# Supplementary material for: Simultaneous profiling of histone modifications and DNA methylation via nanopore sequencing
Source: Nat Commun. 2022 Dec 24;13:7939. doi: 10.1038/s41467-022-35650-2 (PMC9789962; doi:10.1038/s41467-022-35650-2)
Supplement: Supplementary file 4 — Supplementary Data 1-7 [file 41467_2022_35650_MOESM4_ESM.xlsx]

## Sheet: Data S1 sequence information
Supplementary Data 1 - DNA sequence information
This table contains DNA sequences used in vitro methyltransferase activity assessment, CUT&Tag and CUT&Tag-BS
Section A:
Primer sequence used in in vitro methyltransferase activity assessment
Amplification primer forward1	cttgctatacttaataccagatgataaacgggataaaag
Amplification primer reverse1	gggaattggaacattgcgacagtggac
Amplification primer forward2	cactttgcggggctgagg
Amplification primer reverse2	tcaccatgttggtcaggctg
Sequence used for the assessment of CpG and adenine dual methylation
gtaaaacgacggccagtctctgactgtactacgtacagtaagtCTGCAGCAcGATCggaactgcgaggacaggatgTcagactgaagtacagtcagagacactagtctgacgtactgtgCTATATATTGCAACGTTACAgtcatagctgtttcctg
Section B:
CUT&tag and CUT&Tag-BS amplification primers
i5v2_Ad1.1	AATGATACGGCGACCACCGAGATCTACACTAGATCGCTCGTCGGCAGCGTCAGATGTGTAT
i5v2_Ad1.2	AATGATACGGCGACCACCGAGATCTACACCTCTCTATTCGTCGGCAGCGTCAGATGTGTAT
i5v2_Ad1.3	AATGATACGGCGACCACCGAGATCTACACTATCCTCTTCGTCGGCAGCGTCAGATGTGTAT
i5v2_Ad1.4	AATGATACGGCGACCACCGAGATCTACACAGAGTAGATCGTCGGCAGCGTCAGATGTGTAT
i5v2_Ad1.5	AATGATACGGCGACCACCGAGATCTACACGTAAGGAGTCGTCGGCAGCGTCAGATGTGTAT
i5v2_Ad1.6	AATGATACGGCGACCACCGAGATCTACACACTGCATATCGTCGGCAGCGTCAGATGTGTAT
i5v2_Ad1.7	AATGATACGGCGACCACCGAGATCTACACAAGGAGTATCGTCGGCAGCGTCAGATGTGTAT
i5v2_Ad1.8	AATGATACGGCGACCACCGAGATCTACACCTAAGCCTTCGTCGGCAGCGTCAGATGTGTAT
i5v2_Ad1.9	AATGATACGGCGACCACCGAGATCTACACTGGAAATCTCGTCGGCAGCGTCAGATGTGTAT
i5v2_Ad1.10	AATGATACGGCGACCACCGAGATCTACACAACATGATTCGTCGGCAGCGTCAGATGTGTAT
i5v2_Ad1.11	AATGATACGGCGACCACCGAGATCTACACTGATGAAATCGTCGGCAGCGTCAGATGTGTAT
i5v2_Ad1.12	AATGATACGGCGACCACCGAGATCTACACGTCGGACTTCGTCGGCAGCGTCAGATGTGTAT
i7v2_Ad2.1	CAAGCAGAAGACGGCATACGAGATTCGCCTTAGTCTCGTGGGCTCGGAGATGTG
i7v2_Ad2.2	CAAGCAGAAGACGGCATACGAGATCTAGTACGGTCTCGTGGGCTCGGAGATGTG
i7v2_Ad2.3	CAAGCAGAAGACGGCATACGAGATTTCTGCCTGTCTCGTGGGCTCGGAGATGTG
i7v2_Ad2.4	CAAGCAGAAGACGGCATACGAGATGCTCAGGAGTCTCGTGGGCTCGGAGATGTG
i7v2_Ad2.5	CAAGCAGAAGACGGCATACGAGATAGGAGTCCGTCTCGTGGGCTCGGAGATGTG
i7v2_Ad2.6	CAAGCAGAAGACGGCATACGAGATCATGCCTAGTCTCGTGGGCTCGGAGATGTG
i7v2_Ad2.7	CAAGCAGAAGACGGCATACGAGATGTAGAGAGGTCTCGTGGGCTCGGAGATGTG
i7v2_Ad2.8	CAAGCAGAAGACGGCATACGAGATCCTCTCTGGTCTCGTGGGCTCGGAGATGTG
i7v2_Ad2.9	CAAGCAGAAGACGGCATACGAGATAGCGTAGCGTCTCGTGGGCTCGGAGATGTG
i7v2_Ad2.10	CAAGCAGAAGACGGCATACGAGATCAGCCTCGGTCTCGTGGGCTCGGAGATGTG
i7v2_Ad2.11	CAAGCAGAAGACGGCATACGAGATTGCCTCTTGTCTCGTGGGCTCGGAGATGTG
i7v2_Ad2.12	CAAGCAGAAGACGGCATACGAGATTCCTCTACGTCTCGTGGGCTCGGAGATGTG
Section C:
CUT&tag-BS adapters
Tn5mC-Apt1	TcGTcGGcAGcGTcAGATGTGTATAAGAGAcAG				c: 5C-methylated
Tn5mC1.1-A1block	pCTGTCTCTTATACAddC				p: phosphate, ddC: dideoxycytidylate
Tn5mC-ReplO1	pcTGTcTcTTATAcAcATcTccGAGccCAcGAGAcinvT				p: phosphate, c: 5C-methylated, invT: inverted deoxythymidylate

## Sheet: Data S2 sequencing statistics
Supplementary Data 2 - Statistics of nanoHiMe-seq sequencing data and the datasets for model training and assessment
Section A: nanoHiMe-seq datasets
Cell	Antibody	Number of flowcells	Number of raw reads (M)	Total raw bases (Gb)	Aligned reads (M)	Aligned bases (Gb)	Average coverage
HepG2	H3K4me3	13	20.6	153.19	16.86	125.9	40.13
HepG2	H3K27me3	14	29.12	205.28	24.7	177.35	56.53
HepG2	IgG	4	8.85	62.19	7.09	49.61	15.81
GM12878	H3K27me3	18	25.27	163.18	21.93	146.16	46.59
GM12878 (EPZ-6438 treatment)	H3K27me3	3	11.44	46.86	9.74	41.63	13.27
GM12878	IgG	6	8.59	53.35	7.56	47.81	15.24
Section B: Data for model training and assessment
Cell	Treatment	Number of flowcells	Number of raw reads (M)	Total raw bases (Gb)	Aligned reads (M)	Aligned bases (Gb)	Average coverage
E.coli K12 MG1655	PCR	1	2.39	10	2.11	9.71	2084.44
	M.SssI	1	1.38	6.23	1.3	6.11	1310.58
	pA-Hia5	1	0.49	1.64	0.48	0.48	349.68
	M.SssI + pA-Hia5	1	0.08	0.28	0.07	0.28	59.62
HepG2	PCR	1	4.11	20.29	3.47	17.59	5.61
	M.SssI	2	7.19	30.76	6.05	26.41	8.42
	pA-Hia5	1	2	9.21	1.7	8.13	2.59
	M.SssI + pA-Hia5	1	2.38	9.87	1.74	7.79	2.48

## Sheet: Data S3 contingency tables
Supplementary Data 3 - Contingency table for the positive and negative control accuracy assessment
Section A: Accuracy assessment for calling CpG methylation (cutoff = 1.5)
		Called
		methylated	Not Methylated
TRUE	Methylated	70434	29566
	Not Methylated	3334	96666
Section B:
Accuracy assessment for identifying 6mA-containing sites at the length of 50 bp (cutoff = 8)
		Called
		methylated	Not Methylated
TRUE	Methylated	86588	13412
	Not Methylated	1951	98049
Accuracy assessment for identifying 6mA-containing sites at the length of 50 bp (cutoff = 32)
		Called
		methylated	Not Methylated
TRUE	Methylated	57674	42326
	Not Methylated	450	99550

## Sheet: Data S4 phasing performance
Supplementary Data 4 - Phasing quality assessment
Section A: Nanopore reads from HepG2 cells
chr	heterozygous variants	phased	% phased	Phase blocks	Phase block N50 (bp)	Hamming error rate	Switch errors	Switch errors rate
1	233918	180605	0.772087	1557	298188	0.0364	363	0.0024
2	251249	166780	0.663804	2943	138474	0.0265	812	0.006
3	210968	168085	0.796732	1272	320542	0.0348	351	0.0024
4	229956	184899	0.804063	1106	365936	0.049	331	0.0021
5	189983	151327	0.796529	1155	330464	0.0391	261	0.002
6	146351	94793	0.64771	1923	126316	0.0331	413	0.0058
7	167395	131247	0.784056	1082	289090	0.0335	245	0.0023
8	156121	123819	0.793096	1004	291831	0.0425	274	0.0026
9	127746	98941	0.774513	931	241794	0.0328	203	0.0025
10	146310	114312	0.7813	873	294746	0.0413	274	0.0028
11	95005	72252	0.760507	928	358589	0.0588	138	0.0023
12	137077	106922	0.780014	910	272569	0.031	217	0.0024
13	108256	87019	0.803826	529	357598	0.0316	179	0.0024
14	38899	16614	0.427106	1042	69675	0.0363	100	0.0113
15	87673	67773	0.77302	596	280498	0.0347	141	0.0026
16	92811	57164	0.615918	998	130751	0.0486	253	0.0058
17	85312	57786	0.677349	767	176094	0.0346	226	0.005
18	86152	69387	0.805402	452	315696	0.0395	156	0.0026
19	73555	54406	0.739664	388	255683	0.0334	148	0.0035
20	67880	42983	0.63322	1098	98752	0.0243	257	0.0076
21	42834	32244	0.752766	285	279991	0.0081	59	0.0023
22	5037	1894	0.376017	316	35243	0.0455	1	0.0833
Section B: Nanopore reads from GM12878 cells
chr	heterozygous variants	phased	% phased	Phase blocks	Phase block N50 (bp)	Hamming error rate	Switch errors	Switch errors rate
1	207654	177641	0.855466	1714	350230	0.0666	3253	0.0223
2	221470	190973	0.862297	1861	343600	0.0451	361	0.0023
3	183255	158394	0.864337	1428	359446	0.0458	331	0.0024
4	195190	168497	0.863246	1393	357072	0.0603	3200	0.023
5	177349	154279	0.869918	1288	439638	0.0538	2825	0.0215
6	186302	161119	0.864827	1113	413617	0.068	2792	0.0221
7	154767	133361	0.861689	1173	387743	0.0459	924	0.0086
8	145850	125858	0.862928	1096	398097	0.0598	2192	0.0202
9	118067	101588	0.860427	988	338782	0.0534	1754	0.0212
10	137684	118493	0.860616	921	363165	0.0554	1136	0.0119
11	129941	112713	0.867417	960	356889	0.0641	2202	0.0237
12	128082	109730	0.856717	967	380750	0.0821	225	0.0024
13	98552	84978	0.862266	630	342406	0.0777	185	0.0026
14	87662	75901	0.865837	672	346278	0.0663	125	0.002
15	76969	66117	0.859008	721	320653	0.0708	122	0.0024
16	87683	75410	0.86003	571	325705	0.0631	122	0.0021
17	72878	60650	0.832213	683	298431	0.0389	116	0.0025
18	78289	67719	0.864987	536	364528	0.0601	1264	0.0223
19	65835	55735	0.846586	339	387368	0.1014	1164	0.0295
20	61252	52795	0.861931	418	322974	0.057	97	0.0023
21	42469	35866	0.844522	263	327692	0.0873	54	0.002
22	40288	34252	0.850179	222	521895	0.1006	590	0.0227
X	87323	74405	0.852066	1647	237889	0.0481	255	0.0043

## Sheet: Data S5 allele-specific CGIs
Supplementary Data 5 - Allele-specific CG islands in HepG2 and GM12878 cells
Allele-specific CGIs in HepG2 cells												Allele-specific CGIs in GM12878 cells
CGIs' information			Haplotype 1 Methylated CGs	Haplotype 1 Unmethylated CGs	Haplotype 2 Methylated CGs	Haplotype 2 Unmethylated CGs	Two-sided Fisher's P-value	BH-adjusted FDR	Gene - Proximal Relationship			CGIs' information			Haplotype 1 Methylated CGs	Haplotype 1 Unmethylated CGs	Haplotype 2 Methylated CGs	Haplotype 2 Unmethylated CGs	Two-sided Fisher's P-value	BH-adjusted FDR	Gene - Proximal Relationship
Chr	Start	End										Chr	Start	End
chr1	1267085	1267286	53	307	236	98	2.97143e-53	6.89253e-52	TAS1R3			chr1	1016059	1016360	264	61	74	124	3.03062e-24	8.4835e-23	C1orf159
chr1	1465930	1466204	840	30	0	4	1.92063e-06	7.86437e-06	ATAD3A			chr1	1389555	1389889	80	132	236	93	7.25211e-15	1.11786e-13	ATAD3C
chr1	1874715	1875015	13	374	205	405	5.6127e-35	9.27936e-34	CFAP74			chr1	1523288	1523517	112	134	294	90	3.72634e-15	5.87432e-14	FNDC10
chr1	2411125	2411404	310	321	697	170	4.30769e-37	7.51078e-36	PLCH2			chr1	2022942	2023294	304	136	74	232	2.31994e-34	9.77447e-33	PRKCZ
chr1	2479974	2480223	317	219	57	506	3.14025e-70	8.93814e-69	TNFRSF14			chr1	2107445	2107841	12	11	49	4	0.000151097	0.000626172	FAAP20
chr1	2997272	2997473	512	52	262	173	8.8169e-31	1.31864e-29	PRDM16			chr1	2990030	2990718	52	489	608	721	1.29357e-56	9.53162e-55	PRDM16
chr1	3417006	3417219	547	138	113	501	7.16827e-116	2.93436e-114	MEGF6			chr1	6241031	6241251	29	33	9	72	2.48992e-06	1.47454e-05	CHD5
chr1	3425576	3425797	657	232	145	425	8.63395e-76	2.59568e-74	MEGF6			chr1	6339948	6340268	44	0	14	6	0.000516977	0.00189729	ACOT7
chr1	3426361	3426570	735	253	111	448	1.89625e-99	6.88016e-98	MEGF6			chr1	8277195	8277822	720	611	154	1744	5.97812e-190	1.71332e-187	SLC45A1
chr1	3427355	3427683	916	250	296	390	2.47351e-53	5.7556e-52	MEGF6			chr1	13909606	13909842	13	27	28	15	0.00422776	0.0123027	PDPN
chr1	3459874	3460269	729	266	20	778	4.60797e-239	3.46566e-237	MEGF6			chr1	16553326	16554570	720	750	104	1061	4.26965e-118	6.92343e-116	CPLANE2
chr1	5793557	5793784	47	252	97	56	2.79092e-24	3.42206e-23	NPHP4			chr1	17000140	17000361	6	9	577	106	0.000139991	0.000584969	NBPF1
chr1	6202118	6202359	687	113	293	399	2.60179e-72	7.54587e-71	CHD5			chr1	22755596	22755869	183	185	203	48	1.80153e-15	2.90028e-14	ZBTB40
chr1	6525996	6526470	381	130	279	468	1.48863e-39	2.74094e-38	PLEKHG5			chr1	24023726	24023954	89	15	19	22	3.51963e-06	2.03639e-05	RPL11
chr1	6545143	6545918	936	455	13	841	1.6249e-254	1.3015e-252	PLEKHG5			chr1	27709600	27709987	457	298	303	1057	1.61628e-68	1.49484e-66	CD164L2
chr1	6818380	6818582	484	117	218	246	2.0482e-30	3.02553e-29	CAMTA1			chr1	29460810	29461172	458	171	295	420	9.58646e-32	3.6948e-30	TMEM200B
chr1	8002408	8002699	20	838	499	832	1.54944e-98	5.55818e-97	TNFRSF9			chr1	31382915	31383172	104	250	176	106	6.53433e-17	1.18205e-15	SDC3
chr1	9123775	9124050	4	18	859	165	4.35169e-11	2.75074e-10	SLC2A5			chr1	32054341	32054843	157	419	40	21	5.69731e-09	4.90738e-08	TINAGL1
chr1	12251334	12251985	402	1260	861	674	4.08192e-77	1.24489e-75	TNFRSF1B			chr1	40025321	40025714	225	247	472	36	4.21775e-59	3.25374e-57	PABPC4
chr1	16070628	16070853	76	67	29	190	5.87776e-16	5.0439e-15	TMEM82			chr1	40149431	40150013	243	1382	963	712	5.98998e-149	1.30077e-146	HPCAL4
chr1	17022986	17023284	620	388	250	1584	2.54413e-153	1.29021e-151	MST1L			chr1	40598508	40599209	801	888	769	175	4.00912e-69	3.74298e-67	RLF
chr1	17306551	17307363	625	565	51	962	3.45367e-146	1.68967e-144	MFAP2			chr1	42383640	42384003	543	471	146	1082	8.29711e-104	1.18552e-101	HIVEP3
chr1	20498276	20498552	690	191	297	513	2.94767e-69	8.33121e-68	PLA2G2C			chr1	43250762	43251082	639	405	161	564	2.62312e-61	2.11978e-59	TMEM269
chr1	22612214	22612418	17	802	329	387	5.71595e-107	2.19791e-105	WNT4			chr1	45279991	45280335	110	211	680	126	4.7109e-59	3.6285e-57	BTBD19
chr1	22755596	22755869	515	64	63	607	7.03048e-198	4.45036e-196	ZBTB40			chr1	47780432	47780859	9	24	154	7	2.36948e-17	4.40767e-16	STIL
chr1	22974050	22974303	222	102	81	202	4.4564e-23	5.23005e-22	C1QC			chr1	54965023	54965391	15	281	50	92	1.21534e-15	1.99236e-14	ACOT11
chr1	26737246	26738148	1209	1728	91	1902	2.45994e-212	1.64394e-210	LIN28A			chr1	56632484	56632717	181	175	382	61	6.30655e-28	2.10482e-26	PLPP3
chr1	27709600	27709987	681	737	185	1568	2.59588e-126	1.14503e-124	CD164L2			chr1	63248632	63249214	498	129	307	344	1.34571e-33	5.51886e-32	ATG4C
chr1	27804127	27804367	3	16	659	24	3.93533e-19	3.95889e-18	WASF2			chr1	68516236	68516473	100	210	259	71	6.48734e-33	2.60206e-31	DIRAS3
chr1	31280121	31280512	471	811	44	1770	6.52907e-151	3.25895e-149	LAPTM5			chr1	68517254	68517474	74	221	214	151	3.44954e-18	6.78011e-17	DIRAS3
chr1	32180131	32180487	418	641	66	1259	8.0475e-102	2.97088e-100	COL16A1			chr1	78148217	78149418	91	315	64	57	6.87781e-10	6.66355e-09	ZZZ3
chr1	32892428	32892835	450	373	148	653	2.83765e-53	6.58566e-52	BSDC1			chr1	89883794	89884021	34	7	5	12	0.000158705	0.000654294	GBP6
chr1	41267919	41268398	1024	1336	63	2708	1.299887E-320	1.32E-318	KCNQ4			chr1	91869876	91870390	3	37	33	22	1.0401e-07	7.55887e-07	HFM1
chr1	41889270	41889626	888	417	316	927	5.25525e-106	1.99484e-104	FOXO6			chr1	111582896	111583170	329	93	87	306	4.06476e-60	3.20084e-58	LRIF1
chr1	41961850	41962316	1044	1120	246	2025	3.15844e-174	1.78085e-172	HIVEP3			chr1	111772025	111772299	407	40	171	337	1.68637e-80	1.83105e-78	CHI3L2
chr1	42383640	42384003	934	369	139	1575	5.12332e-308	4.97466e-306	HIVEP3			chr1	113166216	113166489	276	63	110	234	2.87623e-40	1.4632e-38	CAPZA1
chr1	42743189	42743463	9	28	1086	51	7.47891e-28	1.02969e-26	FOXJ3			chr1	113265573	113265787	26	257	172	197	5.14799e-27	1.64786e-25	TAFA3
chr1	43613408	43613842	936	374	267	1511	1.09273e-231	7.98826e-230	FAM183A			chr1	119535666	119535987	66	311	373	198	6.06124e-50	3.9945e-48	TBX15
chr1	44114963	44115204	617	286	45	814	9.61548e-187	5.75813e-185	KDM4A			chr1	121137784	121139057	1127	948	724	5506	2.569141e-322	1.78372520118065e-319	SRGAP2C
chr1	46366152	46366437	827	99	12	11	1.27761e-05	4.69699e-05	MAST2			chr1	144533703	144534030	928	715	150	756	7.21624e-91	8.80506e-89	NBPF8
chr1	46940236	46940437	386	276	63	535	1.98344e-75	5.91884e-74	DMBX1			chr1	145096393	145096784	16	12	120	1146	9.71354e-10	9.26527e-09	SEC22B
chr1	47909712	47911020	1129	1422	4014	661	4.39666e-299	4.1422e-297	FOXD2			chr1	147068227	147068506	130	21	62	53	8.12809e-09	6.84562e-08	BCL9
chr1	56887742	56888016	7	12	1011	27	4.36211e-14	3.37103e-13	PLPP3			chr1	147782066	147782559	203	555	465	294	2.1747e-42	1.18586e-40	PPIAL4H
chr1	57242627	57242902	1135	93	0	4	3.62718e-05	0.000125284	FYB2			chr1	149718542	149718918	339	1085	36	23	3.14281e-09	2.80915e-08	H2BC18
chr1	58343247	58343536	407	462	0	30	1.02964e-08	5.35378e-08	DAB1			chr1	150254365	150254637	110	266	348	209	1.00899e-23	2.76169e-22	CIART
chr1	66285214	66285460	396	166	253	418	6.68365e-31	1.00298e-29	PDE4B			chr1	150897594	150897857	69	408	203	66	1.61062e-63	1.35026e-61	SETDB1
chr1	67201215	67201505	0	15	629	135	1.03017e-11	6.79968e-11	SGIP1			chr1	150898036	150898303	56	456	258	26	7.26171e-119	1.19322e-116	SETDB1
chr1	67218079	67218293	37	1012	624	155	9.20154e-283	8.14988e-281	TCTEX1D1			chr1	151640022	151640298	21	0	16	7	0.00943193	0.0248039	SNX27
chr1	67773318	67773767	815	470	672	1695	3.81889e-94	1.32494e-92	IL12RB2			chr1	152357835	152358071	200	259	272	92	1.78019e-19	3.81706e-18	CRNN
chr1	68344583	68344819	157	486	390	304	9.55722e-33	1.50708e-31	GNG12			chr1	156261199	156261425	46	198	180	139	5.07e-20	1.12478e-18	SMG5
chr1	68516236	68516473	64	565	649	90	3.91927e-204	2.52781e-202	DIRAS3			chr1	156966335	156966552	187	137	308	33	1.13734e-22	2.92769e-21	ARHGEF11
chr1	68517254	68517474	127	571	440	305	5.09248e-59	1.27669e-57	DIRAS3			chr1	157948720	157949053	143	115	51	387	7.04875e-35	3.02936e-33	KIRREL1
chr1	72215691	72215972	556	212	257	468	1.95769e-47	4.16645e-46	NEGR1			chr1	161734689	161734967	55	364	388	70	7.83212e-110	1.19902e-107	ATF6
chr1	75601998	75602878	518	2666	1507	1702	3.9129e-158	2.05724e-156	LHX8			chr1	165569337	165569614	42	27	43	4	0.000224545	0.00089482	MGST3
chr1	77736083	77736340	283	441	27	628	1.72575e-61	4.46782e-60	AK5			chr1	167090491	167091010	420	369	139	867	5.61483e-73	5.54676e-71	DUSP27
chr1	78956624	78957516	1538	1337	507	2102	1.39062e-154	7.11735e-153	PTGFR			chr1	174970899	174971134	84	245	349	155	6.95472e-36	3.11666e-34	CACYBP
chr1	79472281	79472537	881	304	115	1086	2.7808e-248	2.16483e-246	ADGRL4			chr1	187042935	187043324	497	68	448	326	4.34501e-35	1.88214e-33	PLA2G4A
chr1	82432999	82433241	285	61	85	329	5.92553e-69	1.66734e-67	ADGRL2			chr1	187077701	187077971	345	9	251	172	3.39405e-42	1.84262e-40	PLA2G4A
chr1	86861566	86862083	323	1198	1045	974	9.51483e-79	2.95252e-77	ODF2L			chr1	187323358	187323596	323	30	212	183	1.21523e-32	4.80776e-31	PLA2G4A
chr1	92011829	92012062	173	714	444	317	1.38514e-60	3.54465e-59	CDC7			chr1	195217507	195217735	134	45	78	96	1.18506e-08	9.78189e-08	KCNT2
chr1	104973013	104973249	814	66	311	306	1.4746e-78	4.56622e-77	AMY1C			chr1	211589677	211590293	15	410	279	41	5.27883e-137	1.04088e-134	TRAF5
chr1	108742400	108743201	1029	1942	69	3718	3.359646e-322	3.44314348586765e-320	SLC25A24			chr1	221050448	221050864	484	308	308	713	5.49217e-40	2.76544e-38	HLX
chr1	109655732	109656611	1690	586	775	1604	8.86953e-184	5.23373e-182	C1orf194			chr1	227974428	227974827	26	0	22	10	0.00133815	0.00443635	SNAP47
chr1	110186945	110187172	115	638	481	92	1.37948e-148	6.8242e-147	GSTM4			chr1	234492484	234492860	160	63	31	219	1.51994e-41	8.03923e-40	COA6
chr1	111323223	111323433	188	412	343	94	7.69268e-53	1.76959e-51	CD53			chr1	234878034	234878241	219	155	124	337	1.79803e-20	4.09963e-19	IRF2BP2
chr1	116962457	116962729	232	289	605	133	8.92289e-44	1.76761e-42	ATP1A1			chr1	238490377	238490837	476	116	315	412	4.01412e-44	2.29289e-42	ZP4
chr1	145400202	145400444	580	87	197	514	3.51476e-117	1.45897e-115	HJV			chr1	238561025	238561250	69	16	48	47	1.98943e-05	9.97445e-05	ZP4
chr1	149137542	149138399	135	1137	1101	957	1.95046e-151	9.77963e-150	H3-2			chr1	238964748	238965022	11	28	57	30	0.000191813	0.000776437	CHRM3
chr1	149230771	149231197	474	1776	448	210	7.99206e-109	3.11634e-107	H3-2			chr1	246728726	246728969	110	398	245	184	3.09709e-29	1.08895e-27	TFB2M
chr1	149425932	149426170	169	65	102	147	4.12523e-12	2.80842e-11	H3-2			chr1	247681399	247682071	1138	221	637	780	1.11544e-104	1.61723e-102	GCSAML
chr1	149783524	149784024	106	1326	886	486	1.71904e-241	1.30172e-239	H2BC18			chr1	247694035	247694558	627	316	232	880	5.58561e-100	7.60615e-98	OR2C3
chr1	150185902	150186106	337	264	15	682	1.3405e-120	5.73612e-119	ANP32E			chr1	247802738	247803141	858	240	57	410	1.76618e-137	3.49655e-135	OR13G1
chr1	150898036	150898303	142	735	871	114	3.13862e-237	2.3368e-235	SETDB1			chr1	248100325	248100726	458	807	355	160	1.75085e-36	7.97674e-35	OR2L13
chr1	151812253	151812525	718	449	178	1239	8.95597e-156	4.62107e-154	C2CD4D			chr2	1801618	1802060	361	571	75	20	5.01107e-14	7.23128e-13	MYT1L
chr1	153508424	153508840	113	1262	884	324	2.9874e-275	2.57404e-273	S100A6			chr2	10572391	10572752	34	392	384	297	3.41676e-66	2.99164e-64	HPCAL1
chr1	154732822	154733436	1062	821	85	1963	7.185543e-319	7.31310237812721e-317	KCNN3			chr2	16153944	16154419	29	119	164	159	6.60994e-11	7.17387e-10	MYCN
chr1	157948720	157949053	289	860	680	337	8.61922e-87	2.82891e-85	KIRREL1			chr2	26407108	26408253	22	128	30	0	2.04082e-20	4.63177e-19	GAREM2
chr1	158147433	158147854	442	309	108	900	1.80463e-106	6.90928e-105	CD1D			chr2	32028794	32029104	458	124	127	278	3.50381e-51	2.36928e-49	MEMO1
chr1	159894329	159895398	852	914	69	1571	7.90059e-210	5.22475e-208	TAGLN2			chr2	37763029	37763307	105	453	631	58	1.33383e-164	3.4068e-162	CDC42EP3
chr1	161228477	161229028	914	252	146	445	1.33317e-106	5.11307e-105	PCP4L1			chr2	39472336	39472610	78	218	243	51	3.12912e-45	1.84952e-43	MAP4K3
chr1	161734689	161734967	365	282	118	916	7.33071e-88	2.43119e-86	ATF6			chr2	39592600	39592881	27	16	44	3	0.000519702	0.00190587	MAP4K3
chr1	162426967	162427247	354	347	601	111	1.67781e-43	3.30454e-42	UHMK1			chr2	55016367	55016646	84	453	517	102	7.81134e-128	1.40022e-125	EML6
chr1	164580534	164580771	178	483	520	291	6.01709e-47	1.26541e-45	PBX1			chr2	64316148	64316386	57	2	1	4	0.000114893	0.000489003	PELI1
chr1	165414331	165414612	29	1055	572	121	6.25384e-298	5.8794e-296	RXRG			chr2	65086804	65087180	452	351	221	794	4.24654e-52	2.92365e-50	SLC1A4
chr1	167582745	167582959	144	319	328	132	4.95727e-35	8.20491e-34	RCSD1			chr2	75136079	75136335	12	20	14	2	0.00168878	0.00544912	HK2
chr1	170063962	170064205	33	675	216	259	4.78762e-66	1.30575e-64	KIFAP3			chr2	80549578	80549798	80	93	5	29	0.000510351	0.00187562	CTNNA2
chr1	174817945	174818237	765	251	46	633	2.09374e-191	1.28325e-189	RABGAP1L			chr2	81793695	81793976	133	103	106	9	8.56707e-13	1.11605e-11	CTNNA2
chr1	175385865	175386076	144	284	339	181	2.29554e-22	2.61319e-21	TNR			chr2	91750421	91751004	668	253	676	2648	8.33739e-189	2.34852e-186	RPIA
chr1	175777362	175777638	138	230	15	523	8.3648e-45	1.69025e-43	TNR			chr2	96190971	96191377	74	43	188	13	3.04379e-11	3.42722e-10	TRIM43B
chr1	184937052	184937337	0	5	681	283	0.00226294	0.00576275	NIBAN1			chr2	98351659	98352017	34	16	9	18	0.00434662	0.012615	ZAP70
chr1	185766819	185767093	644	171	460	602	9.95052e-57	2.42522e-55	HMCN1			chr2	102097888	102098193	385	75	2	4	0.00880314	0.0233659	RFX8
chr1	187323358	187323596	446	239	169	321	2.64345e-25	3.35144e-24	PLA2G4A			chr2	104080076	104080350	34	11	24	45	2.28495e-05	0.000113021	TMEM182
chr1	187673689	187673935	316	175	181	376	3.47879e-25	4.38546e-24	PLA2G4A			chr2	105853493	105853797	381	115	122	388	7.17791e-66	6.2515e-64	GPR45
chr1	207842805	207843279	921	760	51	1560	2.42708e-268	2.04751e-266	CR1L			chr2	106747401	106747677	73	369	386	27	1.56923e-128	2.85444e-126	UXS1
chr1	208132327	208133117	607	1772	1035	800	6.37157e-93	2.19512e-91	CD34			chr2	110517908	110518913	9	0	18	107	1.60666e-07	1.14121e-06	RGPD8
chr1	209957721	209958167	728	611	21	1425	2.52016e-257	2.03697e-255	C1orf74			chr2	114033359	114033617	371	208	100	357	2.75767e-43	1.54477e-41	PAX8
chr1	210424964	210425637	1365	351	630	817	1.18918e-98	4.27623e-97	SERTAD4			chr2	114413764	114414102	103	336	223	34	4.37465e-63	3.64887e-61	RABL2A
chr1	214907677	214907951	578	136	202	404	3.75752e-71	1.082e-69	CENPF			chr2	127782613	127782829	182	242	397	78	5.03783e-38	2.39479e-36	BIN1
chr1	217869482	217869813	417	153	22	497	8.08501e-137	3.79645e-135	SPATA17			chr2	129659681	129659947	134	98	67	334	3.01867e-26	9.27136e-25	HS6ST1
chr1	221060850	221061071	53	840	394	432	4.67063e-94	1.61918e-92	HLX			chr2	130794460	130795714	613	205	550	1146	1.32417e-91	1.63188e-89	POTEF
chr1	222034157	222034435	764	597	0	20	8.44685e-08	4.01996e-07	DUSP10			chr2	132251681	132252013	485	88	64	533	9.0178e-158	2.13718e-155	MZT2A
chr1	223566642	223567268	745	1881	1307	727	2.35299e-134	1.08762e-132	CCDC185			chr2	132301071	132301367	102	86	331	58	6.09771e-15	9.46133e-14	CCDC74A
chr1	224528664	224528878	265	40	17	545	2.63955e-154	1.34784e-152	NVL			chr2	133110001	133111319	2079	1444	705	2894	4.13695e-263	1.87093e-260	ZNF806
chr1	226891032	226891381	377	1730	683	616	5.3917e-99	1.94671e-97	ITPKB			chr2	133141036	133141258	5	26	32	19	3.65727e-05	0.000173636	GPR39
chr1	227974428	227974827	196	50	76	176	1.18533e-29	1.71832e-28	SNAP47			chr2	163958725	163958999	20	20	33	7	0.00410691	0.0119935	KCNH7
chr1	229542943	229543770	1374	1710	1703	549	2.18001e-117	9.05764e-116	ACTA1			chr2	164204740	164205039	52	321	166	73	1.85059e-45	1.10042e-43	FIGN
chr1	241149905	241150178	424	271	0	32	2.51658e-13	1.85284e-12	RGS7			chr2	193273496	193273729	208	98	95	167	3.87501e-14	5.63145e-13	TMEFF2
chr1	247230865	247231139	605	340	882	41	3.99818e-71	1.14906e-69	ZNF670			chr2	208546082	208546562	119	372	421	84	2.98203e-83	3.34089e-81	CCNYL1
chr2	2773400	2773618	713	198	222	282	4.31439e-38	7.69481e-37	EIPR1			chr2	208601661	208601935	111	226	247	42	1.76042e-42	9.62082e-41	CCNYL1
chr2	6417961	6418239	295	1015	322	247	8.27964e-46	1.70014e-44	CMPK2			chr2	209107510	209107740	34	17	51	0	3.07885e-06	1.79824e-05	IDH1
chr2	19560963	19561650	1871	2112	2035	169	9.466437e-316	9.46089359288193e-314	OSR1			chr2	215548629	215548861	239	51	39	409	8.43317e-98	1.12659e-95	BARD1
chr2	26465679	26465915	418	1247	768	285	6.86187e-136	3.19841e-134	HADHA			chr2	219233043	219233316	198	233	274	46	2.10246e-30	7.76335e-29	CATIP
chr2	35931398	35931679	1008	655	209	706	2.73216e-78	8.44855e-77	CRIM1			chr2	219860927	219861242	32	380	118	180	7.0462e-25	2.03006e-23	CRYBA2
chr2	37763029	37763307	1709	329	532	494	2.11296e-76	6.39566e-75	CDC42EP3			chr2	222435532	222438941	170	284	13	496	2.79788e-48	1.79119e-46	EPHA4
chr2	40978182	40978470	5	20	437	437	0.00371617	0.00904411	SLC8A1			chr2	233245999	233246448	537	188	76	957	2.07992e-197	6.40812e-195	ALPP
chr2	41942645	41942867	71	1262	474	186	1.03765e-218	7.09471e-217	PKDCC			chr2	237028848	237029121	418	192	139	368	1.31342e-43	7.4334e-42	AGAP1
chr2	65086804	65087180	1512	1979	65	1759	3.02273e-246	2.3327e-244	SLC1A4			chr2	237476311	237477263	338	1030	810	236	1.12792e-152	2.53885e-150	ACKR3
chr2	71644304	71644613	1519	103	316	668	2.16378e-254	1.7269e-252	ZNF638			chr2	239048071	239048454	495	169	65	516	8.96868e-122	1.50891e-119	KLHL30
chr2	76537745	76537985	279	335	1040	221	8.22e-59	2.0538e-57	LRRTM4			chr2	240018013	240018275	259	109	118	198	3.26138e-18	6.42308e-17	HDAC4
chr2	77112610	77112887	77	204	405	262	3.41145e-21	3.73592e-20	LRRTM4			chr2	240878212	240878587	161	410	641	52	1.94312e-134	3.77111e-132	NDUFA10
chr2	78829639	78829926	137	392	817	639	1.11711e-33	1.79344e-32	REG3G			chr2	241256941	241257187	0	9	68	68	0.00347464	0.0103381	GPC1
chr2	88600864	88601143	10	135	798	287	5.06556e-57	1.23914e-55	THNSL2			chr2	242988705	242989882	3239	266	75	139	1.00861e-88	1.20678e-86	RTP5
chr2	96101120	96101390	224	262	37	321	5.37687e-31	8.08517e-30	FAHD2A			chr3	6041839	6042062	377	38	159	179	3.57409e-41	1.87431e-39	EDEM1
chr2	97215788	97216225	65	3179	589	960	3.24331e-246	2.49859e-244	ARID5A			chr3	6549356	6549624	265	214	592	40	2.72421e-53	1.91842e-51	GRM7
chr2	97760184	97760842	1207	3709	1840	796	6.422853e-323	6.63036096718953e-321	FAHD2B			chr3	6817310	6817548	155	147	446	68	5.61225e-28	1.87691e-26	GRM7
chr2	98962873	98964187	1119	602	1081	2347	1.50862e-116	6.19849e-115	CNGA3			chr3	13245632	13246212	720	435	251	624	4.5675e-52	3.1315e-50	NUP210
chr2	100943860	100944132	206	333	816	332	1.65474e-37	2.9161e-36	LONRF2			chr3	14692931	14693429	32	48	1	42	1.25193e-06	7.76371e-06	CCDC174
chr2	101975218	101975492	792	97	0	4	0.000155131	0.000488315	CREG2			chr3	32944292	32944682	343	70	93	489	4.80737e-105	6.99054e-103	TRIM71
chr2	105275588	105275940	742	457	612	2460	2.52176e-148	1.24196e-146	POU3F3			chr3	44063314	44063837	684	243	155	539	1.10481e-97	1.47194e-95	TOPAZ1
chr2	118593639	118594234	195	1403	2876	1723	5.05134e-289	4.57445e-287	DDX18			chr3	44754099	44754399	22	34	0	28	3.43384e-05	0.00016388	ZNF502
chr2	118943823	118944199	1632	255	1537	1374	3.11241e-138	1.46925e-136	INSIG2			chr3	49591578	49592534	7	247	50	67	6.16257e-22	1.51892e-20	BSN
chr2	119592602	119593845	104	457	627	571	1.97008e-43	3.87501e-42	EN1			chr3	50648939	50649829	33	51	17	170	1.44152e-08	1.1759e-07	CISH
chr2	122288892	122289157	396	298	313	1144	7.90699e-59	1.97893e-57	CLASP1			chr3	65342203	65342884	318	799	514	229	4.40237e-68	4.02625e-66	MAGI1
chr2	124516543	124516789	56	516	738	430	2.57925e-109	1.00839e-107	CNTNAP5			chr3	72704323	72704610	54	354	109	110	2.47524e-22	6.24447e-21	SHQ1
chr2	126681966	126682244	537	123	609	812	2.20964e-64	5.92092e-63	GYPC			chr3	74663506	74664121	539	756	298	2463	1.36742e-106	2.04263e-104	CNTN3
chr2	127643800	127644104	597	519	460	1635	7.31671e-72	2.1165e-70	TEX51			chr3	74949116	74949612	27	13	13	28	0.00180905	0.0057892	CNTN3
chr2	130737205	130737718	273	1836	1709	1695	4.42538e-188	2.67902e-186	RAB6C			chr3	76058313	76058562	129	96	59	3	1.24751e-09	1.16846e-08	ZNF717
chr2	130763483	130763764	754	803	3227	796	2.73051e-116	1.12085e-114	RAB6C			chr3	79011692	79011931	4	10	89	19	7.39072e-05	0.000328014	ROBO1
chr2	131844359	131844632	1642	48	4	4	5.00979e-05	0.000169815	FAM168B			chr3	79012690	79012919	10	9	109	3	6.82013e-07	4.41437e-06	ROBO1
chr2	132152766	132153044	1109	811	59	938	1.8474e-189	1.12451e-187	RAB6D			chr3	82856984	82857244	73	75	23	5	0.00159391	0.00517158	GBE1
chr2	132560171	132560467	355	335	15	480	3.51529e-84	1.13198e-82	C2orf27A			chr3	86297164	86297572	27	5	16	16	0.00700129	0.019108	CADM2
chr2	133141036	133141258	227	385	790	319	4.08039e-43	7.98691e-42	GPR39			chr3	90017838	90018109	113	40	98	136	5.30574e-10	5.20905e-09	EPHA3
chr2	134544298	134544560	0	4	1290	327	0.00171352	0.00447189	NCKAP5			chr3	101278519	101278754	133	336	85	15	3.12193e-26	9.57657e-25	TRMT10C
chr2	134785625	134785845	423	259	336	938	3.36368e-53	7.78205e-52	MGAT5			chr3	103280966	103281393	12	19	86	14	6.65489e-07	4.31421e-06	ZPLD1
chr2	143269670	143269894	32	525	555	679	1.0758e-71	3.10792e-70	KYNU			chr3	105601438	105601675	166	9	98	162	1.18341e-37	5.57175e-36	CBLB
chr2	143434665	143434941	206	101	0	16	4.37734e-08	2.14133e-07	KYNU			chr3	116237624	116238217	33	9	42	46	0.00113249	0.00382869	LSAMP
chr2	149645536	149645834	64	742	1048	1449	3.06738e-83	9.80634e-82	KIF5C			chr3	118532046	118532266	225	22	140	177	8.08005e-34	3.34149e-32	IGSF11
chr2	150131593	150131836	273	727	323	218	2.94029e-35	4.90682e-34	LYPD6			chr3	119539588	119539823	94	3	13	7	0.0001349	0.000565515	GSK3B
chr2	156897635	156897918	854	572	582	35	6.19768e-66	1.68618e-64	NR4A2			chr3	120878498	120878779	53	21	17	27	0.000519958	0.00190653	STXBP5L
chr2	157111082	157111479	1162	633	15	857	1.62433e-257	1.31529e-255	NR4A2			chr3	127027743	127028021	384	151	5	15	2.93047e-05	0.000141847	PRR20G
chr2	160918464	160919177	412	4507	985	961	8.99833e-308	8.71816e-306	PLA2R1			chr3	128151166	128151393	103	226	172	99	3.18032e-15	5.02963e-14	EEFSEC
chr2	163955641	163955868	770	666	608	105	6.58634e-51	1.47607e-49	KCNH7			chr3	131245721	131246021	35	240	287	296	3.40608e-27	1.10028e-25	CPNE4
chr2	171678546	171680358	6474	2213	1697	2533	9.451005e-313	9.34028721314693e-311	GAD1			chr3	131677716	131678144	39	90	540	289	9.34848e-14	1.31855e-12	CPNE4
chr2	172952809	172953160	1543	311	391	613	1.95555e-127	8.72995e-126	DLX1			chr3	169487145	169487522	639	185	85	534	8.61822e-138	1.71998e-135	ACTRT3
chr2	175208415	175209076	703	1972	1233	360	4.60407e-240	3.46861e-238	CIR1			chr3	170746072	170746292	197	231	20	291	2.78069e-35	1.21735e-33	SLC2A2
chr2	175594518	175595255	1207	3061	1239	795	5.23139e-135	2.43076e-133	CHRNA1			chr3	181263466	181263702	69	27	28	51	1.77056e-06	1.07249e-05	SOX2
chr2	175654531	175654802	1130	449	247	474	5.88721e-64	1.56995e-62	CHN1			chr3	181715700	181715973	16	24	148	55	0.00014904	0.000618688	SOX2
chr2	176458944	176459161	330	79	42	909	2.99628e-186	1.78946e-184	LNPK			chr3	184056419	184056671	448	62	124	215	6.05035e-56	4.43827e-54	FAM131A
chr2	176936246	176936809	145	1458	2072	2042	5.71479e-210	3.78489e-208	EVX2			chr3	191872682	191872992	270	175	44	261	6.73428e-39	3.2803e-37	FGF12
chr2	177005364	177005666	533	1140	49	3126	4.64719e-210	3.08243e-208	HOXD8			chr3	196255495	196256013	142	829	1252	179	1.14242e-301	6.95254e-299	SMCO1
chr2	177027617	177028014	345	860	1155	800	1.27719e-63	3.38757e-62	HOXD3			chr4	674843	676091	287	755	1909	313	1.58029e-239	6.13387e-237	MYL5
chr2	183730808	183731357	96	1444	1288	1931	6.4425e-151	3.21937e-149	FRZB			chr4	940613	941057	887	100	456	372	1.54267e-65	1.33883e-63	TMEM175
chr2	188986489	188986698	16	153	380	300	1.57807e-30	2.33807e-29	GULP1			chr4	1402197	1402435	114	214	95	51	1.21508e-09	1.14047e-08	NKX1-1
chr2	188988386	188988680	246	336	82	1546	1.13697e-91	3.8989e-90	GULP1			chr4	1541591	1541868	38	17	23	0	0.00179452	0.00574757	FAM53A
chr2	196427830	196428035	291	274	218	912	4.39978e-41	8.30084e-40	SLC39A10			chr4	7528765	7528990	80	40	62	131	3.49852e-09	3.10794e-08	PSAPL1
chr2	208910374	208910648	1770	142	0	4	3.24488e-05	0.000112782	PLEKHM3			chr4	11370229	11370886	1090	229	349	1264	4.15594e-254	1.751e-251	HS3ST1
chr2	214373013	214373298	1011	402	243	349	4.11065e-37	7.17004e-36	SPAG16			chr4	22477076	22477350	63	43	87	6	8.3718e-09	7.04366e-08	ADGRA3
chr2	223162874	223163912	1966	2048	739	3797	4.77903e-236	3.54031e-234	PAX3			chr4	32634151	32634470	75	92	211	57	7.69874e-13	1.00746e-11	PCDH7
chr2	228736230	228736544	122	1123	1749	884	3.20161e-265	2.66544e-263	DAW1			chr4	34202563	34202841	192	51	66	74	2.74612e-10	2.77568e-09	ARAP2
chr2	233272404	233272700	782	1515	596	206	3.25812e-88	1.08704e-86	ALPG			chr4	34770779	34771030	9	12	62	19	0.00635762	0.017583	ARAP2
chr2	234847647	234847857	394	1059	462	332	4.55027e-47	9.61037e-46	TRPM8			chr4	41646292	41646582	136	612	258	247	1.50786e-34	6.41329e-33	LIMCH1
chr2	239930798	239931057	665	920	602	107	5.78869e-88	1.92554e-86	HDAC4			chr4	56936487	56936754	47	18	5	16	0.000189354	0.000767299	CEP135
chr2	240649998	240650205	99	1351	311	326	2.13903e-102	7.92299e-101	NDUFA10			chr4	57252680	57252961	611	114	157	283	8.77522e-65	7.52303e-63	AASDH
chr2	241185136	241185374	1070	197	122	525	6.14889e-179	3.53892e-177	OTOS			chr4	58060655	58061132	38	35	16	131	8.80507e-11	9.43578e-10	IGFBP7
chr2	242805752	242806034	397	823	508	210	1.2827e-60	3.2844e-59	PDCD1			chr4	58061751	58062115	46	21	62	163	2.57677e-09	2.32343e-08	IGFBP7
chr2	242841933	242842169	1172	467	229	489	1.87697e-72	5.45083e-71	RTP5			chr4	74864113	74864329	43	365	128	153	1.87356e-25	5.55032e-24	CXCL5
chr3	350660	350893	116	652	439	256	3.45902e-83	1.10504e-81	CHL1			chr4	81118137	81118603	152	415	440	237	6.0033e-42	3.22016e-40	PRDM8
chr3	982596	982875	555	339	0	5	0.00805661	0.0181825	CNTN6			chr4	84029456	84029671	354	66	109	389	4.97658e-85	5.6656e-83	PLAC8
chr3	2280433	2280705	357	613	628	281	2.89199e-45	5.89748e-44	CNTN4			chr4	87177953	87178155	54	16	65	73	3.14007e-05	0.000151014	MAPK10
chr3	6041839	6042062	174	309	326	151	6.19859e-24	7.50495e-23	EDEM1			chr4	88291926	88292200	16	25	532	50	4.84435e-15	7.57141e-14	HSD17B11
chr3	6382134	6382392	963	128	400	360	7.82871e-66	2.12732e-64	GRM7			chr4	106629575	106630214	0	36	3	6	0.00591966	0.0165341	GSTCD
chr3	6532266	6532599	441	111	16	598	4.97334e-188	3.00254e-186	GRM7			chr4	106689252	106689483	18	16	30	3	0.000869689	0.00302678	GSTCD
chr3	6902823	6903516	1610	559	823	1701	1.21784e-183	7.17671e-182	GRM7			chr4	108398723	108399001	35	40	39	11	0.000740277	0.00261704	PAPSS1
chr3	26786716	26786996	642	459	0	10	0.000169932	0.000531474	LRRC3B			chr4	115768249	115768527	114	24	7	17	3.62963e-07	2.44196e-06	NDST4
chr3	28616663	28617970	1939	2289	827	4722	1.91689e-250	1.50816e-248	ZCWPW2			chr4	122685860	122686565	714	896	228	1684	1.4765e-106	2.19892e-104	TMEM155
chr3	32944292	32944682	81	1131	807	182	3.418554e-312	3.36352361853795e-310	TRIM71			chr4	129699550	129699953	76	8	12	11	0.000120603	0.0005111	JADE1
chr3	33259919	33260763	2946	1761	1181	2818	2.57813e-212	1.72033e-210	SUSD5			chr4	136862489	136862763	14	10	23	1	0.00438733	0.0127152	PCDH18
chr3	33300950	33301223	0	8	698	164	2.04334e-06	8.3353e-06	FBXL2			chr4	143766881	143768413	37	218	93	16	6.7236e-39	3.27834e-37	INPP4B
chr3	34954595	34954868	635	227	322	427	3.07665e-36	5.27116e-35	ARPP21			chr4	149244678	149245021	320	95	65	567	9.57561e-113	1.48437e-110	NR3C2
chr3	36406774	36406985	465	126	227	243	6.04465e-25	7.56203e-24	STAC			chr4	159131508	159131736	7	3	8	32	0.00449015	0.0129743	TMEM144
chr3	38778483	38778763	316	94	196	238	1.31873e-21	1.46294e-20	SCN10A			chr4	160679940	160680218	49	22	20	89	1.04754e-11	1.24131e-10	RAPGEF2
chr3	40657159	40657395	86	473	472	219	3.85108e-83	1.22941e-81	ZNF621			chr4	169552716	169552947	172	299	222	83	2.08187e-23	5.62025e-22	PALLD
chr3	45174975	45175205	120	308	752	336	2.35708e-48	5.07486e-47	CDCP1			chr4	174421347	174421716	205	208	354	77	8.99765e-24	2.46548e-22	SCRG1
chr3	46764811	46765047	170	418	318	211	5.60564e-26	7.28388e-25	PRSS50			chr4	174448333	174448845	96	69	37	193	2.24869e-18	4.46935e-17	HAND2
chr3	48283043	48283467	460	76	618	555	4.36754e-43	8.54143e-42	ZNF589			chr4	177172434	177172670	126	142	352	46	1.83339e-31	7.0223e-30	ASB5
chr3	48631882	48632901	260	1216	913	479	6.71578e-157	3.49773e-155	COL7A1			chr4	177822384	177822638	213	98	81	251	6.79827e-30	2.44614e-28	VEGFC
chr3	53961453	53961779	119	752	399	145	1.97436e-117	8.21089e-116	SELENOK			chr4	184643388	184643623	47	383	225	100	2.27562e-64	1.92744e-62	TRAPPC11
chr3	70381810	70382037	215	324	532	215	1.96576e-29	2.83302e-28	MDFIC2			chr4	185018390	185018721	101	436	396	217	1.24771e-57	9.40458e-56	ENPP6
chr3	72788005	72788416	620	539	990	151	1.47959e-70	4.22764e-69	SHQ1			chr4	185974499	185974773	69	49	64	8	7.30988e-06	3.98254e-05	HELT
chr3	76785155	76785428	736	121	441	368	3.97527e-46	8.20077e-45	ROBO2			chr4	189390553	189390776	18	1	17	18	0.00075305	0.00265876	TRIML1
chr3	80369952	80370231	567	176	294	478	3.3439e-52	7.64464e-51	ROBO1			chr4	189927734	189928008	109	277	187	116	9.61758e-19	1.96477e-17	TRIML1
chr3	85080687	85080967	66	726	291	318	1.98292e-65	5.37838e-64	CADM2			chr5	12283	13259	1046	121	831	1046	1.72365e-153	3.95197e-151	PLEKHG4B
chr3	88678985	88679259	327	602	617	292	2.75408e-45	5.61883e-44	CSNKA2IP			chr5	213191	213476	9	11	386	40	1.17283e-06	7.32017e-06	CCDC127
chr3	98376316	98376542	76	564	624	251	7.00583e-127	3.11188e-125	CPOX			chr5	494803	496096	315	430	1107	341	9.76447e-56	7.14153e-54	SLC9A3
chr3	103903530	103903804	595	222	387	537	3.56111e-39	6.51363e-38	ALCAM			chr5	1053544	1053807	48	32	19	1	0.00269804	0.00825418	SLC12A7
chr3	104054999	104055278	432	188	200	429	1.20166e-41	2.2974e-40	ALCAM			chr5	1080029	1080491	205	177	358	40	8.43334e-31	3.14941e-29	SLC12A7
chr3	105015198	105015442	14	609	337	224	4.2862e-121	1.84477e-119	ALCAM			chr5	2436680	2436953	12	9	8	32	0.00477454	0.0136854	IRX2
chr3	111220186	111220391	338	282	129	446	2.10559e-30	3.10926e-29	CD96			chr5	3592391	3592644	25	247	246	215	1.03653e-36	4.73986e-35	IRX1
chr3	116078997	116079289	88	353	81	67	6.28723e-15	5.09198e-14	LSAMP			chr5	8457432	8458273	484	981	1179	325	9.88993e-142	2.04842e-139	MTRR
chr3	117028812	117029093	243	536	577	270	5.55535e-51	1.24691e-49	LSAMP			chr5	16698757	16699032	233	23	154	103	7.38177e-17	1.33193e-15	MYO10
chr3	121740961	121741250	84	1221	422	515	2.42082e-106	9.25251e-105	ILDR1			chr5	22806521	22806759	50	27	17	35	0.000578849	0.0020992	CDH12
chr3	127027743	127028021	52	558	690	549	6.53419e-96	2.29753e-94	PRR20G			chr5	23090113	23090382	28	12	4	16	0.000332877	0.00127777	CDH12
chr3	127613757	127613961	231	143	57	302	1.12307e-38	2.02747e-37	KBTBD12			chr5	23910435	23910690	59	11	35	40	2.03004e-06	1.21991e-05	PRDM9
chr3	128326937	128327507	1047	1697	2233	374	2.83127e-295	2.63939e-293	RPN1			chr5	24574053	24574291	53	92	220	94	1.62713e-11	1.88861e-10	CDH10
chr3	128787389	128787649	971	158	350	758	1.09035e-160	5.81531e-159	GP9			chr5	26035650	26035926	29	12	6	16	0.00135942	0.00449687	CDH9
chr3	129062830	129063133	562	475	40	1038	1.82155e-165	9.89345e-164	H1-10			chr5	28293913	28294189	195	268	242	90	4.23471e-18	8.28373e-17	CDH9
chr3	131245721	131246021	392	401	21	1082	2.08948e-149	1.03712e-147	CPNE4			chr5	28687452	28687688	118	44	32	51	2.49854e-07	1.72188e-06	CDH9
chr3	131855849	131856088	123	494	296	183	3.64214e-46	7.52054e-45	CPNE4			chr5	38845128	38845363	1	13	27	15	0.000375038	0.00142135	OSMR
chr3	134125487	134125871	299	1787	890	358	3.62138e-248	2.81427e-246	AMOTL2			chr5	42944266	42944582	462	136	218	545	5.14833e-74	5.15827e-72	ANXA2R
chr3	139309952	139310244	36	928	642	346	1.60102e-204	1.03562e-202	NMNAT3			chr5	68628422	68628739	26	42	6	88	6.13905e-07	3.99504e-06	CCDC125
chr3	143705283	143705524	527	38	348	317	2.25112e-62	5.88635e-61	DIPK2A			chr5	82768387	82770599	40	459	82	103	2.60484e-25	7.67516e-24	VCAN
chr3	146798868	146799150	305	117	112	216	8.88809e-26	1.14618e-24	ZIC4			chr5	95768874	95769080	146	173	43	267	8.33507e-19	1.71127e-17	PCSK1
chr3	147077115	147077672	646	650	173	1149	1.98314e-95	6.94552e-94	ZIC4			chr5	105949824	105950042	224	97	51	88	4.27083e-11	4.72254e-10	EFNA5
chr3	147115764	147116421	911	465	75	1319	5.9119e-276	5.12372e-274	ZIC4			chr5	112849265	112849982	145	329	40	17	1.19086e-08	9.82485e-08	YTHDC2
chr3	149878098	149878372	0	32	697	200	9.55059e-21	1.02739e-19	TMEM183B			chr5	114913917	114914191	429	176	52	451	5.0895e-100	6.94978e-98	TICAM2
chr3	154117829	154118071	373	274	92	435	1.17306e-46	2.45188e-45	GPR149			chr5	116694555	116694829	375	65	141	150	1.90688e-26	5.92309e-25	SEMA6A
chr3	156723809	156724090	166	37	133	152	1.14841e-15	9.67895e-15	LEKR1			chr5	132918996	132919421	77	399	255	290	3.05187e-26	9.3675e-25	FSTL4
chr3	157737620	157737844	677	219	115	428	1.11174e-93	3.84508e-92	SHOX2			chr5	135415069	135415307	65	261	293	217	9.82535e-28	3.25498e-26	TGFBI
chr3	158288800	158289271	320	1184	783	398	1.40708e-125	6.17586e-124	MLF1			chr5	135416204	135416475	44	429	350	174	6.52721e-84	7.32936e-82	TGFBI
chr3	158352320	158352679	78	827	628	111	2.66499e-238	1.99085e-236	GFM1			chr5	138727710	138730911	4284	2912	1108	3150	1.95826e-272	9.46396e-270	PROB1
chr3	164914132	164914636	61	1527	406	346	4.05522e-172	2.26919e-170	SLITRK3			chr5	140099581	140099801	61	37	65	4	1.01804e-06	6.4199e-06	ZMAT2
chr3	168031207	168031447	268	496	556	245	9.28552e-43	1.80638e-41	GOLIM4			chr5	140207725	140208078	83	46	22	57	4.17511e-07	2.79067e-06	PCDHA6
chr3	169482338	169483052	592	235	63	1035	9.76713e-219	6.68837e-217	ACTRT3			chr5	140214068	140214464	544	186	123	248	5.98184e-40	3.00893e-38	PCDHA7
chr3	169487145	169487522	101	1302	714	338	4.94913e-235	3.65412e-233	ACTRT3			chr5	140683195	140684007	7	7	62	1	1.04181e-05	5.51683e-05	SLC25A2
chr3	170554740	170555017	150	658	451	251	1.64747e-75	4.9262e-74	RPL22L1			chr5	140745531	140745893	127	52	39	94	2.41441e-13	3.2878e-12	PCDHGA5
chr3	170746072	170746292	698	70	24	594	2.84247e-272	2.44441e-270	SLC2A2			chr5	140750050	140750264	0	29	8	8	5.97068e-05	0.000270345	PCDHGB3
chr3	173983125	173983359	82	108	350	63	9.81424e-25	1.22022e-23	NLGN1			chr5	140857864	140858065	133	137	351	52	1.43348e-26	4.48943e-25	PCDHGC3
chr3	177112140	177112534	118	633	717	287	1.66233e-126	7.36906e-125	TBL1XR1			chr5	141262988	141263195	147	136	55	284	1.44057e-21	3.48273e-20	PCDH1
chr3	179168735	179169603	2166	2076	1002	4020	5.13748e-220	3.52896e-218	GNB4			chr5	147699699	147699987	19	144	116	57	1.06626e-26	3.36286e-25	SPINK7
chr3	183959061	183959747	292	572	545	251	5.18323e-46	1.06729e-44	ALG3			chr5	151137992	151138418	28	15	14	160	1.80154e-14	2.68867e-13	ATOX1
chr3	184209094	184209343	163	806	746	304	3.28675e-140	1.56993e-138	EPHB3			chr5	153862142	153862451	70	495	223	134	1.35229e-57	1.01772e-55	HAND1
chr3	187130047	187130358	272	313	72	805	1.19352e-64	3.21171e-63	RTP4			chr5	156277302	156277685	513	164	211	663	1.17354e-94	1.51439e-92	PPP1R2B
chr3	187455330	187455843	1439	74	579	840	6.79482e-247	5.25285e-245	BCL6			chr5	158351581	158351818	62	80	126	14	2.30914e-17	4.30194e-16	EBF1
chr3	187608028	187608304	166	775	940	214	2.06362e-200	1.31568e-198	BCL6			chr5	170857513	170857794	10	13	14	1	0.00212142	0.00666721	FGF18
chr3	189955433	189955707	0	8	834	112	5.08544e-08	2.4711e-07	CLDN1			chr5	171057071	171057340	77	31	20	42	1.00977e-06	6.37017e-06	SMIM23
chr3	190471156	190471392	268	429	431	191	2.19433e-29	3.15935e-28	IL1RAP			chr5	172412019	172412243	0	49	35	18	2.5593e-14	3.7784e-13	ATP6V0E1
chr3	190669810	190670084	0	4	554	252	0.00981784	0.0217285	GMNC			chr5	173493774	173493980	41	15	18	32	0.00017494	0.000714885	NSG2
chr3	190682872	190683334	218	860	842	172	2.74141e-195	1.72061e-193	GMNC			chr5	174060884	174061150	113	56	99	190	1.41316e-11	1.65115e-10	MSX2
chr3	191872682	191872992	514	272	27	614	3.80914e-144	1.84527e-142	FGF12			chr5	174907129	174907361	226	162	340	44	2.75582e-22	6.94167e-21	SFXN1
chr3	193258759	193259025	76	172	191	119	2.87014e-13	2.10582e-12	ATP13A4			chr5	176797833	176798143	85	895	644	183	1.32383e-215	4.56351e-213	RGS14
chr3	196366394	196366919	1202	1850	58	2182	1.24528e-257	1.0102e-255	NRROS			chr5	177434805	177435065	22	262	174	206	4.7455e-29	1.65321e-27	PROP1
chr3	197183404	197183724	9	507	487	22	4.47526e-250	3.50857e-248	BDH1			chr5	177592655	177592986	378	140	327	694	3.05987e-53	2.14866e-51	NHP2
chr4	645236	645579	221	719	645	407	1.22487e-66	3.36338e-65	PDE6B			chr5	179104466	179104733	36	127	188	130	4.76483e-15	7.45185e-14	CBY3
chr4	786118	786341	1026	291	86	720	6.15565e-219	4.2218e-217	CPLX1			chr5	179634577	179634875	419	135	188	244	8.6791e-25	2.48887e-23	RASGEF1C
chr4	1049652	1049923	23	724	509	392	2.96594e-139	1.4061e-137	RNF212			chr6	1555262	1555581	418	163	146	773	1.57481e-108	2.396e-106	FOXC1
chr4	1089849	1090288	0	72	365	783	4.01587e-12	2.73691e-11	RNF212			chr6	1601624	1602138	297	474	390	169	9.52321e-30	3.41416e-28	FOXC1
chr4	5570135	5570351	318	223	107	330	1.3584e-27	1.85526e-26	EVC2			chr6	3849271	3851048	2331	365	871	885	4.4867e-157	1.0532e-154	FAM50B
chr4	8588715	8588951	59	670	384	450	1.91601e-67	5.30056e-66	GPR78			chr6	7344457	7344846	154	24	102	116	3.75981e-17	6.90279e-16	CAGE1
chr4	10462832	10463689	769	1262	2336	533	6.63087e-217	4.49906e-215	ZNF518B			chr6	7728885	7729108	106	49	79	150	7.25954e-11	7.84606e-10	BMP6
chr4	13530847	13531244	438	90	118	382	2.49998e-86	8.17494e-85	NKX3-2			chr6	9399093	9399599	203	486	665	302	2.69709e-57	2.01444e-55	SLC35B3
chr4	16063536	16063810	237	246	660	87	1.34845e-51	3.05443e-50	PROM1			chr6	10384965	10385492	121	1013	695	464	6.50702e-144	1.37078e-141	TFAP2A
chr4	29037029	29037257	415	154	149	513	8.85904e-73	2.58796e-71	PCDH7			chr6	10390038	10390565	137	576	222	225	2.8879e-27	9.34729e-26	TFAP2A
chr4	31425493	31425718	224	453	408	201	2.0334e-34	3.32216e-33	PCDH7			chr6	10720335	10721087	1139	123	314	906	7.07194e-256	3.0314e-253	TMEM14C
chr4	36469915	36470198	612	550	0	25	1.02583e-08	5.33525e-08	DTHD1			chr6	10881846	10882051	8	37	56	32	4.5889e-07	3.04414e-06	GCM2
chr4	40751842	40752493	729	1466	1705	356	4.30005e-246	3.30694e-244	NSUN7			chr6	13747724	13747955	31	292	171	127	4.02739e-39	1.98134e-37	RANBP9
chr4	41282554	41282815	95	711	302	390	4.24413e-45	8.62312e-44	UCHL1			chr6	25652380	25652709	83	379	320	224	2.41177e-41	1.27017e-39	SCGN
chr4	41646292	41646582	215	176	46	327	2.37676e-37	4.16864e-36	LIMCH1			chr6	25882327	25882560	76	403	328	144	4.3277e-66	3.78251e-64	SLC17A3
chr4	53588189	53588735	1630	922	18	402	2.22096e-131	1.00667e-129	ERVMER34-1			chr6	26501725	26502107	361	414	74	648	1.75484e-57	1.31666e-55	BTN1A1
chr4	56485338	56485765	849	242	68	951	1.10045e-269	9.33679e-268	NMU			chr6	26987598	26988202	155	789	680	386	2.85289e-108	4.31391e-106	H2BC11
chr4	57371582	57372022	515	24	162	604	8.82823e-180	5.10748e-178	ARL9			chr6	27197609	27197903	149	233	334	90	3.03928e-31	1.15336e-29	PRSS16
chr4	58001602	58001896	474	439	631	131	8.57192e-42	1.64449e-40	IGFBP7			chr6	27251509	27251932	136	359	369	196	2.01959e-35	8.88888e-34	POM121L2
chr4	58583368	58583604	167	541	367	263	9.34888e-39	1.68912e-37	IGFBP7			chr6	27482888	27483089	46	341	153	196	5.76749e-23	1.50987e-21	ZNF184
chr4	59607608	59607882	0	21	440	208	8.9049e-11	5.49577e-10	IGFBP7			chr6	27647108	27647317	273	31	39	221	1.71424e-78	1.79413e-76	H2BC13
chr4	60330982	60331222	457	77	294	377	7.61077e-53	1.75166e-51	ADGRL3			chr6	27661313	27661575	170	140	95	336	6.20078e-20	1.36825e-18	H2BC13
chr4	67046104	67046366	756	34	206	721	6.2367e-239	4.6827e-237	EPHA5			chr6	33943604	33944027	76	429	152	128	2.15239e-30	7.92991e-29	GRM4
chr4	67237673	67237941	502	255	266	508	2.79033e-36	4.78616e-35	EPHA5			chr6	34003551	34004227	8	0	53	76	0.00117826	0.00396874	GRM4
chr4	67575506	67575777	285	298	38	359	1.31792e-41	2.51317e-40	CENPC			chr6	35149971	35150391	189	429	550	113	4.03953e-84	4.55672e-82	SCUBE3
chr4	72785759	72786025	555	190	0	20	2.98028e-12	2.04685e-11	NPFFR2			chr6	35754713	35754914	137	416	308	192	5.50598e-34	2.29626e-32	CLPSL1
chr4	72897564	72897964	45	880	439	654	1.34679e-86	4.41051e-85	NPFFR2			chr6	36551514	36551791	42	5	23	20	0.000161672	0.000665357	SRSF3
chr4	74719087	74719339	143	125	49	193	7.43306e-15	5.98611e-14	PF4V1			chr6	37616722	37617179	588	555	207	1342	6.91114e-103	9.67854e-101	MDGA1
chr4	74809869	74810089	135	574	445	167	1.45121e-89	4.91572e-88	PF4			chr6	42715604	42715810	75	396	136	111	4.57417e-27	1.46991e-25	BICRAL
chr4	74864113	74864329	37	482	241	304	1.00969e-46	2.1124e-45	CXCL5			chr6	46373634	46373877	38	27	19	2	0.00750697	0.0203171	RCAN2
chr4	81119095	81119391	208	771	542	496	6.27901e-48	1.34536e-46	PRDM8			chr6	56028233	56028439	21	29	24	9	0.00730437	0.019833	COL21A1
chr4	81951887	81952808	675	2536	1975	1343	2.77887e-227	1.98887e-225	BMP3			chr6	57239113	57239386	1102	39	4	3	0.00144075	0.00472849	PRIM2
chr4	85413997	85414874	697	3002	1912	1179	1.57545e-296	1.47177e-294	NKX6-1			chr6	65013456	65013729	456	66	216	162	1.03129e-24	2.94539e-23	PHF3
chr4	85422929	85423190	21	853	361	489	6.88057e-103	2.55497e-101	NKX6-1			chr6	79620330	79620717	532	380	105	598	1.56231e-74	1.57493e-72	IRAK1BP1
chr4	88032181	88032465	14	14	1014	89	1.57284e-08	8.03237e-08	AFF1			chr6	80246771	80247420	36	13	29	155	3.1774e-14	4.65053e-13	LCA5
chr4	88291926	88292200	24	57	1047	41	1.44984e-50	3.22482e-49	HSD17B11			chr6	81194873	81195154	41	6	18	30	6.08214e-07	3.96167e-06	BCKDHB
chr4	88775668	88775953	912	88	0	20	5.79709e-21	6.29565e-20	MEPE			chr6	83268276	83268496	255	61	99	121	1.04026e-17	1.98527e-16	TPBG
chr4	89522928	89523202	1146	89	22	41	1.81222e-28	2.54158e-27	HERC3			chr6	87832219	87832610	250	43	129	238	1.21495e-40	6.21921e-39	CGA
chr4	90424673	90424943	137	276	415	162	3.98572e-34	6.47374e-33	GPRIN3			chr6	100271473	100271900	256	274	85	458	3.56325e-31	1.34598e-29	MCHR2
chr4	94755786	94756310	314	1014	998	589	6.08211e-103	2.26036e-101	ATOH1			chr6	100909210	100909444	43	513	206	120	8.51076e-71	8.1941e-69	SIM1
chr4	102999153	102999430	295	92	116	150	3.26457e-17	3.00357e-16	BANK1			chr6	117584584	117584816	132	106	77	231	4.11588e-13	5.51788e-12	VGLL2
chr4	104357286	104357569	598	33	428	265	7.70828e-52	1.75319e-50	TACR3			chr6	120681962	120682232	7	3	2	14	0.00850363	0.0226943	TBC1D32
chr4	110222970	110224257	1763	3000	3033	1388	5.42816e-205	3.51634e-203	COL25A1			chr6	124513924	124514186	70	79	34	10	0.000492437	0.00181629	NKAIN2
chr4	110847527	110847821	199	680	579	416	3.30296e-56	8.0003e-55	EGF			chr6	125965605	125965922	1	26	64	19	4.33369e-12	5.31284e-11	HEY2
chr4	111539228	111539483	304	711	529	344	3.27625e-41	6.19959e-40	PITX2			chr6	129494024	129494307	102	309	413	172	2.25108e-47	1.40643e-45	LAMA2
chr4	111549879	111550203	285	540	428	159	5.75403e-47	1.21067e-45	PITX2			chr6	134497536	134497756	279	220	55	413	3.71628e-50	2.45898e-48	SGK1
chr4	111554965	111555504	202	1436	1069	590	6.36795e-222	4.41518e-220	PITX2			chr6	144670167	144670391	75	378	399	72	7.47325e-104	1.07091e-101	UTRN
chr4	111560563	111560808	449	285	128	475	1.90492e-50	4.22644e-49	PITX2			chr6	150302600	150302821	307	39	15	51	3.88541e-27	1.25184e-25	ULBP1
chr4	113414928	113415166	344	544	569	241	2.74836e-39	5.03742e-38	NEUROG2			chr6	159360625	159360952	46	331	411	114	4.46672e-93	5.64582e-91	RSPH3
chr4	113444181	113444389	41	651	626	64	7.87927e-257	6.34545e-255	NEUROG2			chr6	166140001	166140293	296	73	223	241	3.92321e-22	9.77729e-21	PDE10A
chr4	120763412	120763702	251	395	532	167	2.47663e-44	4.95929e-43	MAD2L1			chr6	168812524	168812738	310	144	165	281	4.28139e-21	1.01078e-19	SMOC2
chr4	121582661	121582893	582	200	320	444	4.32398e-39	7.87977e-38	PRDM5			chr6	170054756	170054971	306	12	77	342	5.27751e-114	8.3383e-112	WDR27
chr4	127630567	127630807	98	491	277	316	3.00352e-29	4.30207e-28	INTU			chr6	170555226	170556146	780	249	196	244	3.33843e-30	1.22174e-28	DLL1
chr4	130716475	130716756	304	229	713	103	3.77405e-36	6.45355e-35	C4orf33			chr7	492128	492348	53	167	116	52	4.37704e-19	9.16983e-18	PDGFA
chr4	135927553	135927830	8	0	342	332	0.00764433	0.0173349	PABPC4L			chr7	870958	871207	24	13	2	15	0.000340453	0.00130361	SUN1
chr4	137263314	137263630	530	132	443	489	6.29706e-41	1.18401e-39	PCDH18			chr7	1026167	1026395	278	77	171	258	5.57903e-28	1.86706e-26	CYP2W1
chr4	137943859	137944127	595	126	112	342	2.0152e-89	6.81572e-88	PCDH18			chr7	1039617	1040096	319	565	389	173	3.46764e-35	1.50872e-33	C7orf50
chr4	139676608	139676810	325	306	690	87	1.01211e-55	2.4395e-54	NOCT			chr7	1753446	1753706	38	136	98	62	1.96077e-13	2.69162e-12	ELFN1
chr4	141419007	141419642	69	772	335	474	1.53646e-58	3.83027e-57	MGAT4D			chr7	4901336	4901753	484	491	135	1037	1.9068e-86	2.23268e-84	PAPOLB
chr4	147558231	147558583	447	836	26	1115	3.74174e-107	1.44379e-105	POU4F2			chr7	5111620	5112088	397	515	568	199	3.61753e-37	1.67758e-35	RBAK-RBAKDN
chr4	147920626	147920900	677	303	5	11	0.00227444	0.00578771	TTC29			chr7	7298825	7299110	82	421	141	160	2.77674e-20	6.25877e-19	C1GALT1
chr4	155254130	155254603	1287	642	429	1126	6.23973e-120	2.65212e-118	DCHS2			chr7	12195178	12195411	23	39	80	32	1.29001e-05	6.71076e-05	TMEM106B
chr4	155547984	155548322	48	1408	925	635	5.60108e-276	4.86384e-274	FGG			chr7	16890768	16891087	248	218	46	356	7.78613e-41	4.02746e-39	AGR3
chr4	163646957	163647231	427	512	511	165	1.29848e-34	2.12929e-33	NAF1			chr7	20816239	20816540	25	36	3	34	0.000437839	0.00163448	SP8
chr4	164380377	164380603	102	454	430	221	3.06796e-65	8.30107e-64	TKTL2			chr7	22860795	22861127	108	407	442	92	2.16644e-95	2.8178e-93	TOMM7
chr4	165304328	165305177	1550	802	820	1630	1.08909e-113	4.37353e-112	MARCHF1			chr7	23529998	23530690	114	694	747	123	8.02111e-210	2.67163e-207	TRA2A
chr4	165414761	165414972	137	578	531	182	1.25418e-102	4.64939e-101	MARCHF1			chr7	26415746	26416891	244	2459	1329	1700	7.19662e-207	2.33393e-204	SNX10
chr4	168155005	168155812	1035	1306	83	1868	4.52677e-224	3.17834e-222	SPOCK3			chr7	27225050	27225629	9	54	86	64	3.90699e-09	3.44473e-08	HOXA11
chr4	169477306	169477542	90	362	358	263	1.95385e-36	3.36047e-35	PALLD			chr7	27284639	27286237	128	114	78	523	7.54351e-32	2.91882e-30	EVX1
chr4	173709544	173709778	206	212	445	104	2.36417e-25	3.00166e-24	GALNTL6			chr7	29602385	29602662	178	203	76	453	8.09294e-27	2.56554e-25	PRR15
chr4	174990016	174990290	434	356	133	522	1.98404e-42	3.84957e-41	FBXO8			chr7	29923494	29924264	239	773	660	448	1.5848e-64	1.34927e-62	WIPF3
chr4	175329208	175329482	466	413	526	67	1.32886e-50	2.95869e-49	CEP44			chr7	32801484	32801972	695	308	166	374	2.73383e-48	1.75246e-46	KBTBD2
chr4	176922473	176922820	64	733	411	503	7.767e-71	2.22644e-69	GPM6A			chr7	34945987	34946229	233	316	268	52	1.27578e-34	5.4403e-33	DPY19L1
chr4	177172434	177172670	65	313	414	113	4.08824e-79	1.27396e-77	ASB5			chr7	42896889	42897135	21	111	82	41	5.10289e-17	9.29933e-16	C7orf25
chr4	181918178	181918457	298	480	431	147	4.10998e-41	7.764e-40	TENM3			chr7	47092244	47093076	756	147	376	482	1.08423e-70	1.04185e-68	TNS3
chr4	181922330	181922560	364	113	140	273	5.45666e-38	9.70866e-37	TENM3			chr7	47576309	47577210	493	1051	1127	400	4.21509e-123	7.18972e-121	TNS3
chr4	183062278	183062481	34	539	330	413	4.78138e-61	1.23211e-59	TENM3			chr7	50849752	50850871	801	1388	1518	366	6.59154e-184	1.81525e-181	GRB10
chr4	184491962	184492203	179	326	409	138	1.70568e-38	3.06429e-37	ING2			chr7	54609734	54610140	406	476	120	854	5.29704e-60	4.16455e-58	VSTM2A
chr4	185129515	185129826	300	876	727	241	1.87735e-120	8.01016e-119	ENPP6			chr7	54765426	54765637	421	107	50	355	3.97017e-101	5.48206e-99	SEC61G
chr4	185937242	185937750	715	399	369	840	2.46181e-60	6.27817e-59	HELT			chr7	55000876	55001135	0	56	43	87	2.09062e-08	1.67491e-07	EGFR
chr4	188614325	188614571	420	181	139	509	9.37828e-69	2.63221e-67	ZFP42			chr7	56355481	56355798	270	447	403	185	5.82776e-29	2.02167e-27	NUPR2
chr4	188838001	188838263	515	213	414	608	2.25694e-36	3.88025e-35	ZFP42			chr7	64244612	64245461	1	42	44	14	6.62099e-15	1.02442e-13	ZNF138
chr4	189580300	189580762	767	569	1535	205	8.67641e-86	2.82885e-84	TRIML1			chr7	64358191	64358401	64	17	19	21	0.000754131	0.00266239	ZNF273
chr4	189927734	189928008	500	332	150	480	8.73332e-45	1.76392e-43	TRIML1			chr7	66093348	66094330	50	50	21	121	4.65992e-09	4.06208e-08	KCTD7
chr4	190157470	190157726	361	334	799	95	7.55039e-64	2.00984e-62	FRG1			chr7	72738347	72738639	30	36	8	90	3.98526e-08	3.0715e-07	TRIM50
chr4	190224394	190224684	402	463	650	63	5.1373e-86	1.67743e-84	FRG1			chr7	75779628	75780022	189	626	393	252	5.86718e-49	3.81058e-47	SRRM3
chr4	190276844	190277100	374	725	1575	120	2.21541e-251	1.74923e-249	FRG1			chr7	76145396	76145781	4	29	30	30	0.000271143	0.00106071	UPK3B
chr4	190624643	190624926	1160	280	8	87	3.4395e-48	7.38744e-47	FRG1			chr7	84005639	84005915	49	32	13	0	0.00365397	0.0108149	SEMA3A
chr5	181725	181944	236	276	527	104	2.4148e-41	4.57924e-40	PLEKHG4B			chr7	94284858	94286527	1239	799	231	1580	9.95013e-221	3.55429e-218	SGCE
chr5	491320	492158	584	1033	1639	674	7.58733e-105	2.85322e-103	SLC9A3			chr7	98912847	98913082	9	6	17	0	0.00552311	0.0155558	ARPC1A
chr5	501835	502075	144	873	649	613	1.25263e-81	3.9703e-80	SLC9A3			chr7	103161438	103161722	11	12	72	18	0.00331454	0.00991145	RELN
chr5	844149	844414	399	60	339	319	4.79252e-37	8.34955e-36	ZDHHC11			chr7	104581559	104581827	481	26	107	308	2.41026e-116	3.8828e-114	LHFPL3
chr5	958785	959172	42	1498	817	615	2.50065e-269	2.11763e-267	TRIP13			chr7	104869616	104869868	15	1	1	15	8.55127e-07	5.4603e-06	SRPK2
chr5	1167129	1167403	309	402	712	226	2.31449e-41	4.39278e-40	SLC6A19			chr7	105233969	105234199	77	405	136	124	1.1253e-24	3.21017e-23	ATXN7L1
chr5	1253737	1253951	137	350	589	49	1.03173e-118	4.34776e-117	TERT			chr7	117854128	117854721	738	320	211	506	4.93982e-64	4.15543e-62	ANKRD7
chr5	1256968	1257222	89	504	903	76	3.01721e-226	2.14561e-224	TERT			chr7	123271897	123272119	190	68	137	210	4.04059e-17	7.41277e-16	ASB15
chr5	1270778	1271101	218	574	917	91	1.31536e-181	7.66989e-180	TERT			chr7	127841328	127841840	156	141	43	208	3.43068e-18	6.74843e-17	LEP
chr5	1273249	1273501	250	152	524	18	9.64595e-45	1.94736e-43	TERT			chr7	138348962	138349865	313	1111	727	317	1.69479e-127	3.02699e-125	SVOPL
chr5	1277467	1277713	57	298	526	25	1.12009e-145	5.46784e-144	TERT			chr7	140623997	140624949	5	2	60	268	0.00366153	0.010836	BRAF
chr5	1282649	1283244	363	831	881	51	6.87104e-224	4.81668e-222	TERT			chr7	149112283	149112545	272	59	112	199	8.83248e-34	3.64654e-32	ZNF777
chr5	1286098	1286355	468	402	693	34	9.84174e-88	3.2518e-86	TERT			chr7	150104704	150105530	2131	336	1044	858	8.84676e-120	1.46343e-117	ZNF775
chr5	1380552	1380788	23	1042	433	734	4.79048e-110	1.88451e-108	SLC6A3			chr7	151307209	151307547	339	42	277	218	4.70854e-28	1.58111e-26	PRKAG2
chr5	1444259	1444467	481	189	244	386	1.48755e-33	2.38126e-32	SLC6A3			chr7	154684271	154684630	128	285	275	141	2.49366e-24	7.02831e-23	DPP6
chr5	1745534	1745851	128	834	405	330	4.78852e-77	1.45738e-75	MRPL36			chr7	156400018	156400712	1146	100	377	437	6.02008e-120	9.99191e-118	RNF32
chr5	3305587	3306010	272	970	631	414	5.50238e-80	1.72188e-78	IRX1			chr7	156409023	156409865	592	475	548	1625	2.88698e-63	2.41619e-61	RNF32
chr5	3592391	3592644	285	123	55	434	4.33387e-77	1.32082e-75	IRX1			chr8	615143	615352	241	21	122	100	1.39038e-21	3.368e-20	ERICH1
chr5	3854536	3854796	74	773	420	297	4.10319e-105	1.54563e-103	IRX1			chr8	1321232	1321638	161	579	507	252	2.77989e-71	2.7082e-69	DLGAP2
chr5	6823065	6823277	353	218	153	505	2.31554e-43	4.54846e-42	TENT4A			chr8	2585234	2586037	9	141	93	56	4.12311e-27	1.32669e-25	CSMD1
chr5	10249105	10249338	441	253	80	641	4.30578e-99	1.55717e-97	ATPSCKMT			chr8	7212487	7212890	523	702	115	1222	4.62676e-93	5.83315e-91	ZNF705G
chr5	12151568	12151798	287	169	135	405	6.39891e-34	1.03366e-32	CTNND2			chr8	9714601	9714814	28	22	17	0	0.000584908	0.00211852	TNKS
chr5	12351369	12351637	470	264	184	402	2.03335e-32	3.18264e-31	CTNND2			chr8	14004146	14004376	155	156	214	52	1.0941e-14	1.6595e-13	SGCZ
chr5	17663864	17664101	222	373	375	165	1.00748e-27	1.38067e-26	H3Y1			chr8	19796843	19798006	55	401	113	107	3.64102e-27	1.17387e-25	LPL
chr5	17778354	17778586	141	274	262	121	1.23779e-22	1.42627e-21	H3Y1			chr8	20107432	20107658	102	49	19	40	4.8278e-06	2.72389e-05	LZTS1
chr5	19803951	19804187	185	453	373	252	2.78491e-28	3.88365e-27	CDH18			chr8	23083532	23083969	732	64	213	325	6.3242e-98	8.47151e-96	TNFRSF10A
chr5	20018925	20019202	195	225	178	35	2.58676e-20	2.73362e-19	CDH18			chr8	25930943	25931179	118	19	132	136	7.2457e-14	1.032e-12	EBF2
chr5	21528258	21528493	1068	106	880	811	6.24287e-119	2.63578e-117	CDH12			chr8	27737077	27737289	423	303	132	378	4.98844e-30	1.80946e-28	SCARA5
chr5	22752702	22752979	522	213	193	380	7.66309e-42	1.47077e-40	CDH12			chr8	38508299	38508748	405	883	1261	211	7.98945e-196	2.4162e-193	TACC1
chr5	23657747	23658032	690	135	368	324	2.62166e-38	4.69844e-37	PRDM9			chr8	38965013	38965423	356	420	787	106	8.25343e-80	8.78732e-78	ADAM32
chr5	23910435	23910690	507	297	0	10	5.30783e-05	0.000179314	PRDM9			chr8	43132045	43132478	543	308	96	580	1.3275e-90	1.61578e-88	POTEA
chr5	25384220	25384614	124	586	472	291	2.02177e-70	5.76198e-69	CDH10			chr8	49231522	49231810	34	425	219	266	4.14933e-42	2.24032e-40	UBE2V2
chr5	26035650	26035926	185	232	668	148	2.86887e-40	5.33767e-39	CDH9			chr8	72987480	72988023	221	1112	690	592	1.25404e-91	1.54932e-89	TRPA1
chr5	26840029	26840252	69	391	325	209	5.71645e-52	1.30417e-50	CDH9			chr8	74165093	74165335	57	10	16	20	2.83912e-05	0.000137712	C8orf89
chr5	28036643	28036851	132	421	324	144	3.71068e-49	8.09129e-48	CDH9			chr8	74807047	74807300	103	474	242	83	2.23521e-64	1.89646e-62	UBE2W
chr5	28142807	28143040	49	326	181	181	4.03356e-28	5.59679e-27	CDH9			chr8	77424611	77424885	22	12	24	0	0.000713087	0.00252816	ZFHX4
chr5	29256958	29257223	18	488	174	322	7.87849e-41	1.47885e-39	CDH6			chr8	81998238	81998512	191	179	346	30	5.08336e-37	2.3507e-35	PAG1
chr5	33200893	33201167	0	4	570	170	0.00291297	0.00725243	TARS1			chr8	97171805	97172022	28	342	183	276	1.43763e-28	4.92481e-27	GDF6
chr5	33724686	33724952	259	145	67	146	1.14993e-14	9.1924e-14	ADAMTS12			chr8	101117922	101118693	549	231	59	124	4.78515e-21	1.1254e-19	RGS22
chr5	33892191	33892403	568	145	40	1120	2.13657e-282	1.88861e-280	ADAMTS12			chr8	103540765	103541015	276	117	61	450	8.14506e-76	8.31285e-74	ODF1
chr5	37834671	37835128	1376	205	736	1365	4.49321e-237	3.33972e-235	GDNF			chr8	127330962	127331280	138	294	252	125	2.05411e-23	5.54836e-22	LRATD2
chr5	37851774	37852046	524	105	392	515	3.9267e-59	9.86098e-58	GDNF			chr8	131819948	131820187	127	116	356	73	5.40093e-17	9.83156e-16	ADCY8
chr5	40642613	40642835	69	160	228	149	3.65604e-13	2.66919e-12	PTGER4			chr8	136527334	136527604	9	0	7	13	0.00121368	0.00407161	KHDRBS3
chr5	41446004	41446261	334	50	472	398	1.6953e-31	2.58513e-30	PLCXD3			chr8	137455901	137456193	262	207	344	43	1.21351e-27	3.99066e-26	KHDRBS3
chr5	41869663	41870876	250	3291	1485	2158	9.42099e-265	7.82859e-263	OXCT1			chr8	138766552	138766800	197	55	80	261	2.35555e-41	1.24322e-39	FAM135B
chr5	42760171	42760401	624	99	274	406	1.94686e-75	5.81359e-74	CCDC152			chr8	142819272	142819620	125	69	71	312	1.17116e-27	3.85396e-26	MROH5
chr5	42944266	42944582	975	198	432	630	1.02057e-98	3.67288e-97	ANXA2R			chr8	145257800	145258277	335	401	701	109	2.533e-68	2.33391e-66	MROH1
chr5	43040345	43040633	543	184	66	784	3.65456e-179	2.10607e-177	ANXA2R			chr8	145288972	145289207	179	183	325	84	2.14675e-18	4.27227e-17	MROH1
chr5	43040845	43041161	280	471	36	923	4.15773e-75	1.23408e-73	ANXA2R			chr8	145537268	145537615	1114	37	390	397	1.7983e-141	3.70909e-139	DGAT1
chr5	44868019	44868300	293	72	206	291	2.85014e-31	4.32384e-30	MRPS30			chr9	1050078	1050510	147	825	461	361	1.28495e-76	1.31962e-74	DMRT2
chr5	49971211	49971443	276	175	96	273	2.44801e-24	3.00825e-23	PARP8			chr9	6646777	6647025	257	30	133	199	8.17406e-40	4.09909e-38	GLDC
chr5	50397527	50397812	114	169	364	87	6.43879e-29	9.15753e-28	PARP8			chr9	9134087	9134369	29	11	46	75	0.000209843	0.000841952	PTPRD
chr5	54179363	54180171	799	497	124	893	3.90997e-139	1.84969e-137	ESM1			chr9	17178861	17179237	543	71	312	276	2.6939e-43	1.51076e-41	CNTLN
chr5	54465662	54465937	126	601	378	412	2.09165e-37	3.67438e-36	GPX8			chr9	17203614	17203815	102	140	330	20	8.79411e-47	5.4053e-45	CNTLN
chr5	54481823	54482097	554	259	201	615	1.52598e-71	4.40272e-70	CDC20B			chr9	17290654	17290878	195	174	269	33	1.9799e-25	5.84425e-24	CNTLN
chr5	60039587	60039835	148	247	370	156	2.14544e-23	2.5421e-22	ELOVL7			chr9	21402501	21403058	622	436	200	721	1.42965e-64	1.21929e-62	IFNA8
chr5	62100378	62100688	29	1076	669	215	3.87048e-290	3.51944e-288	IPO11			chr9	28436485	28436781	226	155	81	234	2.84954e-19	6.05988e-18	LINGO2
chr5	72415611	72416766	152	1084	535	540	6.75273e-89	2.27349e-87	TMEM171			chr9	29214696	29214934	43	332	270	138	5.59528e-59	4.29625e-57	LINGO2
chr5	72731821	72732061	557	62	406	431	4.61171e-67	1.27264e-65	FOXD1			chr9	34380210	34380446	224	217	90	373	1.95771e-23	5.29959e-22	C9orf24
chr5	79080388	79080747	468	111	24	569	3.9166e-181	2.27779e-179	CMYA5			chr9	37002489	37002957	415	267	85	500	3.1977e-67	2.86601e-65	PAX5
chr5	81182538	81182819	454	175	0	8	4.15224e-05	0.0001424	ATG10			chr9	40640877	40641089	98	18	86	73	7.77898e-08	5.77334e-07	SPATA31A3
chr5	87973951	87974550	896	674	83	504	1.82522e-77	5.58952e-76	MEF2C			chr9	44276845	44277070	12	0	46	38	0.00279464	0.00851538	CNTNAP3B
chr5	88070169	88070391	280	306	70	511	2.99792e-42	5.78391e-41	MEF2C			chr9	66343503	66343760	196	195	277	52	1.46812e-22	3.75758e-21	SPATA31A7
chr5	89854290	89854956	43	1435	856	412	4.940656e-324	5.13828271674896e-322	ADGRV1			chr9	66455767	66456272	1655	1518	288	1542	1.85757e-153	4.23929e-151	SPATA31A7
chr5	92775059	92775296	182	210	244	61	7.26103e-20	7.52806e-19	NR2F1			chr9	69500968	69501225	156	569	531	59	9.2735e-150	2.04079e-147	ANKRD20A4
chr5	97882505	97882740	367	209	188	416	1.46233e-29	2.11366e-28	RGMB			chr9	71703086	71703471	640	70	34	60	3.77184e-30	1.37728e-28	FXN
chr5	100238722	100239138	505	488	44	975	2.82703e-136	1.32049e-134	ST8SIA4			chr9	80317666	80317885	24	9	10	29	0.00011717	0.000497836	GNAQ
chr5	102007068	102007311	18	621	688	225	7.50519e-209	4.94117e-207	PAM			chr9	83750350	83750624	103	185	216	104	3.95266e-15	6.22512e-14	TLE1
chr5	103415706	103415932	464	136	24	686	3.2834e-192	2.02639e-190	NUDT12			chr9	94860378	94860688	330	34	93	494	1.00587e-124	1.74593e-122	SPTLC1
chr5	104702565	104702840	261	409	578	230	1.5202e-36	2.62378e-35	NUDT12			chr9	96080113	96080330	22	166	204	60	2.09335e-46	1.2724e-44	C9orf129
chr5	105949824	105950042	51	678	408	266	3.78819e-110	1.4942e-108	EFNA5			chr9	97094555	97095075	676	247	165	767	9.19552e-135	1.79167e-132	NUTM2F
chr5	112881497	112881733	0	8	852	55	3.27728e-10	1.93695e-09	YTHDC2			chr9	98075384	98075741	104	440	289	40	2.00318e-94	2.57153e-92	FANCC
chr5	122430676	122431443	1375	760	558	1597	2.98434e-145	1.45364e-143	PRDM6			chr9	98514399	98514729	150	358	248	97	8.84716e-35	3.78577e-33	ERCC6L2
chr5	122971758	122972008	347	245	142	506	1.45985e-40	2.72986e-39	CSNK1G3			chr9	99449110	99449578	89	427	599	665	1.53435e-34	6.52031e-33	PRXL2C
chr5	125407942	125408215	348	150	263	549	2.09391e-40	3.90563e-39	GRAMD2B			chr9	102058841	102059213	363	135	140	239	1.2485e-26	3.91757e-25	SEC61B
chr5	140214068	140214464	50	1241	951	578	3.59524e-266	3.0101e-264	PCDHA7			chr9	102261075	102261469	209	50	14	15	0.000267213	0.00104725	SEC61B
chr5	140221007	140221381	1065	568	227	979	3.9972e-140	1.90722e-138	PCDHA8			chr9	112030892	112031172	203	219	253	70	1.91385e-17	3.58993e-16	EPB41L4B
chr5	140316644	140316918	298	383	514	172	4.28916e-32	6.65247e-31	PCDHAC1			chr9	114287380	114287695	6	32	53	58	0.000474434	0.00175751	ZNF483
chr5	140750050	140750264	313	59	422	373	2.20871e-26	2.90312e-25	PCDHGB3			chr9	126785021	126785225	35	42	49	11	1.77847e-05	9.01396e-05	LHX2
chr5	140773855	140774441	1025	151	786	869	2.44198e-112	9.72713e-111	PCDHGA8			chr9	128651990	128652296	374	379	185	925	3.32871e-52	2.29816e-50	PBX3
chr5	140864527	140864748	610	240	74	586	3.73429e-133	1.7136e-131	PCDHGC4			chr9	130571967	130572364	1023	68	206	807	2.14504e-289	1.16197e-286	FPGS
chr5	142935383	142935657	0	8	834	76	3.59335e-09	1.94714e-08	NR3C1			chr9	132199238	132199984	406	2969	128	146	9.41369e-41	4.83887e-39	NTMT1
chr5	144994912	144995189	0	24	523	286	2.79028e-11	1.78564e-10	PRELID2			chr9	132200850	132201118	209	641	9	5	0.0021247	0.00667653	NTMT1
chr5	145722467	145722925	124	922	756	487	2.42104e-137	1.13925e-135	POU4F3			chr9	134429866	134430656	1165	760	1043	95	1.23032e-86	1.44747e-84	PRRT1B
chr5	158531375	158531648	417	455	131	611	1.57441e-38	2.8319e-37	EBF1			chr9	135361501	135362481	758	253	338	584	6.25683e-66	5.45894e-64	CFAP77
chr5	158533557	158534000	545	576	124	792	7.53287e-67	2.07103e-65	EBF1			chr9	136282160	136282444	281	213	38	322	2.28691e-47	1.42701e-45	REXO4
chr5	159399004	159399928	178	788	1308	394	3.72503e-197	2.34793e-195	ADRA1B			chr9	136844420	136844775	151	264	319	78	4.47218e-38	2.13207e-36	VAV2
chr5	161418360	161418593	220	318	52	493	3.94814e-34	6.41503e-33	GABRG2			chr9	136934178	136934414	31	270	79	48	1.29594e-27	4.24756e-26	BRD3
chr5	163081635	163081916	344	592	750	215	4.07224e-75	1.20952e-73	MAT2B			chr9	137660513	137660742	155	206	220	81	4.16629e-15	6.54485e-14	COL5A1
chr5	164006658	164006934	196	545	457	309	2.36682e-39	4.34348e-38	MAT2B			chr9	139564999	139565286	599	115	248	286	7.59768e-45	4.45336e-43	EGFL7
chr5	165210744	165211019	432	169	272	658	2.23673e-61	5.7806e-60	TENM2			chr9	141042150	141042611	353	727	491	202	1.11798e-56	8.26248e-55	CACNA1B
chr5	167689227	167689738	232	283	207	54	1.27784e-20	1.36699e-19	TENM2			chr10	413696	414165	145	34	296	525	1.02793e-28	3.53853e-27	DIP2C
chr5	172655840	172656202	453	1040	1375	195	4.24069e-245	3.23327e-243	NKX2-5			chr10	530713	531099	19	39	58	27	3.73816e-05	0.000177168	PRR26
chr5	172670829	172672971	2985	3469	4220	1208	1.05318e-276	9.18152e-275	NKX2-5			chr10	711896	712395	56	44	117	16	5.51353e-08	4.17175e-07	PRR26
chr5	172889727	172890005	521	555	10	0	0.0007476	0.00208917	STC2			chr10	1035114	1035351	17	192	170	183	6.20386e-25	1.78946e-23	GTPBP4
chr5	174162366	174162843	676	1083	88	1380	2.61712e-115	1.06543e-113	MSX2			chr10	1516979	1517313	307	282	311	58	1.91694e-25	5.6686e-24	ADARB2
chr5	176268919	176269153	92	404	349	236	2.17165e-44	4.35843e-43	UNC5A			chr10	1584749	1584952	96	66	97	9	2.26695e-09	2.05648e-08	ADARB2
chr5	178810303	178810546	246	453	420	154	1.96617e-42	3.81825e-41	ADAMTS2			chr10	20018725	20018962	176	237	276	102	3.60918e-18	7.07695e-17	MALRD1
chr5	179563961	179564246	437	96	301	360	1.72931e-39	3.18013e-38	RASGEF1C			chr10	23483897	23484498	625	458	111	806	5.81254e-106	8.57871e-104	PTF1A
chr5	179740312	179741121	2027	629	643	1749	7.77875e-282	6.86231e-280	GFPT2			chr10	24547581	24547822	6	13	44	11	0.000348041	0.00132895	KIAA1217
chr5	180037757	180038052	411	83	355	369	1.42935e-35	2.40706e-34	FLT4			chr10	27608674	27608892	68	616	344	153	4.78824e-104	6.88152e-102	ACBD5
chr5	180591407	180592240	13	336	1234	274	1.30123e-177	7.43122e-176	OR2V2			chr10	31073835	31074433	947	968	235	1371	6.15436e-111	9.4806e-109	ZNF438
chr6	311401	311637	2007	192	1338	1036	3.04738e-168	1.66944e-166	DUSP22			chr10	33339252	33339465	49	167	121	91	3.01399e-13	4.07724e-12	ITGB1
chr6	1682825	1683099	0	32	935	77	4.05165e-34	6.5784e-33	GMDS			chr10	36920687	36920898	110	75	48	136	9.34163e-11	9.98257e-10	ANKRD30A
chr6	4282004	4282310	282	1932	567	322	2.15275e-173	1.20919e-171	ECI2			chr10	42737286	42739138	3066	840	2272	2475	5.80244e-193	1.73352e-190	ZNF33B
chr6	5996185	5996486	338	1103	488	249	5.2175e-84	1.67526e-82	NRN1			chr10	42862698	42863216	237	260	79	484	1.1841e-33	4.86419e-32	ZNF33B
chr6	5999149	5999963	2177	2257	419	2079	8.01788e-168	4.38159e-166	NRN1			chr10	43247668	43247983	89	72	128	20	1.30848e-09	1.22254e-08	BMS1
chr6	6006689	6007043	1123	1098	136	991	9.54011e-116	3.89809e-114	NRN1			chr10	45470022	45470291	216	137	54	196	1.27849e-22	3.27904e-21	DEPP1
chr6	9075332	9075605	8	0	252	309	0.00179113	0.00465665	SLC35B3			chr10	49812852	49813352	276	361	84	628	3.97143e-40	2.00998e-38	ARHGAP22
chr6	10414216	10414498	1080	765	223	736	2.84617e-73	8.34187e-72	TFAP2A			chr10	50323184	50323735	90	80	38	134	4.35761e-09	3.81746e-08	VSTM4
chr6	10419399	10420323	814	4419	1438	1283	4.08493e-261	3.35676e-259	TFAP2A			chr10	51784594	51784810	73	316	643	106	1.83697e-113	2.87471e-111	AGAP6
chr6	19654256	19654490	182	607	224	198	1.86751e-25	2.38197e-24	ID4			chr10	53993096	53993507	132	591	424	154	9.30508e-93	1.1642e-90	PRKG1
chr6	20765409	20765687	1699	76	0	5	1.73033e-07	7.9823e-07	CDKAL1			chr10	62703307	62704290	87	97	0	51	1.93196e-12	2.43945e-11	RHOBTB1
chr6	21659354	21659629	294	91	57	74	1.36999e-11	8.95842e-11	SOX4			chr10	69283882	69284141	57	7	12	10	0.0011553	0.00389993	CTNNA3
chr6	26863458	26863776	358	284	438	50	5.41817e-38	9.6479e-37	ZNF322			chr10	72043446	72043886	57	96	39	12	1.56993e-06	9.57202e-06	NPFFR1
chr6	27197609	27197903	153	1339	326	29	6.88923e-203	4.4113e-201	PRSS16			chr10	76803360	76803857	67	377	430	218	4.90316e-67	4.34714e-65	DUPD1
chr6	27661313	27661575	372	928	512	271	3.88718e-61	1.00285e-59	H2BC13			chr10	77191061	77191571	87	106	8	190	4.11775e-23	1.08664e-21	LRMDA
chr6	28175282	28175605	48	1957	427	601	4.2841e-172	2.39424e-170	ZSCAN9			chr10	82295501	82296192	160	957	784	216	7.33925e-208	2.41192e-205	SH2D4B
chr6	37294975	37295209	1379	95	0	5	1.2853e-06	5.37344e-06	TBC1D22B			chr10	83469387	83469814	400	237	246	522	7.45055e-31	2.79509e-29	NRG3
chr6	42521821	42522091	748	714	1177	186	7.46425e-94	2.58563e-92	UBR2			chr10	99337989	99338241	394	224	60	442	1.78626e-74	1.79702e-72	ANKRD2
chr6	44044310	44044548	6	952	755	1293	1.06072e-138	5.01261e-137	MRPL14			chr10	101279941	101280382	36	35	1	42	8.33392e-09	7.01418e-08	NKX2-3
chr6	44264970	44265711	1785	1487	1	81	2.61416e-26	3.43096e-25	TCTE1			chr10	102279162	102279730	543	304	153	630	7.82268e-77	8.0505e-75	SEC31B
chr6	46097694	46097953	286	986	1588	905	1.43087e-131	6.49881e-130	ENPP4			chr10	105614511	105615797	3	125	53	55	9.69837e-19	1.98045e-17	SH3PXD2A
chr6	50810642	50810994	1117	748	103	1302	1.2741e-234	9.39151e-233	TFAP2B			chr10	106034574	106034803	0	19	10	5	2.29013e-05	0.000113253	GSTO2
chr6	51739583	51739994	625	373	42	524	9.48933e-114	3.81413e-112	PKHD1			chr10	109674196	109674964	208	1251	798	826	3.15456e-99	4.26038e-97	SORCS1
chr6	57239113	57239386	12	25	2662	123	1.40537e-24	1.74098e-23	PRIM2			chr10	124897725	124897960	38	216	156	159	8.73644e-19	1.78995e-17	HMX3
chr6	57449527	57449800	1368	712	16	0	0.002189	0.00558962	PRIM2			chr10	127581880	127582108	78	126	416	78	3.25847e-32	1.2738e-30	FANK1
chr6	65468752	65468964	14	105	177	215	3.44528e-12	2.35709e-11	LOC441155			chr10	132001231	132001548	153	255	370	146	1.25163e-25	3.73481e-24	GLRX3
chr6	67659118	67659458	162	81	163	307	5.29471e-16	4.56031e-15	EYS			chr10	133793426	133793647	265	33	66	164	3.57045e-48	2.27691e-46	BNIP3
chr6	75508678	75509085	135	429	298	247	4.43238e-26	5.77967e-25	COL12A1			chr10	133879005	133879255	20	87	16	7	4.03667e-06	2.30891e-05	JAKMIP3
chr6	112575091	112575483	29	1172	680	1373	6.7506e-117	2.79171e-115	LAMA4			chr10	134844442	134844934	10	31	498	249	9.8852e-08	7.21164e-07	ADGRA1
chr6	116379794	116380031	679	636	49	875	2.51453e-136	1.17576e-134	FRK			chr10	135271870	135272144	343	80	202	206	6.30099e-22	1.55149e-20	SPRN
chr6	116783067	116783678	708	166	294	745	1.776e-123	7.74147e-122	CALHM6			chr10	135381534	135383518	1890	2575	1868	677	7.85791e-143	1.63441e-140	SYCE1
chr6	117085739	117086942	1813	6678	2049	1761	8.18957e-272	7.02909e-270	FAM162B			chr11	289771	290010	359	61	110	161	4.73196e-35	2.04616e-33	PGGHG
chr6	129494024	129494307	6	212	341	72	5.80287e-95	2.02434e-93	LAMA2			chr11	424933	425290	77	72	179	14	1.20573e-18	2.44192e-17	ANO9
chr6	136235653	136235923	0	11	1230	167	1.0002e-10	6.15061e-10	PDE7B			chr11	472781	473065	14	10	23	1	0.00438733	0.0127152	PTDSS2
chr6	137365299	137366126	2733	8016	1913	1371	4.72146e-256	3.78861e-254	IL20RA			chr11	720561	721369	401	507	123	1387	6.37155e-95	8.24372e-93	EPS8L2
chr6	137816474	137817223	637	2633	964	249	2.65524e-303	2.52299e-301	OLIG3			chr11	1986015	1986362	60	20	29	37	0.000166967	0.000684974	MRPL23
chr6	139837254	139837527	1082	352	319	613	2.29865e-89	7.76849e-88	CITED2			chr11	1990899	1991211	76	41	8	37	6.13246e-08	4.61034e-07	MRPL23
chr6	147987117	147987373	907	508	599	24	2.58784e-64	6.92599e-63	SAMD5			chr11	2019565	2019863	509	62	85	471	1.3119e-151	2.92626e-149	HOTS
chr6	148639710	148639979	798	787	867	73	1.30722e-116	5.38096e-115	SASH1			chr11	9794589	9794870	281	148	17	0	0.00115069	0.00388517	SBF2
chr6	149868096	149868328	511	1313	66	44	2.13565e-11	1.37623e-10	PPIL4			chr11	10735865	10736089	253	75	185	225	5.34995e-19	1.11324e-17	MRVI1
chr6	150244574	150244875	112	19	408	651	1.45322e-25	1.85997e-24	RAET1G			chr11	14912152	14912390	41	3	34	28	1.06747e-05	5.63825e-05	CYP2R1
chr6	153494724	153494961	463	287	139	1052	8.05546e-121	3.46369e-119	RGS17			chr11	16634957	16635969	409	625	58	809	3.23624e-68	2.96525e-66	SOX6
chr6	154355400	154355640	82	359	596	552	2.82557e-35	4.71893e-34	OPRM1			chr11	17100240	17100497	131	255	356	143	5.7268e-29	1.98805e-27	RPS13
chr6	157957880	157958146	913	74	4	8	5.60337e-07	2.44295e-06	ZDHHC14			chr11	18067716	18067928	85	478	220	83	1.16595e-64	9.9611e-63	TPH1
chr6	167197349	167197811	121	382	1537	271	3.55986e-147	1.7474e-145	RPS6KA2			chr11	18230619	18230906	147	71	102	199	4.32889e-14	6.27072e-13	SAA4
chr6	168435835	168436197	504	892	2401	568	2.40311e-184	1.41992e-182	KIF25			chr11	18477298	18477756	375	229	671	56	4.23045e-42	2.28162e-40	LDHAL6A
chr6	170564873	170565152	139	444	286	212	1.08956e-29	1.58207e-28	DLL1			chr11	27742059	27742273	118	87	51	159	6.47469e-12	7.8113e-11	BDNF
chr6	170584091	170584307	193	523	325	240	1.23081e-28	1.73659e-27	DLL1			chr11	32459422	32459878	53	205	41	24	1.26357e-10	1.33207e-09	WT1
chr6	170589411	170590085	1940	1362	424	1101	3.97612e-91	1.36034e-89	DLL1			chr11	49579932	49580279	97	78	152	565	5.2159e-18	1.01267e-16	FOLH1
chr7	306960	307256	860	127	159	785	2.42553e-231	1.77024e-229	FAM20C			chr11	55641710	55642120	363	146	195	288	5.54193e-23	1.45314e-21	TRIM51
chr7	341613	341824	445	225	139	282	2.55119e-27	3.45247e-26	FAM20C			chr11	56947946	56948184	113	194	24	366	1.00281e-24	2.86737e-23	LRRC55
chr7	408625	408828	134	45	98	177	1.39938e-16	1.24816e-15	FAM20C			chr11	57478850	57479118	57	228	176	132	6.72088e-21	1.56646e-19	MED19
chr7	492128	492348	192	173	57	214	3.8853e-16	3.38118e-15	PDGFA			chr11	59326882	59327128	273	87	74	248	4.94062e-45	2.9063e-43	OSBP
chr7	1358273	1358514	68	383	315	210	3.98204e-49	8.66597e-48	UNCX			chr11	60534910	60535138	320	54	211	267	3.44617e-37	1.59961e-35	MS4A15
chr7	1443487	1443788	242	291	58	450	2.35132e-35	3.93578e-34	MICALL2			chr11	61106710	61106927	40	19	47	1	3.47303e-05	0.000165606	TKFC
chr7	11658148	11658372	445	86	307	368	2.49149e-44	4.98679e-43	THSD7A			chr11	61544727	61545563	1182	1010	350	1208	4.80718e-86	5.60212e-84	MYRF
chr7	12610165	12610834	265	1472	819	586	1.75827e-144	8.53625e-143	SCIN			chr11	62138621	62138905	658	37	325	655	9.38099e-162	2.28929e-159	ASRGL1
chr7	13761044	13761289	295	375	488	147	2.28038e-34	3.71883e-33	ETV1			chr11	63258378	63258804	184	1167	679	624	1.31868e-103	1.87332e-101	PLAAT5
chr7	19184221	19185033	111	1810	721	1015	1.05876e-157	5.54682e-156	FERD3L			chr11	67028935	67029157	22	32	2	76	1.78595e-08	1.44183e-07	KDM2A
chr7	21766581	21766803	137	213	360	107	2.58631e-28	3.61009e-27	CDCA7L			chr11	67120856	67121228	18	2	3	45	1.76291e-11	2.03758e-10	POLD4
chr7	21985071	21985842	381	2641	1586	1631	2.19045e-225	1.5527e-223	CDCA7L			chr11	67383537	67383809	278	29	195	235	4.3043e-40	2.17621e-38	NDUFV1
chr7	24677971	24678246	787	29	0	4	2.18813e-06	8.89648e-06	MPP6			chr11	68772796	68773712	414	615	695	265	6.09072e-48	3.85915e-46	MRGPRF
chr7	25896475	25896925	521	175	153	1061	3.04739e-170	1.6882e-168	NFE2L3			chr11	68924690	68924957	588	166	52	566	2.82099e-163	7.09494e-161	SMIM38
chr7	26317740	26317989	223	304	10	285	2.98293e-39	5.46284e-38	SNX10			chr11	70517286	70517499	52	229	221	214	7.87345e-19	1.61987e-17	SHANK2
chr7	27208871	27209753	723	1018	1920	173	3.6916e-261	3.03917e-259	HOXA10			chr11	71952112	71952528	42	25	5	30	2.65235e-06	1.56472e-05	INPPL1
chr7	27212416	27214396	422	717	2053	86	9.1642e-312	8.99673032743435e-310	HOXA10			chr11	72532315	72533774	2156	440	685	1050	3.44824e-194	1.03647e-191	ATG16L2
chr7	27244530	27245297	1131	1728	6	57	2.64257e-07	1.19496e-06	HOXA13			chr11	76849067	76849565	856	392	182	1352	4.87538e-220	1.72901e-217	MYO7A
chr7	32110063	32110910	79	1309	585	762	3.57833e-128	1.60227e-126	PDE1C			chr11	78614205	78614597	63	310	431	265	1.00867e-47	6.35836e-46	TENM4
chr7	33403582	33403856	755	78	0	4	8.61453e-05	0.000281883	BBS9			chr11	85645714	85646191	947	97	857	642	9.71576e-83	1.08113e-80	CCDC83
chr7	34945987	34946229	466	144	45	865	1.43287e-200	9.14851e-199	DPY19L1			chr11	88798949	88799278	4	36	42	37	2.81963e-06	1.65607e-05	GRM5
chr7	35350203	35350477	710	92	477	394	5.12739e-55	1.22193e-53	TBX20			chr11	90825979	90826238	39	50	51	14	1.58871e-05	8.12824e-05	CHORDC1
chr7	36010997	36011407	1370	625	91	1277	9.738019e-318	9.84316304510252e-316	SEPTIN7			chr11	94770606	94771404	1483	270	196	728	2.38732e-235	9.19399e-233	KDM4E
chr7	37657299	37657541	321	492	515	151	7.05681e-50	1.55096e-48	GPR141			chr11	94883335	94883565	130	93	55	182	1.37217e-14	2.06602e-13	SESN3
chr7	39772839	39773252	913	725	30	1231	7.1999e-246	5.51793e-244	RALA			chr11	113953620	113953839	56	257	224	202	1.05321e-22	2.71819e-21	ZBTB16
chr7	39870067	39870341	667	61	418	265	7.2514e-44	1.4397e-42	CDK13			chr11	116577897	116578400	621	312	251	455	7.00607e-36	3.13682e-34	BUD13
chr7	42549713	42549991	0	16	22	14	2.7956e-05	9.80571e-05	GLI3			chr11	118505508	118505908	322	223	91	489	2.04251e-53	1.44249e-51	TREH
chr7	43288634	43288948	417	398	176	724	1.16464e-43	2.30301e-42	HECW1			chr11	120555441	120555649	99	310	305	186	9.90877e-31	3.69201e-29	GRIK4
chr7	49067891	49068165	422	133	295	548	1.02919e-52	2.36384e-51	CDC14C			chr11	124790814	124791354	223	816	829	769	8.22965e-57	6.0913e-55	HEPN1
chr7	52274865	52275150	488	287	209	474	1.44437e-35	2.43142e-34	POM121L12			chr11	128106947	128107336	565	175	233	471	5.17388e-63	4.30095e-61	ETS1
chr7	54612324	54612558	46	1076	322	611	1.00822e-76	3.0601e-75	VSTM2A			chr11	134582244	134582581	225	402	596	225	8.07558e-45	4.72225e-43	B3GAT1
chr7	55808712	55809001	67	67	25	5	0.000936598	0.00257118	SEPTIN14			chr12	4647844	4648053	13	6	1	17	0.00010903	0.000466482	RAD51AP1
chr7	55933992	55934231	255	55	187	180	6.52953e-18	6.22163e-17	SEPTIN14			chr12	6165941	6166257	241	431	679	271	1.57864e-46	9.64299e-45	VWF
chr7	64042991	64043221	915	162	505	443	1.29408e-55	3.10901e-54	ZNF680			chr12	7792290	7792850	276	872	947	281	7.28822e-155	1.67884e-152	APOBEC1
chr7	68462059	68462363	25	5	1	19	2.85589e-08	1.4239e-07	AUTS2			chr12	7968715	7968996	0	8	338	86	3.94928e-06	2.26214e-05	SLC2A14
chr7	70705682	70705893	117	389	310	266	2.77832e-25	3.51541e-24	GALNT17			chr12	8025364	8025966	1058	387	282	495	2.31804e-64	1.95999e-62	SLC2A14
chr7	73894815	73895110	6	1007	721	323	3.62151e-285	3.25306e-283	GTF2IRD1			chr12	9216897	9217715	386	1785	706	747	9.45515e-87	1.11505e-84	A2M
chr7	77669670	77670057	578	342	331	816	1.58833e-54	3.76499e-53	MAGI2			chr12	9823879	9824116	322	84	98	192	2.84493e-34	1.19151e-32	CLEC2D
chr7	78442822	78443059	112	157	533	136	1.33389e-28	1.87964e-27	MAGI2			chr12	9892160	9892725	564	99	232	1003	9.6466e-182	2.62723e-179	CLECL1
chr7	79198106	79198387	60	147	132	69	1.13783e-13	8.54171e-13	MAGI2			chr12	16028460	16028673	63	172	200	37	3.02973e-38	1.4472e-36	STRAP
chr7	80917956	80918192	155	381	477	146	3.62459e-61	9.35647e-60	SEMA3C			chr12	40260304	40260581	17	25	22	0	1.14773e-06	7.17444e-06	SLC2A13
chr7	83947660	83947938	357	119	286	362	1.30974e-25	1.68119e-24	SEMA3A			chr12	48710735	48711009	16	0	360	171	0.00421239	0.012263	H1-7
chr7	86669125	86669520	8	927	336	183	1.35509e-180	7.86023e-179	KIAA1324L			chr12	49365350	49365646	160	676	15	14	0.000121083	0.000512694	WNT10B
chr7	94953769	94953971	546	67	39	979	4.32758e-300	4.0945e-298	PON1			chr12	49516311	49516547	7	7	41	1	0.000103589	0.000445157	TUBA1B
chr7	100926644	100926966	624	415	242	803	4.73418e-67	1.30562e-65	IFT22			chr12	50235885	50236158	71	16	0	67	1.77588e-28	6.05826e-27	BCDIN3D
chr7	104187404	104187685	456	184	0	4	0.00709895	0.01623	LHFPL3			chr12	51786078	51786351	261	169	43	232	7.09556e-34	2.94176e-32	GALNT6
chr7	107470070	107470306	333	322	776	153	2.36092e-44	4.73187e-43	SLC26A3			chr12	54387825	54388732	245	1507	834	830	2.52669e-118	4.11066e-116	HOXC10
chr7	113646545	113646781	345	172	224	410	1.9607e-26	2.57943e-25	PPP1R3A			chr12	55808651	55808934	83	480	339	399	2.73996e-34	1.15048e-32	OR6C76
chr7	121924552	121924979	48	1220	777	363	1.80963e-275	1.56227e-273	FEZF1			chr12	57083375	57083612	214	233	48	259	6.11805e-21	1.43069e-19	PTGES3
chr7	121941970	121942221	31	650	541	248	2.75243e-160	1.45922e-158	FEZF1			chr12	64215499	64215990	569	238	344	775	5.93032e-68	5.3837e-66	RXYLT1
chr7	123720949	123721173	385	245	199	521	1.254e-35	2.11498e-34	TMEM229A			chr12	65969619	65969897	61	6	7	16	4.77818e-08	3.64444e-07	MSRB3
chr7	124699183	124699456	651	154	148	467	2.37069e-106	9.06871e-105	POT1			chr12	72775197	72775476	131	66	23	42	1.90862e-05	9.60555e-05	TRHDE
chr7	128050978	128051255	774	208	349	592	3.53037e-79	1.10166e-77	IMPDH1			chr12	74796732	74797124	270	198	116	339	1.97204e-23	5.32959e-22	ATXN7L3B
chr7	128337420	128337824	637	567	151	1025	7.66274e-101	2.81014e-99	FAM71F2			chr12	77157070	77157284	197	168	32	235	2.31541e-29	8.21137e-28	ZDHHC17
chr7	128494059	128494309	321	179	127	316	3.36014e-28	4.67114e-27	FLNC			chr12	79255039	79255278	149	197	324	99	2.00443e-21	4.81287e-20	SYT1
chr7	129422951	129423355	335	750	736	362	3.01455e-65	8.16155e-64	NRF1			chr12	83959229	83959507	314	162	0	5	0.00484922	0.0138704	TMTC2
chr7	130126017	130126801	107	2453	756	953	1.01557e-232	7.43648e-231	MEST			chr12	86212459	86212732	174	46	111	139	8.87683e-15	1.35811e-13	RASSF9
chr7	130754582	130754818	51	711	312	333	2.53668e-75	7.5596e-74	MKLN1			chr12	96252020	96252246	80	328	217	194	2.57754e-23	6.90543e-22	SNRPF
chr7	137455301	137455575	0	4	632	256	0.00710054	0.0162328	DGKI			chr12	100850733	100850967	28	7	16	18	0.00598011	0.0166821	NR1H4
chr7	138348962	138349865	1433	1341	3969	462	1.0996e-284	9.83738e-283	SVOPL			chr12	103359248	103359629	404	244	90	372	1.50649e-47	9.47222e-46	ASCL1
chr7	139109665	139109950	5	3	868	23	0.00109473	0.00296711	FMC1-LUC7L2			chr12	108952534	108952764	230	192	335	54	2.20565e-23	5.94465e-22	SART3
chr7	139167380	139168712	862	2967	3491	2360	1.84655e-294	1.7142e-292	KLRG2			chr12	110938705	110938970	121	327	349	261	6.76014e-23	1.76318e-21	VPS29
chr7	139761981	139763360	589	1669	3246	2114	3.58957e-171	1.99354e-169	PARP12			chr12	124117214	124117450	316	251	624	64	2.83537e-47	1.767e-45	EIF2B1
chr7	141626142	141626492	996	164	167	501	7.86091e-154	4.00023e-152	CLEC5A			chr12	126345899	126346531	390	682	772	353	2.27831e-52	1.5796e-50	TMEM132B
chr7	143042508	143042867	202	996	1278	234	9.86422e-294	9.1381e-292	CLCN1			chr12	127765276	127765515	35	351	319	306	6.11608e-47	3.7781e-45	TMEM132C
chr7	148761243	148761487	38	40	249	64	2.41123e-07	1.09571e-06	ZNF786			chr12	130526915	130527117	84	70	11	91	2.32165e-13	3.16848e-12	FZD10
chr7	149119398	149120307	3165	702	1497	2221	5.424051e-314	5.38449304438962e-312	ZNF777			chr12	131171168	131171548	499	71	155	328	2.20398e-80	2.38781e-78	RIMBP2
chr7	150652807	150653080	387	277	143	642	2.32293e-57	5.72971e-56	KCNH2			chr12	132293373	132293816	227	724	630	86	3.37578e-162	8.36226e-160	SFSWAP
chr7	150747976	150748519	1033	1207	229	1725	4.67494e-138	2.20452e-136	ASIC3			chr12	132638946	132639152	122	5	176	177	2.79957e-24	7.85905e-23	NOC4L
chr7	151479989	151480353	873	790	28	1948	1.037538e-322	1.06569959807957e-320	LOC644090			chr13	20716137	20717372	942	1529	2098	755	3.96746e-152	8.88982e-150	GJA3
chr7	154001964	154002281	1111	506	375	887	3.79866e-98	1.35827e-96	DPP6			chr13	22917563	22917803	106	51	34	71	2.29413e-08	1.82845e-07	FGF9
chr7	154585682	154586336	216	1400	1474	975	2.61226e-209	1.72494e-207	DPP6			chr13	24519903	24520434	488	108	361	667	4.59278e-78	4.79663e-76	SPATA13
chr7	154684271	154684630	161	873	452	479	3.21002e-57	7.88277e-56	DPP6			chr13	25212380	25212623	96	291	231	127	3.2075e-28	1.08446e-26	ATP12A
chr7	154888467	154888668	516	100	211	286	6.72136e-48	1.43945e-46	HTR5A			chr13	25339213	25339453	66	9	11	8	0.00534307	0.0151085	RNF17
chr7	155325039	155325311	186	497	590	365	2.85894e-44	5.71711e-43	CNPY1			chr13	25670041	25670531	620	164	321	489	2.09373e-59	1.62536e-57	PABPC3
chr7	155898140	155898386	484	250	264	513	6.96071e-36	1.18388e-34	LOC389602			chr13	28365545	28365785	39	236	161	131	1.90659e-25	5.64475e-24	GSX1
chr7	156801418	156801632	421	252	36	642	9.68713e-123	4.21428e-121	MNX1			chr13	31926748	31927035	19	71	81	62	8.20344e-08	6.06734e-07	B3GLCT
chr7	157276326	157276556	383	398	118	715	2.07006e-53	4.82948e-52	PTPRN2			chr13	34393087	34393323	169	151	43	393	2.79125e-39	1.38147e-37	RFC3
chr8	697858	698262	373	769	609	358	1.80905e-44	3.63399e-43	DLGAP2			chr13	36550689	36550977	216	342	276	120	2.4695e-21	5.90656e-20	DCLK1
chr8	1105614	1106066	237	460	525	267	5.76452e-36	9.81184e-35	DLGAP2			chr13	40746369	40746696	118	329	326	151	3.91701e-38	1.8692e-36	COG6
chr8	1327331	1327547	103	420	261	216	3.76687e-31	5.69121e-30	DLGAP2			chr13	51556210	51556509	66	321	191	21	1.00158e-72	9.87453e-71	RNASEH2B
chr8	1397935	1398521	611	834	1702	443	6.04367e-115	2.45139e-113	DLGAP2			chr13	59044775	59045060	29	21	44	5	0.000472752	0.00175181	PCDH17
chr8	1681337	1681568	317	384	409	90	1.81953e-39	3.34465e-38	DLGAP2			chr13	62767689	62767939	277	27	158	192	1.76875e-38	8.523e-37	PCDH20
chr8	2585234	2586037	776	1247	1764	722	5.09806e-108	1.98092e-106	CSMD1			chr13	66768222	66768458	49	44	56	11	4.61582e-05	0.000214253	PCDH9
chr8	6664077	6664356	525	303	183	433	1.9092e-37	3.3592e-36	XKR5			chr13	66954735	66954967	272	53	150	166	1.68473e-22	4.30305e-21	PCDH9
chr8	8580551	8581214	1591	672	929	2083	1.25808e-181	7.34556e-180	CLDN23			chr13	68611696	68611932	2	17	7	4	0.00416715	0.0121442	PCDH9
chr8	10470557	10470832	297	390	58	702	8.00285e-59	2.0018e-57	RP1L1			chr13	82111441	82111671	26	26	79	11	2.18876e-06	1.3075e-05	SPRY2
chr8	10583816	10584256	643	1034	808	305	3.94527e-72	1.14349e-70	SOX7			chr13	83206268	83206508	65	107	106	48	2.29018e-08	1.82559e-07	SLITRK1
chr8	11774292	11774726	911	345	460	748	1.30899e-67	3.62805e-66	CTSB			chr13	84050214	84050452	85	134	121	22	8.27114e-19	1.69886e-17	SLITRK1
chr8	14687342	14687566	547	162	143	486	2.25381e-92	7.74074e-91	SGCZ			chr13	84228689	84228922	148	56	126	174	1.09455e-11	1.29328e-10	SLITRK1
chr8	19459905	19460137	589	96	369	684	2.45849e-104	9.19067e-103	CSGALNACT1			chr13	84687571	84687844	402	46	188	130	4.2288e-23	1.11535e-21	SLITRK1
chr8	22456091	22457753	1527	1065	2189	257	7.81211e-142	3.75167e-140	C8orf58			chr13	84739336	84739610	208	234	580	44	1.72645e-65	1.4957e-63	SLITRK1
chr8	23081560	23081770	386	77	183	348	3.20737e-57	7.8806e-56	TNFRSF10A			chr13	86590920	86591162	27	66	10	3	0.00128116	0.00426953	SLITRK6
chr8	23566855	23567678	1091	999	322	1567	2.94471e-123	1.28232e-121	NKX2-6			chr13	100107804	100108057	107	30	54	59	7.56962e-07	4.86499e-06	TM9SF2
chr8	27051202	27051439	180	41	201	201	2.77448e-15	2.29477e-14	STMN4			chr13	113540350	113540558	118	313	293	166	3.38988e-28	1.14455e-26	ATP11A
chr8	34716466	34716675	212	451	355	185	8.99438e-32	1.38582e-30	UNC5D			chr13	114546326	114546568	68	84	255	82	4.81836e-11	5.30418e-10	GAS6
chr8	40950721	40950989	583	227	261	747	5.32657e-88	1.77315e-86	SFRP1			chr13	115077996	115078216	81	154	171	63	3.26188e-17	6.02001e-16	CHAMP1
chr8	41733360	41733911	800	483	178	887	1.17241e-116	4.83499e-115	ANK1			chr14	21121217	21121581	46	496	374	233	2.98744e-85	3.44079e-83	OR6S1
chr8	43101489	43102715	2165	1165	989	2329	1.64114e-185	9.76189e-184	HGSNAT			chr14	24640732	24642220	78	289	291	147	8.14144e-39	3.94624e-37	REC8
chr8	49647702	49647988	194	1135	1350	413	5.0896e-276	4.42835e-274	EFCAB1			chr14	24779874	24780932	487	1181	873	107	2.47937e-214	8.48752e-212	CIDEB
chr8	52984028	52984296	501	308	193	428	2.97218e-31	4.5059e-30	ST18			chr14	29254365	29255069	200	74	152	261	6.41407e-21	1.49636e-19	FOXG1
chr8	57232370	57232795	781	720	81	1749	1.23898e-233	9.11752e-232	SDR16C5			chr14	30206245	30206530	279	22	184	155	1.28452e-29	4.58843e-28	PRKD1
chr8	59078463	59078751	0	5	1145	79	1.33206e-06	5.5611e-06	FAM110B			chr14	35016776	35017015	187	74	186	305	5.71338e-19	1.18586e-17	EAPP
chr8	67580705	67580946	101	547	538	160	3.81983e-121	1.64564e-119	C8orf44-SGK3			chr14	36002598	36005013	24	352	282	434	1.50274e-35	6.65565e-34	INSM2
chr8	70041702	70041997	702	454	1489	113	1.13083e-96	3.99517e-95	C8orf34			chr14	52117135	52117405	526	54	193	157	3.13821e-35	1.36901e-33	FRMD6
chr8	70946890	70947299	722	522	113	1427	1.46875e-197	9.28412e-196	PRDM14			chr14	55907197	55907433	146	332	357	105	2.46922e-48	1.5849e-46	TBPL2
chr8	75314561	75314786	203	456	585	197	2.66933e-64	7.13977e-63	GDAP1			chr14	56914190	56914541	185	50	255	558	9.43109e-39	4.56237e-37	TMEM260
chr8	78869524	78869748	323	226	188	492	2.21561e-28	3.10046e-27	PKIA			chr14	60432324	60432596	18	216	325	141	1.33073e-60	1.05125e-58	LRRC9
chr8	82243743	82243960	26	547	450	129	3.19559e-161	1.71051e-159	FABP5			chr14	65068368	65068668	189	203	209	55	6.83144e-16	1.14077e-14	PPP1R36
chr8	87896096	87896375	458	465	537	91	1.54257e-50	3.42594e-49	CNBD1			chr14	65784309	65784577	121	64	66	126	1.81169e-09	1.6637e-08	FUT8
chr8	96360805	96361024	264	111	250	632	1.39636e-43	2.7551e-42	C8orf37			chr14	77499154	77499502	321	366	516	45	5.24912e-71	5.0836e-69	IRF2BPL
chr8	98783460	98783737	864	147	0	12	1.38548e-10	8.41603e-10	LAPTM4B			chr14	77591159	77591847	70	80	1	77	5.36058e-15	8.34912e-14	ZDHHC22
chr8	103540765	103541015	162	577	373	322	8.04857e-36	1.36472e-34	ODF1			chr14	89444876	89445154	427	220	85	330	1.64964e-49	1.07565e-47	TTC8
chr8	107069853	107070138	982	134	353	293	1.89902e-54	4.49905e-53	OXR1			chr14	93214771	93215082	56	116	2	103	2.03321e-11	2.33249e-10	LGMN
chr8	110986113	110986983	998	740	598	1862	1.69374e-105	6.41279e-104	KCNV1			chr14	94684659	94685081	920	97	524	773	3.55083e-148	7.64358e-146	PPP4R4
chr8	110987857	110988072	125	379	449	175	9.48472e-58	2.35126e-56	KCNV1			chr14	95239375	95239679	42	636	212	297	9.09399e-51	6.09916e-49	GSC
chr8	114060338	114060614	365	106	162	378	2.20804e-53	5.14869e-52	CSMD3			chr14	100631715	100631985	554	19	214	288	8.8785e-96	1.15785e-93	DEGS2
chr8	114384883	114385165	448	358	208	688	3.54707e-43	6.95526e-42	CSMD3			chr14	101290523	101290868	115	445	319	105	2.79987e-68	2.5702e-66	RTL1
chr8	121681707	121681992	0	25	897	48	1.05337e-30	1.56905e-29	SNTB1			chr14	101292043	101292709	133	506	752	210	9.91007e-119	1.62298e-116	RTL1
chr8	124056564	124056800	45	487	586	221	6.13356e-131	2.77725e-129	DERL1			chr14	101292863	101293101	37	210	254	119	6.91118e-41	3.58617e-39	RTL1
chr8	124427902	124428129	578	128	327	411	7.3108e-51	1.6376e-49	WDYHV1			chr14	101370935	101371248	360	194	94	292	1.30739e-35	5.81133e-34	RTL1
chr8	125826704	125826978	118	118	368	52	2.33728e-25	2.96921e-24	MTSS1			chr14	102973317	102976921	581	37	951	598	2.18477e-61	1.76844e-59	ANKRD9
chr8	129865007	129865244	816	158	423	366	1.31865e-43	2.60292e-42	GSDMC			chr15	23931559	23932627	222	1283	1298	631	7.07193e-223	2.56331e-220	NDN
chr8	130460911	130461193	312	335	463	121	3.7235e-30	5.46024e-29	GSDMC			chr15	23959352	23959569	44	119	77	54	6.05512e-08	4.55497e-07	NDN
chr8	134321878	134322136	433	283	210	635	9.1779e-47	1.92104e-45	NDRG1			chr15	25018174	25018906	251	689	468	180	1.88751e-73	1.87591e-71	SNRPN
chr8	134423514	134423795	487	552	833	194	1.51318e-60	3.86341e-59	ST3GAL1			chr15	25093191	25093582	107	462	185	154	2.38523e-28	8.09222e-27	SNRPN
chr8	141468336	141468639	215	1121	571	307	1.43883e-124	6.28411e-123	TRAPPC9			chr15	25200035	25201054	135	909	1415	519	4.21594e-234	1.59865e-231	SNURF
chr8	142222146	142222399	26	1130	513	289	2.2625e-220	1.55894e-218	SLC45A4			chr15	29210940	29211254	209	108	99	179	1.66583e-13	2.30342e-12	APBA2
chr8	142819272	142819620	61	263	138	66	1.0255e-29	1.49052e-28	MROH5			chr15	30336644	30337136	685	336	240	634	4.77792e-68	4.35356e-66	GOLGA8J
chr8	143580769	143580975	48	254	141	40	4.96046e-43	9.69245e-42	ADGRB1			chr15	34782703	34782934	115	285	371	141	3.19708e-40	1.6214e-38	GOLGA8B
chr8	144503420	144503808	334	488	42	1102	3.86732e-99	1.39974e-97	MAFA			chr15	40803580	40804195	12	178	72	119	3.45451e-14	5.04264e-13	CCDC32
chr8	144966638	144966880	515	441	516	93	2.72275e-38	4.87765e-37	EPPK1			chr15	49447339	49448067	4	144	17	16	1.52029e-11	1.76877e-10	GALK2
chr9	998463	999034	1099	993	182	2047	2.9735e-240	2.24398e-238	DMRT3			chr15	54316836	54317061	217	181	325	54	6.56063e-22	1.613e-20	UNC13C
chr9	4491167	4491418	109	746	344	354	4.32967e-57	1.06029e-55	SLC1A1			chr15	54367403	54367736	239	195	449	69	9.02513e-28	2.99592e-26	UNC13C
chr9	5303860	5304476	253	1040	778	685	1.77157e-76	5.36597e-75	RLN2			chr15	54459414	54459656	488	74	130	104	1.54189e-20	3.5254e-19	UNC13C
chr9	6888809	6889084	0	12	1128	83	2.46824e-14	1.9327e-13	KDM4C			chr15	55309452	55309723	90	8	65	47	1.47798e-08	1.20385e-07	RSL24D1
chr9	10970456	10970727	215	548	484	170	1.78614e-68	5.00366e-67	PTPRD			chr15	55611085	55611608	3	27	26	14	2.66289e-06	1.57075e-05	PIGBOS1
chr9	13872856	13873079	23	558	191	342	2.73213e-45	5.57661e-44	NFIB			chr15	56299379	56299588	820	116	44	754	2.68026e-297	1.55439e-294	NEDD4
chr9	14100428	14100670	132	107	383	34	3.30346e-27	4.4488e-26	NFIB			chr15	65394413	65395041	31	23	61	1	1.56322e-08	1.27034e-07	UBAP1L
chr9	14287151	14287526	601	405	841	96	2.11644e-54	5.00346e-53	NFIB			chr15	75408557	75408810	19	9	75	0	2.75207e-06	1.61909e-05	PPCDC
chr9	14338108	14338350	133	284	211	92	6.08053e-24	7.36602e-23	NFIB			chr15	79122967	79124550	353	562	466	160	7.9191e-45	4.63625e-43	ADAMTS7
chr9	17134821	17135706	59	1416	657	1084	1.02098e-133	4.69969e-132	CNTLN			chr15	81410715	81411067	177	521	571	98	5.65858e-118	9.14556e-116	CFAP161
chr9	17203614	17203815	344	32	106	245	1.52241e-70	4.3472e-69	CNTLN			chr15	82331060	82331296	300	21	264	154	5.57539e-24	1.54578e-22	MEX3B
chr9	17290654	17290878	735	41	385	262	2.28483e-62	5.97098e-61	CNTLN			chr15	84005732	84005963	2	14	46	29	0.000557528	0.00203039	BNC1
chr9	17906419	17907488	1846	1206	1137	3139	7.17088e-188	4.32338e-186	SH3GL2			chr15	88424710	88424946	14	2	13	17	0.00478183	0.0137039	NTRK3
chr9	20501466	20501751	340	540	752	60	9.85265e-132	4.47952e-130	MLLT3			chr15	93652755	93653049	249	235	93	496	3.22201e-36	1.45581e-34	RGMA
chr9	30060583	30060849	18	554	226	401	6.29785e-52	1.4346e-50	LINGO2			chr15	93876139	93876375	186	86	77	143	1.26628e-13	1.7653e-12	LOC105370980
chr9	30539628	30539840	17	67	146	50	3.07348e-17	2.83363e-16	LINGO2			chr15	96181462	96181740	147	134	446	44	7.40133e-34	3.06596e-32	NR2F2
chr9	31392235	31392460	371	305	156	546	3.16015e-36	5.41214e-35	ACO1			chr15	96318469	96318735	256	169	473	30	1.13151e-37	5.33248e-36	NR2F2
chr9	33676872	33677450	186	1400	387	340	4.08673e-97	1.44844e-95	PRSS3			chr15	96848827	96849089	264	208	318	41	6.10395e-26	1.85052e-24	NR2F2
chr9	34720166	34720444	898	173	433	471	5.79037e-66	1.5773e-64	FAM205A			chr15	96887415	96887616	61	172	150	50	6.92285e-25	1.99568e-23	NR2F2
chr9	36739534	36739782	620	355	217	1022	4.88784e-112	1.94523e-110	MELK			chr15	96887793	96888030	72	243	207	67	6.8241e-39	3.32077e-37	NR2F2
chr9	36985986	36986924	1172	3525	2447	1387	7.50243e-292	6.90691e-290	PAX5			chr15	96895306	96895729	279	743	391	290	1.72567e-35	7.6225e-34	NR2F2
chr9	37029932	37030506	785	432	308	779	6.76987e-69	1.9013e-67	PAX5			chr15	97035011	97035443	141	683	432	315	9.25291e-65	7.91879e-63	NR2F2
chr9	38735658	38735897	282	460	493	187	1.08536e-39	2.00091e-38	ANKRD18A			chr15	98196021	98196391	294	262	118	511	2.29246e-35	1.00809e-33	ARRDC4
chr9	42945127	42945357	390	211	9	28	1.65171e-06	6.81225e-06	ANKRD20A2			chr15	101084428	101085178	1009	828	421	1305	1.12736e-78	1.18241e-76	CERS3
chr9	43847434	43847653	430	103	26	155	1.65234e-58	4.11685e-57	CNTNAP3B			chr15	101817246	101817915	47	43	20	555	3.81872e-31	1.44027e-29	SELENOS
chr9	66303045	66303281	93	18	103	103	1.66776e-09	9.29012e-09	SPATA31A7			chr16	60399	60921	557	133	81	430	2.48238e-118	4.05196e-116	POLR3K
chr9	66343503	66343760	640	84	439	568	2.75921e-87	9.07615e-86	SPATA31A7			chr16	335829	336034	341	132	71	410	5.29482e-76	5.41511e-74	PDIA2
chr9	67340083	67340637	111	524	560	569	6.04518e-43	1.17963e-41	ANKRD20A1			chr16	628989	629903	171	407	414	270	1.7291e-28	5.90278e-27	PIGQ
chr9	67842886	67843137	112	279	65	16	5.64673e-18	5.39669e-17	ANKRD20A1			chr16	633867	634143	113	158	284	26	2.27016e-40	1.15726e-38	PIGQ
chr9	79637814	79638169	256	389	29	616	9.50983e-58	2.35616e-56	FOXB2			chr16	832827	833042	296	70	125	184	1.2886e-27	4.22632e-26	RPUSD1
chr9	81050592	81050838	567	149	138	422	5.88462e-88	1.95599e-86	PSAT1			chr16	1090400	1090695	24	3	39	40	0.000236315	0.000936728	SSTR5
chr9	81718348	81718636	54	159	363	112	8.40806e-37	1.4597e-35	TLE4			chr16	1583809	1584641	582	400	187	870	4.84898e-86	5.63751e-84	TMEM204
chr9	83088563	83088837	397	260	209	520	4.83948e-33	7.67776e-32	TLE4			chr16	3085222	3085469	298	215	88	359	7.01471e-35	3.01736e-33	BICDL2
chr9	85033862	85034143	0	4	657	246	0.00567199	0.0132496	SPATA31D1			chr16	3157027	3157299	69	366	163	184	2.88652e-21	6.87396e-20	ZNF205
chr9	86787689	86787943	116	691	223	260	2.32475e-35	3.89277e-34	SLC28A3			chr16	3493098	3493569	611	208	130	893	5.1032e-170	1.32401e-167	ZNF597
chr9	90589209	90589807	625	985	1198	330	2.22501e-115	9.06633e-114	CDK20			chr16	3661120	3661775	18	441	43	79	5.79339e-19	1.20145e-17	SLX4
chr9	90607782	90607995	202	398	382	146	2.4782e-39	4.546e-38	CDK20			chr16	6102506	6102742	316	94	139	166	4.87503e-18	9.48735e-17	RBFOX1
chr9	93563775	93564546	1625	877	552	1350	3.87909e-126	1.70934e-124	SYK			chr16	9683932	9684359	180	427	372	233	5.49615e-29	1.91067e-27	GRIN2A
chr9	100610696	100611517	551	1529	1911	1099	7.03053e-153	3.55727e-151	FOXE1			chr16	11327008	11327234	29	415	209	324	1.13957e-35	5.07456e-34	SOCS1
chr9	100619984	100620192	679	450	56	1335	8.36644e-231	6.0961e-229	FOXE1			chr16	11808217	11808455	23	1	5	16	7.61934e-07	4.89502e-06	TXNDC11
chr9	105999919	106000138	555	162	93	551	9.91243e-129	4.45197e-127	CYLC2			chr16	15083366	15084164	659	756	3754	682	7.13464e-168	1.83178e-165	PDXDC1
chr9	110432927	110433201	0	7	562	195	8.35864e-05	0.000273934	KLF4			chr16	28635160	28635377	20	154	286	201	2.84511e-29	1.00107e-27	SULT1A1
chr9	116450145	116450454	65	975	449	484	4.21349e-107	1.623e-105	RGS3			chr16	29796361	29796757	7	64	87	52	3.37046e-14	4.92433e-13	ZG16
chr9	120786592	120786827	56	110	122	56	1.2565e-10	7.65775e-10	TLR4			chr16	30234362	30234638	288	99	95	424	9.94569e-67	8.73926e-65	NPIPB12
chr9	125168426	125168984	1767	527	1043	1344	1.11072e-122	4.82261e-121	PTGS1			chr16	30597613	30597828	11	63	192	15	1.65219e-36	7.53418e-35	ZNF785
chr9	127215291	127216022	3610	732	1607	1703	1.11973e-229	8.1188e-228	NR5A1			chr16	30597962	30598198	38	36	131	17	3.09507e-09	2.76899e-08	ZNF785
chr9	128777757	128777978	405	138	208	359	9.97135e-38	1.76423e-36	PBX3			chr16	32095662	32097333	173	225	44	306	2.82122e-21	6.72496e-20	ZNF267
chr9	130980900	130981317	67	436	366	233	7.93099e-63	2.08613e-61	CIZ1			chr16	48103494	48103767	19	1	33	26	0.000997548	0.00342247	ABCC12
chr9	130996210	130996443	451	129	203	302	6.4664e-37	1.12393e-35	DNM1			chr16	49498889	49499405	521	187	277	643	8.91993e-70	8.42352e-68	ZNF423
chr9	133412890	133413096	392	228	132	293	7.86264e-25	9.80047e-24	ASS1			chr16	56922530	56922766	16	13	8	63	9.98112e-06	5.30536e-05	SLC12A3
chr9	134196046	134196277	229	287	80	517	4.77126e-31	7.18669e-30	PLPP7			chr16	63651225	63651620	243	104	103	243	1.00232e-26	3.16522e-25	CDH11
chr9	134703708	134703910	475	99	207	316	1.17638e-50	2.62051e-49	MED27			chr16	67361118	67361383	127	128	259	42	1.03849e-20	2.39889e-19	LRRC36
chr9	136404660	136405005	511	408	1218	126	4.76991e-83	1.52054e-81	ADAMTSL2			chr16	70509967	70510202	295	72	169	173	2.90707e-18	5.73904e-17	FCSK
chr9	136419516	136419785	329	313	526	32	7.69354e-68	2.14308e-66	ADAMTSL2			chr16	77729362	77729587	257	115	78	134	3.98829e-14	5.79265e-13	NUDT7
chr9	137967110	137967866	1491	1011	577	2030	5.02054e-168	2.74699e-166	OLFM1			chr16	79830051	79830325	13	23	64	32	0.00264676	0.00811141	MAF
chr9	138023963	138024164	249	367	28	480	1.19158e-46	2.48928e-45	OLFM1			chr16	79947345	79947576	122	146	233	75	1.03028e-13	1.44653e-12	MAF
chr9	138143949	138144212	185	138	50	175	1.47334e-16	1.31202e-15	C9orf62			chr16	84401957	84402497	87	958	797	1192	3.85384e-85	4.40777e-83	ATP2C2
chr9	138941470	138944021	1334	2143	2094	500	8.85165e-250	6.92739e-248	NACC2			chr16	87758762	87759063	95	422	285	65	8.88792e-80	9.44246e-78	KLHDC4
chr9	139421103	139421509	189	809	393	390	1.62546e-44	3.26668e-43	NOTCH1			chr16	88134540	88134849	123	370	297	139	1.0118e-40	5.19006e-39	BANP
chr9	139634062	139634281	498	101	390	391	5.36678e-39	9.75207e-38	LCN10			chr16	88765041	88765399	645	42	252	358	2.54979e-101	3.53068e-99	RNF166
chr9	140306212	140306435	192	317	452	185	1.0922e-29	1.58538e-28	EXD3			chr17	406197	406502	2	56	34	23	1.07957e-11	1.27773e-10	VPS53
chr9	140332887	140333140	144	552	287	199	1.25634e-41	2.39882e-40	ENTPD8			chr17	1637053	1637492	151	133	40	2	1.87012e-08	1.50633e-07	WDR81
chr9	140361206	140361482	211	71	143	352	7.23371e-36	1.22843e-34	PNPLA7			chr17	1808572	1808773	94	318	271	162	2.79158e-32	1.09215e-30	RPA1
chr9	140401252	140401456	233	365	19	411	8.22861e-43	1.60218e-41	PNPLA7			chr17	2256093	2256367	429	26	258	265	2.70559e-59	2.09047e-57	SGSM2
chr10	1230813	1231214	627	415	292	781	1.26648e-53	2.9672e-52	ADARB2			chr17	4612439	4612853	832	52	210	589	1.1237e-201	3.52819e-199	ARRB2
chr10	1584749	1584952	30	66	248	110	2.59478e-11	1.66292e-10	ADARB2			chr17	5674570	5674969	689	147	451	433	2.31445e-44	1.3344e-42	NLRP1
chr10	2359157	2359384	74	494	303	219	2.52564e-57	6.22282e-56	ADARB2			chr17	6797429	6797724	44	152	299	32	1.24612e-58	9.50888e-57	TEKT1
chr10	2382725	2382991	535	283	250	462	1.45533e-32	2.28275e-31	ADARB2			chr17	7114828	7115190	336	130	53	149	1.61369e-28	5.51643e-27	DLG4
chr10	2587594	2587846	454	323	134	483	1.44226e-44	2.90113e-43	PFKP			chr17	7209802	7210032	98	270	343	172	2.26335e-32	8.88312e-31	EIF5A
chr10	6437093	6437326	350	402	577	170	4.99982e-35	8.27226e-34	PRKCQ			chr17	15686218	15686474	126	48	23	41	4.24665e-07	2.83426e-06	TBC1D26
chr10	8077829	8078378	313	1263	884	646	1.42598e-107	5.51669e-106	GATA3			chr17	17990569	17990806	105	54	66	2	6.28397e-08	4.71489e-07	DRG2
chr10	8782023	8782308	16	46	500	277	6.02357e-09	3.19648e-08	GATA3			chr17	20989104	20989334	57	383	529	49	2.59078e-156	6.05273e-154	DHRS7B
chr10	11343305	11343520	276	273	94	416	4.51556e-28	6.25385e-27	CELF2			chr17	21226332	21226557	698	546	121	547	4.42447e-61	3.54641e-59	MAP2K3
chr10	11779088	11779447	112	1019	824	226	1.0644e-252	8.46446e-251	ECHDC3			chr17	30243859	30244564	562	1317	1276	266	6.42242e-222	2.3109e-219	UTP6
chr10	13343012	13343288	352	407	777	115	9.91454e-73	2.89249e-71	PHYH			chr17	33814234	33814966	155	771	714	721	8.29252e-63	6.87025e-61	SLFN12L
chr10	14834949	14835185	212	352	377	108	4.75405e-40	8.79716e-39	FAM107B			chr17	36452416	36453141	48	8	43	69	3.57488e-09	3.16949e-08	MRPL45
chr10	17495407	17496721	778	2175	1610	1003	6.46925e-158	3.39322e-156	ST8SIA6			chr17	38501396	38501839	461	246	210	512	3.37459e-43	1.88606e-41	RARA
chr10	18285644	18285901	138	690	502	278	1.18941e-88	3.98933e-87	SLC39A12			chr17	38935799	38936093	687	192	153	663	1.67439e-140	3.41071e-138	KRT27
chr10	18645895	18646168	226	58	203	301	2.15851e-27	2.92642e-26	CACNB2			chr17	40259521	40259977	301	107	118	418	1.0675e-58	8.1712e-57	DHX58
chr10	19383218	19383511	341	305	449	86	8.47336e-31	1.26769e-29	MALRD1			chr17	48858635	48858938	52	78	161	44	1.21687e-12	1.5658e-11	ANKRD40CL
chr10	19793626	19793907	253	648	1121	472	2.31807e-94	8.05497e-93	MALRD1			chr17	51710272	51710508	55	29	29	59	3.28546e-05	0.000157438	KIF2B
chr10	20018725	20018962	320	331	1125	242	1.15383e-51	2.61893e-50	MALRD1			chr17	53348043	53348352	420	146	228	506	3.32221e-55	2.40836e-53	HLF
chr10	20061236	20061520	50	364	533	368	6.64392e-63	1.74862e-61	MALRD1			chr17	56401728	56402343	704	627	266	1073	4.77795e-72	4.6732e-70	TSPOAP1
chr10	23632765	23633069	527	558	1332	99	1.19446e-146	5.85024e-145	C10orf67			chr17	56564854	56565891	1092	1254	1843	99	4.28188e-289	2.29429e-286	HSF5
chr10	26680634	26681151	801	905	23	1389	2.45107e-220	1.68626e-218	APBB1IP			chr17	58964385	58964684	25	1	14	8	0.00711701	0.0193863	BCAS3
chr10	26855906	26856282	687	348	40	1570	0	7.07586e-307	APBB1IP			chr17	61849675	61849905	132	263	250	85	2.48109e-29	8.76112e-28	CCDC47
chr10	27541297	27541883	1638	364	1308	1298	1.47384e-113	5.91322e-112	ACBD5			chr17	64299837	64300073	31	111	28	21	1.02311e-05	5.4277e-05	PRKCA
chr10	36920687	36920898	274	315	359	76	2.99844e-33	4.77405e-32	ANKRD30A			chr17	65777841	65778081	49	33	163	7	1.30022e-12	1.66782e-11	NOL11
chr10	42737286	42739138	889	1108	6953	2263	1.29141e-152	6.51195e-151	ZNF33B			chr17	66165486	66165873	48	129	146	24	5.90073e-30	2.13409e-28	AMZ2
chr10	42788717	42788990	167	316	455	139	1.23502e-44	2.48765e-43	ZNF33B			chr17	68455117	68455543	200	23	197	150	3.73851e-18	7.32762e-17	KCNJ2
chr10	42971195	42971834	745	1089	109	1488	3.89584e-127	1.73394e-125	ZNF33B			chr17	68597417	68597636	113	63	78	173	1.23419e-11	1.45236e-10	KCNJ2
chr10	43248523	43250912	1227	3373	1905	1393	1.70006e-171	9.46531e-170	BMS1			chr17	72270301	72270512	130	395	417	234	3.99754e-42	2.1631e-40	DNAI2
chr10	43846258	43846575	530	204	223	706	1.81908e-88	6.08288e-87	FXYD4			chr17	72915568	72916510	74	342	160	62	5.16198e-42	2.77492e-40	USH1G
chr10	44101813	44102366	860	1432	59	2045	3.92393e-205	2.54562e-203	ZNF485			chr17	75789326	75789553	222	37	169	234	5.06807e-31	1.90565e-29	TNRC6C
chr10	50278014	50278293	486	219	0	20	1.3213e-10	8.03937e-10	VSTM4			chr17	77099995	77100203	47	235	305	210	1.17333e-32	4.64947e-31	RBFOX3
chr10	51784594	51784810	467	173	199	543	9.5411e-68	2.64942e-66	AGAP6			chr17	80250213	80251836	25	109	23	12	1.96685e-07	1.37933e-06	CSNK1D
chr10	52833539	52834752	179	3242	1236	1997	2.11293e-258	1.72669e-256	PRKG1			chr17	81018582	81018946	77	20	46	48	1.14879e-05	6.02763e-05	B3GNTL1
chr10	55204715	55204973	376	272	106	564	4.2358e-59	1.06312e-57	PCDH15			chr17	81060338	81060925	97	25	138	940	2.02776e-53	1.43413e-51	METRNL
chr10	57629005	57629281	293	350	745	240	1.20826e-34	1.98282e-33	PCDH15			chr18	72880	73563	885	406	454	800	6.72477e-61	5.34674e-59	TUBB8B
chr10	59009438	59009641	212	184	31	411	5.02401e-53	1.15871e-51	ZWINT			chr18	712232	713726	1676	2547	1569	378	1.43375e-207	4.68059e-205	ENOSF1
chr10	59015275	59015556	0	20	392	417	2.46454e-06	9.95643e-06	ZWINT			chr18	1636207	1636451	213	217	145	27	4.01663e-16	6.83701e-15	ADCYAP1
chr10	62703307	62704290	713	151	96	1142	1.24001e-289	1.12524e-287	RHOBTB1			chr18	3602314	3602588	292	43	196	230	5.88379e-34	2.45175e-32	DLGAP1
chr10	63422538	63423105	1049	1126	162	1717	9.32715e-182	5.4602e-180	CABCOCO1			chr18	7011267	7011488	40	179	170	140	7.15209e-18	1.3772e-16	LAMA1
chr10	64368135	64368362	586	222	209	401	1.8427e-47	3.92361e-46	ZNF365			chr18	7119507	7119740	176	189	154	38	9.95119e-14	1.39916e-12	LAMA1
chr10	67783869	67784143	198	282	298	113	4.66394e-21	5.07747e-20	CTNNA3			chr18	9613735	9615303	81	118	3	183	6.39618e-24	1.7654e-22	PPP4R1
chr10	69610026	69610273	56	702	218	277	2.27648e-53	5.30271e-52	DNAJC12			chr18	10526907	10527142	49	388	157	101	1.5279e-43	8.62749e-42	NAPG
chr10	70272115	70272353	787	51	19	14	1.11969e-08	5.79759e-08	SLC25A16			chr18	11232200	11232471	197	212	169	37	1.06537e-16	1.89662e-15	PIEZO2
chr10	71053677	71053913	174	453	441	216	3.23944e-46	6.69525e-45	HK1			chr18	12076434	12076799	81	979	1154	303	1.671888e-311	0	ANKRD62
chr10	88728039	88728720	1044	620	647	1363	2.92692e-77	8.94486e-76	ADIRF			chr18	12896621	12897153	803	628	100	1233	5.82578e-180	1.5693e-177	PTPN2
chr10	92091225	92091506	736	338	250	430	4.40496e-39	8.02404e-38	HTR7			chr18	14374661	14374937	163	128	159	23	2.36364e-13	3.22223e-12	POTEC
chr10	95853720	95854000	187	146	193	9	4.64287e-26	6.05237e-25	PLCE1			chr18	15197650	15198309	33	43	66	12	1.05078e-07	7.63308e-07	ANKRD30B
chr10	99157834	99158107	0	11	660	52	9.40299e-13	6.68025e-12	RRP12			chr18	28933580	28933807	18	18	83	12	3.07954e-05	0.000148378	DSG1
chr10	101279941	101280382	874	1177	89	1292	2.07656e-135	9.66898e-134	NKX2-3			chr18	29303960	29304254	331	146	160	403	1.35885e-40	6.94861e-39	SLC25A52
chr10	101293015	101293238	380	370	61	531	9.13638e-60	2.30744e-58	NKX2-3			chr18	43355318	43355698	403	82	206	394	2.68127e-61	2.16323e-59	SLC14A1
chr10	102321832	102322759	1803	2350	2780	945	5.73546e-177	3.26708e-175	HIF1AN			chr18	47825069	47825325	312	475	729	176	2.63591e-68	2.4242e-66	CXXC1
chr10	102899822	102900263	1341	244	1152	1289	7.0478e-135	3.27133e-133	TLX1			chr18	57565908	57566148	448	101	191	190	3.36153e-24	9.39379e-23	PMAIP1
chr10	102996034	102996646	52	570	416	381	2.83048e-75	8.4295e-74	LBX1			chr18	60193814	60194205	22	36	2	55	4.46512e-06	2.53427e-05	ZCCHC2
chr10	103070291	103070504	417	287	28	962	2.55517e-163	1.38103e-161	BTRC			chr18	64696208	64696435	106	126	164	52	6.49615e-11	7.05503e-10	CDH19
chr10	103107569	103107808	318	47	409	363	8.14428e-32	1.25528e-30	BTRC			chr18	64883033	64883269	207	73	131	179	5.61257e-15	8.72506e-14	DSEL
chr10	103538505	103539988	703	269	294	845	1.56403e-104	5.86166e-103	FGF8			chr18	77201938	77202732	40	66	138	21	7.67974e-17	1.38519e-15	NFATC1
chr10	105157246	105157451	60	229	200	71	8.25044e-38	1.46091e-36	PDCD11			chr18	77280144	77280414	380	54	171	277	5.02593e-55	3.62743e-53	NFATC1
chr10	109156932	109157162	191	588	417	153	1.19205e-72	3.47088e-71	SORCS1			chr18	77309695	77312226	2312	246	107	87	4.04539e-33	1.63591e-31	NFATC1
chr10	109360589	109360841	141	429	279	168	4.2813e-34	6.94874e-33	SORCS1			chr18	77376369	77378403	1111	1180	2838	696	4.40915e-141	9.0562e-139	CTDP1
chr10	109674196	109674964	1846	1286	531	2734	1.65389e-284	1.47665e-282	SORCS1			chr18	77397556	77398898	928	803	2082	405	7.43426e-100	1.00679e-97	CTDP1
chr10	111216604	111217083	1435	876	284	1430	1.05229e-194	6.58595e-193	XPNPEP1			chr18	77545027	77545257	151	57	40	140	6.9008e-24	1.90254e-22	CTDP1
chr10	113449439	113449717	685	298	291	660	1.22112e-67	3.38663e-66	GPAM			chr19	610309	610613	97	453	167	50	4.9834e-54	3.55509e-52	HCN2
chr10	114157845	114158119	15	27	880	48	3.02366e-22	3.43238e-21	ACSL5			chr19	611242	611579	111	595	146	151	7.62128e-27	2.42225e-25	HCN2
chr10	116129075	116129309	123	290	430	163	1.27211e-41	2.42789e-40	AFAP1L2			chr19	727956	728177	155	195	410	94	2.24815e-29	7.98433e-28	PALM
chr10	118387017	118387476	1339	398	470	1475	5.75407e-237	4.26975e-235	PNLIPRP2			chr19	1074726	1075071	539	342	107	625	1.22349e-85	1.41911e-83	ARHGAP45
chr10	118429430	118429853	1118	328	116	1132	1.10618e-304	1.0556e-302	C10orf82			chr19	1472935	1473210	34	121	120	68	3.9838e-15	6.27217e-14	C19orf25
chr10	118608599	118609377	87	2631	739	995	1.83528e-248	1.43126e-246	ENO4			chr19	1508409	1508610	112	234	187	57	7.03099e-27	2.23752e-25	ADAMTSL5
chr10	119312766	119313563	1819	1144	1017	2743	1.43794e-178	8.25447e-177	EMX2			chr19	1815700	1816784	73	3	21	18	8.70912e-08	6.4144e-07	REXO1
chr10	119597977	119598287	514	215	45	657	1.16338e-152	5.87973e-151	RAB11FIP2			chr19	1896813	1897023	31	89	50	34	1.51174e-06	9.24238e-06	ADAT3
chr10	121770981	121771423	42	1362	627	1206	1.02718e-124	4.49064e-123	SEC23IP			chr19	1908118	1908509	95	7	137	132	6.81864e-16	1.13902e-14	ADAT3
chr10	122287608	122287886	589	307	204	486	4.97845e-47	1.04997e-45	PLPP4			chr19	2054292	2054583	320	159	164	304	8.58707e-23	2.22555e-21	MKNK2
chr10	124901907	124902617	899	1117	223	1666	1.61137e-119	6.82929e-118	HMX3			chr19	2076483	2076982	259	529	802	163	1.8403e-105	2.68396e-103	MOB3A
chr10	129287672	129287951	554	163	157	636	5.04615e-117	2.09074e-115	DOCK1			chr19	2272252	2272456	10	16	0	26	0.00067152	0.00239442	OAZ1
chr10	130298859	130299159	148	743	319	364	1.88019e-38	3.37506e-37	MKI67			chr19	2273693	2274047	26	38	13	143	6.94697e-08	5.18002e-07	OAZ1
chr10	131697079	131697412	676	310	109	889	3.91187e-164	2.11948e-162	EBF3			chr19	2428349	2428731	133	343	520	104	6.18034e-80	6.62304e-78	LMNB2
chr10	132858544	132858864	8	125	48	52	5.29915e-14	4.07318e-13	TCERG1L			chr19	2888929	2889504	726	162	203	350	9.04326e-68	8.19463e-66	ZNF556
chr10	133007041	133007246	281	282	51	532	9.95251e-57	2.42522e-55	TCERG1L			chr19	2901541	2901811	275	107	112	248	2.13385e-29	7.58386e-28	ZNF57
chr10	133080120	133080356	346	342	133	710	3.22449e-48	6.92899e-47	TCERG1L			chr19	3553402	3553641	330	46	90	186	1.20393e-49	7.88147e-48	MFSD12
chr10	134796461	134797753	892	416	285	610	2.10485e-64	5.65037e-63	CFAP46			chr19	3821885	3822278	3	70	274	489	4.92917e-10	4.85967e-09	ZFR2
chr10	134844442	134844934	396	768	880	431	8.95257e-62	2.32452e-60	ADGRA1			chr19	4531621	4531849	230	97	100	210	3.06527e-22	7.69754e-21	PLIN5
chr10	134937966	134938481	138	1627	967	834	2.74225e-210	1.82163e-208	ADGRA1			chr19	5141263	5141603	29	27	133	16	2.81198e-08	2.21432e-07	KDM4B
chr10	134945331	134945813	512	568	1037	281	1.34754e-57	3.33495e-56	ADGRA1			chr19	5229274	5229840	58	664	994	185	3.9421e-259	1.73505e-256	PTPRS
chr10	134977930	134978148	523	243	128	504	4.73914e-75	1.40571e-73	KNDC1			chr19	8591294	8591842	128	79	719	57	4.12776e-25	1.20117e-23	MYO1F
chr10	134978895	134979126	615	170	240	403	6.30026e-57	1.53947e-55	KNDC1			chr19	8942659	8943120	572	872	89	1588	2.34098e-129	4.35466e-127	ZNF558
chr10	135450883	135451867	773	1202	129	2185	1.45402e-169	8.00505e-168	FRG2B			chr19	9394113	9394506	218	101	88	283	1.19137e-32	4.71715e-31	ZNF699
chr10	135453951	135454528	985	1031	893	175	1.2092e-84	3.90232e-83	FRG2B			chr19	11517059	11517284	37	190	163	58	3.52311e-36	1.58749e-34	RGL3
chr11	7247770	7248049	225	82	381	529	5.64919e-22	6.3543e-21	SYT9			chr19	11735541	11735853	100	339	428	132	1.10283e-66	9.67328e-65	ZNF627
chr11	45862497	45862713	86	76	261	37	1.2219e-15	1.02847e-14	CRY2			chr19	12624273	12624477	65	43	6	30	5.67514e-06	3.16502e-05	ZNF564
chr11	57267006	57267316	61	1043	874	330	7.15103e-269	6.04419e-267	SLC43A1			chr19	12880574	12880888	77	302	290	85	4.15776e-58	3.15318e-56	HOOK2
chr11	57414400	57414664	208	687	328	286	2.98973e-33	4.76189e-32	YPEL4			chr19	13409322	13410131	2384	816	337	1186	3.37292e-261	1.49791e-258	CACNA1A
chr11	58672851	58673288	1113	174	772	781	1.89472e-100	6.91987e-99	GLYATL1			chr19	13896898	13897166	234	195	299	42	2.33276e-24	6.58233e-23	C19orf53
chr11	63380600	63380832	942	52	467	342	5.34006e-85	1.7309e-83	PLAAT3			chr19	15292399	15292632	18	1	33	26	0.00180968	0.00579085	NOTCH3
chr11	64109822	64110228	999	1111	34	2037	1.17758e-307	1.13843e-305	CCDC88B			chr19	15662113	15662358	432	119	168	400	1.00503e-62	8.29866e-61	CYP4F22
chr11	65779311	65779854	862	1417	1588	463	6.6159e-157	3.44975e-155	CST6			chr19	16405272	16405492	86	127	286	114	8.73522e-14	1.23594e-12	KLF2
chr11	67182965	67183393	1273	1129	409	1526	3.5241e-105	1.32862e-103	CARNS1			chr19	17877468	17877777	374	56	161	356	1.15968e-71	1.13201e-69	FCHO1
chr11	67418461	67418693	202	470	559	243	4.55701e-53	1.0521e-51	ACY3			chr19	18108894	18109272	494	62	375	263	4.50923e-33	1.8205e-31	KCNN1
chr11	70303007	70303308	586	656	1116	246	4.57868e-79	1.42379e-77	SHANK2			chr19	20278331	20278590	119	184	34	367	6.16352e-23	1.61013e-21	ZNF486
chr11	75922169	75922376	101	522	267	247	3.38127e-38	6.04272e-37	WNT11			chr19	20980035	20980312	7	9	531	47	2.14437e-06	1.28285e-05	ZNF66
chr11	76757052	76757369	34	1234	1098	551	2.470328e-323	2.55431938899924e-321	B3GNT6			chr19	21265164	21265433	206	48	77	295	5.81861e-53	4.06272e-51	ZNF714
chr11	77170759	77171040	631	185	28	996	1.9188e-277	1.67608e-275	PAK1			chr19	33625467	33625805	261	542	426	201	4.49741e-41	2.35101e-39	WDR88
chr11	85393596	85394046	65	1020	667	380	1.29116e-192	8.01314e-191	CCDC89			chr19	34175344	34175768	104	81	23	121	4.02349e-14	5.84206e-13	CHST8
chr11	86085693	86086006	403	383	156	780	1.32692e-53	3.10716e-52	CCDC81			chr19	35329723	35330181	502	458	92	422	9.67226e-40	4.84547e-38	ZNF599
chr11	88235361	88235603	130	357	504	174	4.58186e-60	1.16446e-58	GRM5			chr19	39051804	39052258	368	34	7	5	0.00278943	0.00850109	RYR1
chr11	88798949	88799278	775	397	523	1038	5.12732e-65	1.3831e-63	GRM5			chr19	40723078	40724389	1360	1599	424	2236	7.80187e-134	1.50821e-131	TTC9B
chr11	89520089	89521109	2054	852	368	1121	8.41887e-190	5.13864e-188	TRIM49			chr19	41168800	41169364	6	159	40	68	4.72816e-13	6.31296e-12	NUMBL
chr11	92948206	92948438	422	66	411	407	8.09662e-43	1.57717e-41	SLC36A4			chr19	42440030	42440234	39	272	214	87	4.29232e-52	2.95104e-50	ERFL
chr11	98531695	98531961	352	170	189	398	3.99012e-32	6.1995e-31	CNTN5			chr19	42757495	42759475	63	405	43	46	2.76835e-12	3.44698e-11	ERF
chr11	101918073	101918493	82	1991	880	1094	1.27514e-226	9.09698e-225	CFAP300			chr19	44127998	44128280	166	222	385	58	2.05717e-42	1.12301e-40	CADM4
chr11	102139424	102139652	793	155	36	586	4.56855e-230	3.31792e-228	YAP1			chr19	44129172	44129389	61	558	605	84	1.03576e-197	3.21119e-195	CADM4
chr11	105160830	105161113	494	515	627	162	2.0411e-41	3.8822e-40	CARD18			chr19	44302665	44303176	147	923	472	564	1.03266e-59	8.05458e-58	LYPD5
chr11	111169304	111170713	926	1196	126	1673	1.15619e-162	6.23388e-161	COLCA2			chr19	45720768	45721077	31	458	493	195	1.86609e-124	3.22768e-122	EXOC3L2
chr11	116577897	116578400	172	1380	1382	532	4.316427e-311	0	BUD13			chr19	45751710	45751934	105	153	25	304	3.01126e-22	7.56961e-21	MARK4
chr11	117629176	117629417	189	255	429	109	1.35057e-33	2.16276e-32	DSCAML1			chr19	46417528	46417745	109	322	409	50	8.33657e-90	1.00971e-87	NANOS2
chr11	118505508	118505908	1195	320	70	961	8.013468e-318	8.11848476560734e-316	TREH			chr19	46456209	46456503	368	268	117	304	4.09697e-22	1.01897e-20	NOVA2
chr11	119719537	119719767	658	152	0	46	6.6095e-32	1.0212e-30	NECTIN1			chr19	47507306	47507692	363	299	200	640	3.90776e-35	1.69572e-33	ARHGAP35
chr11	122427361	122427621	51	1386	860	424	1.30467e-305	1.25311e-303	UBASH3B			chr19	48047796	48049162	1638	810	574	1512	2.53975e-158	6.04816e-156	ZNF541
chr11	122852411	122852699	306	387	81	664	1.35442e-47	2.89086e-46	BSX			chr19	49636224	49636694	1036	192	340	431	1.67304e-79	1.7736e-77	PPFIA3
chr11	124460918	124461148	385	150	99	424	1.85393e-70	5.28705e-69	OR8A1			chr19	49669275	49669552	37	237	174	197	4.84864e-20	1.07712e-18	TRPM4
chr11	125758384	125758647	825	211	173	594	9.15802e-135	4.24194e-133	HYLS1			chr19	49713495	49714119	129	174	429	78	1.97287e-35	8.69883e-34	TRPM4
chr11	128556864	128557125	26	580	229	407	1.99971e-48	4.31172e-47	FLI1			chr19	50431495	50431773	245	132	149	307	9.32211e-21	2.15743e-19	ATF5
chr11	128680332	128680543	210	282	19	368	1.21918e-41	2.32988e-40	FLI1			chr19	51109320	51109637	434	215	96	244	1.89372e-31	7.24776e-30	SYT3
chr11	130076124	130076339	242	332	413	130	3.536e-31	5.34604e-30	ST14			chr19	51330212	51330470	426	33	290	191	6.60225e-34	2.73955e-32	KLK15
chr11	132812662	132813075	544	686	100	884	1.95336e-74	5.77085e-73	OPCML			chr19	51411634	51412004	281	239	388	63	5.37992e-28	1.80165e-26	KLK4
chr11	132951692	132952260	1183	436	511	1050	6.50902e-118	2.71713e-116	OPCML			chr19	52390841	52391368	549	50	197	539	3.60889e-139	7.26124e-137	ZNF577
chr11	133994709	133995090	1358	856	244	1973	1.24036e-285	1.11643e-283	NCAPD3			chr19	52452316	52452543	206	263	388	70	7.15188e-40	3.59014e-38	ZNF613
chr11	134257428	134257631	175	662	295	260	2.46458e-35	4.1238e-34	B3GAT1			chr19	53540735	53541233	219	666	515	380	1.53093e-45	9.14754e-44	ERVV-2
chr11	134336292	134336502	120	431	320	273	1.18274e-29	1.71513e-28	B3GAT1			chr19	53561215	53561812	100	504	665	519	1.22828e-61	9.99144e-60	ERVV-2
chr11	134534242	134534457	544	117	533	508	1.64905e-40	3.08105e-39	B3GAT1			chr19	54057414	54058254	76	4	18	149	1.02231e-40	5.23853e-39	ZNF331
chr12	94368	95152	929	70	43	521	1.48897e-275	1.28794e-273	IQSEC3			chr19	55594784	55595086	184	71	61	165	1.22375e-23	3.33838e-22	EPS8L1
chr12	1739286	1739833	1016	747	309	1184	5.66078e-105	2.13055e-103	WNT5B			chr19	57049675	57050646	161	1499	1155	1016	3.21465e-191	9.48898e-189	ZFP28
chr12	2152844	2153117	789	97	413	407	1.00943e-71	2.91808e-70	CACNA1C			chr19	57182887	57183375	43	404	255	208	8.60956e-52	5.88638e-50	ZNF835
chr12	3308812	3310270	1357	201	1287	1531	8.86965e-174	4.99469e-172	TSPAN9			chr19	58861341	58862406	1015	125	928	809	3.74154e-97	4.93153e-95	A1BG
chr12	4352922	4353229	795	593	973	130	2.65539e-68	7.42473e-67	CCND2			chr19	59032342	59032721	425	54	68	374	3.33593e-122	5.63166e-120	ZBTB45
chr12	4996063	4996322	513	212	305	646	8.25027e-57	2.01374e-55	KCNA1			chr19	59092691	59093273	1177	76	792	498	2.59796e-93	3.30068e-91	MZF1
chr12	6109698	6109935	433	148	169	416	1.22249e-56	2.97569e-55	VWF			chr20	2384234	2384436	111	19	65	53	1.53459e-07	1.09301e-06	TGM6
chr12	6254477	6254783	353	417	279	61	4.9074e-31	7.38924e-30	VWF			chr20	2729997	2730797	654	390	214	598	6.89765e-56	5.0523e-54	EBF4
chr12	8171309	8171790	730	1043	39	1319	2.6137e-161	1.40073e-159	FOXJ2			chr20	3730324	3732944	870	2093	3479	1927	2.07477e-210	7.00518e-208	HSPA12B
chr12	9892160	9892725	33	1296	997	579	6.87852e-305	6.57818e-303	CLECL1			chr20	3797702	3797927	29	3	18	14	0.00382598	0.0112618	AP5S1
chr12	10703500	10703785	5	15	720	324	8.0342e-05	0.000263983	EIF2S3B			chr20	4968215	4968449	315	110	52	247	7.13308e-54	5.07395e-52	SLC23A2
chr12	12849067	12849270	52	760	290	372	1.35203e-67	3.745e-66	GPR19			chr20	12052120	12052394	101	33	43	96	1.42312e-13	1.97557e-12	BTBD3
chr12	14720248	14721093	631	1594	1958	849	1.66523e-192	1.03202e-190	PLBD1			chr20	19955536	19956034	594	111	193	423	4.01586e-89	4.82834e-87	RIN2
chr12	17392529	17392810	585	369	134	497	7.98489e-58	1.98166e-56	LMO3			chr20	20433105	20433329	34	125	123	68	4.46297e-16	7.56802e-15	RALGAPA2
chr12	32963637	32963911	3	3	1255	41	0.000671719	0.00189551	PKP2			chr20	25834356	25834859	254	1286	575	544	2.12638e-82	2.3608e-80	ZNF337
chr12	34260736	34261698	445	2156	1521	1327	5.3353e-178	3.05088e-176	ALG10			chr20	25848534	25849003	366	276	184	521	4.58149e-31	1.724e-29	ZNF337
chr12	38276860	38277134	77	957	427	358	8.31718e-114	3.34602e-112	ALG10B			chr20	25965687	25966117	507	239	93	387	4.73722e-65	4.08254e-63	ZNF337
chr12	38551087	38551306	101	628	351	332	2.587e-53	6.01339e-52	ALG10B			chr20	25967788	25968189	509	176	59	530	3.58226e-129	6.58909e-127	ZNF337
chr12	38978084	38978358	315	645	675	332	7.27314e-53	1.67569e-51	CPNE8			chr20	25990391	25990741	278	192	56	387	6.97319e-51	4.68316e-49	ZNF337
chr12	43767504	43767782	83	238	232	147	2.88063e-21	3.16242e-20	ADAMTS20			chr20	30135076	30135292	72	284	390	5	4.40023e-129	8.06355e-127	HM13
chr12	45011191	45011470	164	304	324	167	5.9595e-22	6.69825e-21	NELL2			chr20	30777521	30778329	369	1905	779	828	3.12148e-104	4.49922e-102	PLAGL2
chr12	47224912	47225664	1581	865	603	2101	3.87488e-213	2.59734e-211	SLC38A4			chr20	33585039	33585450	42	0	64	65	4.05939e-11	4.50693e-10	TRPC4AP
chr12	49318486	49319476	3027	263	1200	942	2.97411e-214	2.00263e-212	FKBP11			chr20	36192646	36193089	32	53	5	76	6.42285e-07	4.16927e-06	BLCAP
chr12	50100442	50101587	81	2802	555	384	7.523148e-313	7.45161092301448e-311	FMNL3			chr20	36226617	36226841	61	379	249	192	1.01293e-41	5.40979e-40	BLCAP
chr12	51786078	51786351	552	149	27	760	6.67452e-225	4.70119e-223	GALNT6			chr20	42142558	42142767	267	78	47	278	3.69794e-64	3.12141e-62	L3MBTL1
chr12	52714800	52715051	713	667	227	891	4.37526e-60	1.11323e-58	KRT83			chr20	42143210	42143591	514	184	77	576	4.09602e-126	7.21119e-124	L3MBTL1
chr12	53591254	53591767	454	605	529	126	3.54388e-56	8.57917e-55	ZNF740			chr20	43932912	43933400	647	598	797	174	2.81481e-51	1.90599e-49	RBPJL
chr12	57618522	57619402	1110	2627	2039	1356	1.60355e-148	7.92384e-147	NXPH4			chr20	44640288	44641210	79	126	68	26	5.97158e-08	4.49899e-07	MMP9
chr12	58003880	58004249	426	572	1215	142	3.67135e-136	1.71307e-134	ARHGEF25			chr20	45170253	45170467	52	69	203	43	3.49545e-14	5.09939e-13	OCSTAMP
chr12	58521153	58521426	281	119	138	340	6.18646e-35	1.02203e-33	ATP23			chr20	50807798	50808957	71	42	21	220	2.83486e-26	8.73401e-25	ZFP64
chr12	60361677	60361912	302	164	102	197	9.68451e-17	8.71508e-16	SLC16A7			chr20	51588647	51589051	31	483	169	196	5.62876e-46	3.38378e-44	TSHZ2
chr12	61758131	61758366	195	448	352	226	5.84202e-27	7.82002e-26	TAFA2			chr20	52198058	52198400	421	120	190	474	1.82657e-67	1.64608e-65	ZNF217
chr12	62584768	62586268	2884	992	1583	2478	1.75546e-227	1.26456e-225	TAFA2			chr20	54463260	54463534	42	7	20	20	0.000413526	0.0015533	CBLN4
chr12	70339492	70339762	357	648	590	125	6.67027e-88	2.21381e-86	MYRFL			chr20	57392361	57392573	154	192	317	74	2.72675e-25	8.02e-24	GNAS
chr12	70406884	70407278	427	584	74	1162	8.55613e-99	3.08424e-97	MYRFL			chr20	57414595	57414896	49	178	503	52	5.41566e-81	5.93256e-79	GNAS
chr12	72914068	72914311	17	898	365	190	1.08669e-175	6.15847e-174	TRHDE			chr20	57426729	57427047	673	87	95	385	2.27491e-138	4.55861e-136	GNAS
chr12	75268701	75268977	658	107	55	841	4.66923e-270	3.9692e-268	KCNC2			chr20	57427691	57427995	594	239	85	329	6.264e-67	5.54369e-65	GNAS
chr12	75784799	75785241	298	957	876	277	1.19942e-151	6.02754e-150	GLIPR1L2			chr20	59373670	59373944	56	102	114	53	3.17122e-09	2.833e-08	CDH4
chr12	82340160	82340436	241	629	373	244	1.11279e-36	1.92811e-35	PPFIA2			chr20	61467585	61468124	174	276	885	191	3.99428e-61	3.20681e-59	TCFL5
chr12	96431493	96431768	680	282	113	619	8.82787e-121	3.78847e-119	LTA4H			chr20	61590816	61591210	333	222	459	27	7.00712e-43	3.87673e-41	SLC17A9
chr12	99248658	99248939	255	536	482	182	1.98035e-54	4.68922e-53	ANKS1B			chr20	61642130	61642402	285	247	56	387	4.66035e-43	2.59291e-41	BHLHE23
chr12	102036253	102036461	360	658	1093	137	3.96987e-162	2.13268e-160	MYBPC1			chr20	62085563	62085944	186	371	411	117	1.14587e-50	7.6747e-49	KCNQ2
chr12	102384091	102384361	163	80	56	103	5.47939e-10	3.17501e-09	WASHC3			chr20	62111291	62111516	291	173	99	246	5.82196e-22	1.43569e-20	KCNQ2
chr12	103218120	103218688	194	178	50	292	3.8704e-27	5.20125e-26	PAH			chr20	62168432	62168684	177	256	296	54	2.43996e-37	1.13792e-35	PTK6
chr12	104609397	104610172	1651	311	1189	1806	5.183e-225	3.66227e-223	TXNRD1			chr20	62318359	62318658	188	108	105	407	2.15448e-34	9.08511e-33	RTEL1
chr12	105773523	105773800	5	20	732	143	1.2113e-11	7.95708e-11	C12orf75			chr20	62328013	62328558	562	53	249	680	1.05371e-152	2.38269e-150	TNFRSF6B
chr12	107806772	107807046	256	465	666	62	1.56322e-118	6.56255e-117	BTBD11			chr21	19034832	19035106	86	87	56	9	1.33836e-07	9.6131e-07	BTG3
chr12	107826783	107827069	479	266	886	53	2.41782e-57	5.96045e-56	BTBD11			chr21	22347392	22347635	252	112	79	241	4.76208e-32	1.84549e-30	NCAM2
chr12	107846044	107846279	290	194	635	15	2.00336e-64	5.38117e-63	BTBD11			chr21	25025655	25025884	81	181	280	133	6.02362e-21	1.40928e-19	MRPL39
chr12	107974842	107975305	69	222	545	72	2.85925e-84	9.21396e-83	BTBD11			chr21	34549200	34549478	298	100	206	328	7.21072e-29	2.49791e-27	IFNAR2
chr12	108039485	108039691	263	172	396	29	9.75028e-32	1.50177e-30	BTBD11			chr21	39840629	39840865	9	7	4	28	0.00415025	0.0121	ERG
chr12	108168986	108169570	711	2575	2193	1201	3.89416e-285	3.4909e-283	ASCL4			chr21	40757602	40757900	267	19	84	354	5.30301e-96	6.934e-94	GET1
chr12	114886354	114886579	56	1121	314	510	4.25358e-82	1.35013e-80	TBX5			chr21	40881891	40882161	66	11	36	44	6.54856e-08	4.90222e-07	WRB-SH3BGR
chr12	115130008	115130379	1547	171	541	587	2.00384e-137	9.43931e-136	TBX3			chr21	41861422	41861697	318	161	202	384	1.80326e-25	5.34527e-24	DSCAM
chr12	116946195	116946607	338	66	42	587	1.31009e-151	6.57625e-150	MAP1LC3B2			chr21	44573726	44574073	403	98	95	582	2.50858e-123	4.29376e-121	CRYAA
chr12	119418591	119418834	229	416	38	756	5.34567e-53	1.23225e-51	SRRM4			chr21	45789090	45789876	361	543	298	71	7.99522e-42	4.27931e-40	TRPM2
chr12	119772353	119772594	319	394	72	563	6.61414e-44	1.31495e-42	CCDC60			chr21	45930466	45930805	18	29	9	134	6.09766e-07	3.97073e-06	TSPEAR
chr12	120971531	120971803	249	475	508	179	1.84883e-51	4.17505e-50	RNF10			chr21	46748053	46748316	153	48	143	206	6.64805e-16	1.11165e-14	POFUT2
chr12	122230903	122232359	19	1768	608	791	3.00713e-226	2.14187e-224	RHOF			chr21	46890848	46891115	281	238	62	241	4.95471e-22	1.22797e-20	COL18A1
chr12	124779429	124780306	1368	162	809	722	1.31613e-116	5.41262e-115	RFLNA			chr21	48081241	48082204	1120	858	2060	168	3.70371e-170	9.7114e-168	PRMT2
chr12	126168440	126168658	26	1006	389	781	1.16136e-88	3.90115e-87	TMEM132B			chr22	16423842	16424117	88	466	262	202	9.09196e-43	5.01329e-41	OR11H1
chr12	127210778	127211651	1551	716	386	1250	1.0852e-174	6.13435e-173	TMEM132B			chr22	20103648	20103923	273	233	128	429	1.6246e-25	4.82147e-24	RANBP1
chr12	127765276	127765515	776	251	27	1104	1.450214e-316	1.45592298052423e-314	TMEM132C			chr22	20142807	20143042	145	347	373	134	1.70636e-45	1.01588e-43	CCDC188
chr12	131187997	131188248	70	541	313	281	6.73887e-56	1.62782e-54	RIMBP2			chr22	25396182	25396456	15	29	400	99	4.36576e-10	4.32757e-09	KIAA1671
chr12	131740482	131740763	774	423	231	752	7.96714e-85	2.57866e-83	ADGRD1			chr22	36806029	36806637	359	119	359	784	1.16844e-59	9.09923e-58	MYH9
chr12	131917486	131918807	2326	605	762	787	3.03738e-93	1.04806e-91	SFSWAP			chr22	38453071	38453503	12	146	28	0	4.11692e-24	1.14722e-22	PICK1
chr12	132837411	132837680	66	722	279	224	1.76089e-78	5.44893e-77	GALNT9			chr22	38610335	38610955	212	1060	796	909	6.75057e-69	6.27867e-67	MAFF
chr12	132842538	132842784	109	402	273	251	4.16798e-25	5.23937e-24	GALNT9			chr22	39915622	39917193	163	1292	248	146	6.88598e-93	8.6593e-91	ATF4
chr12	132853943	132854190	57	412	90	100	3.7533e-21	4.10118e-20	GALNT9			chr22	42078060	42078549	931	57	105	703	7.46639e-303	4.6007e-300	SNU13
chr12	132879966	132882253	372	1389	3166	1736	3.77157e-224	2.65229e-222	GALNT9			chr22	42140523	42140798	593	45	13	32	1.48298e-23	4.03441e-22	MEI1
chr12	132956310	132956928	286	1683	603	730	3.75824e-84	1.20846e-82	GALNT9			chr22	42394589	42395255	1648	378	493	1070	1.1566e-206	3.72646e-204	WBP2NL
chr12	132965817	132966082	385	397	129	562	1.04912e-35	1.77145e-34	GALNT9			chr22	43319493	43319729	459	34	208	190	1.68421e-46	1.02624e-44	PACSIN2
chr12	133018850	133019285	734	132	427	507	3.77436e-70	1.07292e-68	FBRSL1			chr22	46762735	46762970	94	432	329	296	2.59196e-35	1.13675e-33	CELSR1
chr12	133177826	133178055	346	105	164	233	3.37655e-26	4.41589e-25	LRCOL1			chr22	49843525	49843755	413	206	129	304	1.62609e-32	6.41777e-31	C22orf34
chr13	19918585	19919221	74	2234	888	782	3.564104e-314	3.55401237957966e-312	TPTE2			chr22	49883068	49883385	508	36	304	255	4.16467e-53	2.9203e-51	C22orf34
chr13	20138855	20139645	426	108	77	537	5.26818e-126	2.31685e-124	TPTE2			chr22	50274008	50274240	184	279	49	629	8.18113e-41	4.22292e-39	ZBED4
chr13	25235419	25235695	538	318	187	549	9.75303e-52	2.21712e-50	ATP12A			chr22	51038032	51038283	364	85	88	96	3.49005e-16	5.97368e-15	MAPK8IP2
chr13	25645197	25645470	509	189	6	18	2.28922e-06	9.28535e-06	PABPC3			chrX	8751285	8751608	71	277	281	87	2.55382e-53	1.80101e-51	FAM9A
chr13	25670041	25670531	1009	473	324	1555	6.26487e-204	4.03479e-202	PABPC3			chrX	9514880	9515154	258	174	488	42	7.82541e-34	3.2389e-32	TBL1X
chr13	25721030	25721304	420	218	0	8	0.000206773	0.000637485	AMER2			chrX	9732783	9734064	520	2064	1303	508	4.90353e-267	2.30209e-264	GPR143
chr13	27098219	27098455	263	66	179	276	7.04212e-31	1.05606e-29	WASF3			chrX	11146830	11147103	374	21	227	184	1.28932e-41	6.85619e-40	HCCS
chr13	28371509	28371768	72	619	242	356	5.99288e-37	1.04286e-35	GSX1			chrX	11445527	11446182	186	1040	937	437	3.31239e-174	8.73178e-172	ARHGAP6
chr13	28527755	28528996	2092	1580	3167	298	2.96055e-257	2.38857e-255	CDX2			chrX	11682333	11684544	829	2840	2173	1345	2.0497e-255	8.71036e-253	ARHGAP6
chr13	28533935	28534174	271	312	602	151	2.27656e-37	3.99605e-36	CDX2			chrX	12156604	12157274	307	150	78	407	8.68655e-60	6.79688e-58	FRMPD4
chr13	30054342	30054558	360	252	78	562	1.72304e-70	4.91694e-69	MTUS2			chrX	12578910	12579184	204	70	60	120	3.20623e-18	6.31699e-17	FRMPD4
chr13	36049570	36050159	1263	434	311	699	2.7255e-111	1.08177e-109	MAB21L1			chrX	12993107	12994599	429	3038	1095	667	3.85695e-301	2.31864e-298	TMSB4X
chr13	36728962	36729267	402	454	126	956	9.8581e-69	2.76513e-67	SOHLH2			chrX	13587648	13588221	348	360	81	732	3.23446e-67	2.89369e-65	EGFL6
chr13	37247949	37248463	2148	637	921	1337	9.75112e-155	4.99649e-153	SERTM1			chrX	13690003	13690274	548	46	73	393	1.28922e-155	2.98366e-153	TCEANC
chr13	38109330	38109570	225	395	408	198	7.52238e-28	1.03535e-26	POSTN			chrX	14127715	14128042	485	98	225	204	5.64355e-26	1.7141e-24	GEMIN8
chr13	41271129	41271403	700	74	0	4	9.41664e-05	0.000306143	FOXO1			chrX	15167005	15167280	171	121	341	26	1.61158e-26	5.01533e-25	ASB9
chr13	42002151	42002737	1264	124	410	690	4.84588e-188	2.92958e-186	RGCC			chrX	15353369	15354008	1051	372	199	1009	1.06594e-202	3.39002e-200	PIGA
chr13	42533781	42534040	65	765	705	86	1.34566e-271	1.15275e-269	VWA8			chrX	15511311	15511752	380	441	42	716	3.37413e-83	3.7716e-81	PIR
chr13	45888670	45888900	901	148	8	7	0.00281628	0.00703182	TPT1			chrX	16691031	16691309	24	0	0	23	6.20201e-14	8.86425e-13	S100G
chr13	51654536	51654964	275	743	606	435	3.61858e-47	7.65718e-46	C13orf42			chrX	17755053	17756648	1054	313	462	1937	1.32073e-274	6.51056e-272	SCML1
chr13	55897858	55898090	301	133	155	283	4.67261e-24	5.68529e-23	PRR20A			chrX	18335673	18335949	53	35	24	0	3.89398e-05	0.000183811	SCML2
chr13	57902718	57902999	713	217	342	449	3.126e-46	6.4638e-45	PRR20E			chrX	18443120	18444426	246	145	66	824	1.59897e-96	2.1019e-94	CDKL5
chr13	64753673	64753949	129	180	205	34	5.49906e-27	7.36317e-26	LOC647264			chrX	18693152	18693599	796	235	92	984	9.17332e-248	3.70655e-245	RS1
chr13	69383283	69383514	259	418	428	198	9.94472e-28	1.36326e-26	KLHL1			chrX	19002003	19003244	791	287	8	233	4.35979e-99	5.87201e-97	PHKA2
chr13	72956727	72957001	15	25	422	103	1.9643e-08	9.95588e-08	MZT1			chrX	19361726	19362479	63	1093	346	482	1.87908e-89	2.26477e-87	PDHA1
chr13	83241592	83241827	379	151	145	342	2.91165e-41	5.51673e-40	SLITRK1			chrX	19532912	19533761	27	185	703	250	1.02451e-62	8.44535e-61	MAP3K15
chr13	84228689	84228922	17	480	438	213	2.05094e-125	8.98404e-124	SLITRK1			chrX	21391835	21393408	1093	435	402	2074	1.09665e-277	5.51627e-275	CNKSR2
chr13	84446399	84446666	245	501	374	159	3.00806e-40	5.59194e-39	SLITRK1			chrX	21674018	21677066	1281	381	412	662	1.32207e-92	1.64574e-90	KLHL34
chr13	84453664	84453897	168	197	66	423	4.72239e-26	6.15133e-25	SLITRK1			chrX	21857591	21858204	182	1260	827	531	1.35475e-164	3.4424e-162	MBTPS2
chr13	84687571	84687844	297	259	112	555	2.18857e-42	4.24085e-41	SLITRK1			chrX	21867861	21868140	377	51	127	100	1.0445e-19	2.27424e-18	YY2
chr13	88066739	88066954	460	151	172	304	4.28461e-39	7.81122e-38	SLITRK5			chrX	23350284	23350596	163	377	214	132	1.58532e-20	3.62133e-19	PTCHD1
chr13	88488310	88488584	215	355	391	156	3.97634e-30	5.82908e-29	SLITRK5			chrX	23685406	23686046	702	392	125	1434	8.33402e-218	2.93447e-215	PRDX4
chr13	91908831	91909061	348	78	148	208	1.17991e-31	1.81168e-30	GPC5			chrX	23761070	23761610	709	192	157	1538	7.15658e-290	3.96386e-287	ACOT9
chr13	95253814	95254569	926	2097	1792	435	1.39871e-294	1.30118e-292	GPR180			chrX	23801055	23801724	1291	456	183	1253	7.34281e-283	3.73158e-280	SAT1
chr13	95357589	95357883	763	415	41	819	9.74693e-192	5.99045e-190	SOX21			chrX	24042835	24044094	1431	572	314	1533	1.10866e-267	5.25495e-265	KLHL15
chr13	96293606	96294603	2034	1421	3055	358	1.91131e-194	1.19454e-192	DZIP1			chrX	24071687	24071971	211	265	64	394	3.87656e-25	1.1294e-23	EIF2S3
chr13	100611862	100612278	129	1133	1087	544	5.35837e-225	3.78017e-223	ZIC5			chrX	24483016	24483947	422	1803	1253	382	9.14635e-294	5.24267e-291	PDK3
chr13	102568425	102569555	1363	1198	1350	4551	1.24422e-160	6.62798e-159	FGF14			chrX	24582529	24582765	246	33	121	123	1.7635e-22	4.49958e-21	PCYT1B
chr13	103046680	103047226	72	466	402	204	1.01018e-78	3.13248e-77	FGF14			chrX	24711630	24712284	325	1126	362	162	5.30277e-80	5.69499e-78	POLA1
chr13	112627428	112627642	23	435	165	300	4.073e-33	6.47102e-32	SOX1			chrX	25040878	25041362	12	36	131	73	1.35087e-06	8.32807e-06	ARX
chr13	112984966	112985733	656	1598	1836	1025	5.8432e-140	2.77906e-138	SPACA7			chrX	30670739	30671869	101	677	694	351	4.56386e-124	7.86627e-122	GK
chr13	114616731	114617091	527	618	114	812	4.04986e-65	1.09312e-63	GAS6			chrX	30906901	30907728	66	28	3	184	1.21588e-37	5.71371e-36	TAB3
chr13	114742965	114743202	502	207	184	509	1.27598e-63	3.38639e-62	RASA3			chrX	31233118	31233358	71	76	311	60	1.2086e-15	1.98196e-14	DMD
chr13	114783502	114783733	29	694	400	333	9.2752e-113	3.70457e-111	RASA3			chrX	31284504	31285142	863	609	177	867	6.7742e-103	9.5138e-101	DMD
chr13	114807632	114807834	164	451	258	149	1.17013e-31	1.79728e-30	RASA3			chrX	34249338	34249619	147	160	353	100	1.63504e-17	3.07749e-16	FAM47A
chr14	20704020	20704444	230	716	1194	842	9.02789e-71	2.58454e-69	OR11H7			chrX	34674507	34675727	1273	622	394	1414	3.69395e-176	9.84288e-174	TMEM47
chr14	23293010	23293255	1128	1722	1032	220	1.50836e-150	7.51202e-149	SLC7A7			chrX	35586211	35586447	151	46	112	135	2.46129e-11	2.79883e-10	MAGEB16
chr14	24457864	24458100	280	2025	504	235	3.02921e-185	1.79464e-183	DHRS4L2			chrX	37003510	37004547	399	161	116	950	1.31299e-137	2.60984e-135	FAM47C
chr14	26674163	26674478	265	3743	880	877	1.93522e-297	1.81551e-295	NOVA1			chrX	37208237	37209325	236	154	69	396	4.27062e-45	2.5212e-43	PRRG1
chr14	26701621	26701896	0	12	1233	599	1.62829e-06	6.72439e-06	NOVA1			chrX	37566457	37566958	36	3	24	16	0.00119894	0.00402847	XK
chr14	28010412	28010652	990	794	120	621	4.23227e-79	1.31791e-77	NOVA1			chrX	38079691	38080150	152	1064	452	263	1.06816e-119	1.76104e-117	SRPX
chr14	30882897	30883133	1993	769	509	797	1.09334e-90	3.73199e-89	G2E3			chrX	38186032	38187010	248	1630	973	331	7.15268e-283	3.67283e-280	RPGR
chr14	31007817	31008098	225	401	129	47	1.2795e-18	1.2603e-17	G2E3			chrX	38420488	38421478	1376	520	159	1176	2.29375e-277	1.14212e-274	TSPAN7
chr14	31943043	31943321	10	85	820	796	8.7306e-16	7.40749e-15	GPR33			chrX	38620909	38621145	439	61	186	157	1.25798e-27	4.1314e-26	MID1IP1
chr14	107239343	107239586	35	69	1705	190	1.38631e-39	2.5536e-38	TMEM121			chrX	38757100	38757381	82	44	128	4	9.03851e-12	1.07726e-10	MID1IP1
chr15	20884851	20885067	61	451	291	169	2.80857e-65	7.61316e-64	GOLGA6L6			chrX	38933910	38934150	38	37	75	17	2.81941e-05	0.000136861	MID1IP1
chr15	22587491	22587761	185	41	122	125	1.07587e-13	8.08615e-13	GOLGA6L1			chrX	39472797	39473293	150	609	350	346	7.67252e-35	3.29457e-33	BCOR
chr15	23115057	23115471	722	67	343	1055	7.20699e-222	4.98913e-220	NIPA1			chrX	39547824	39548681	355	2088	664	636	9.49623e-123	1.60865e-120	BCOR
chr15	25018174	25018906	1396	461	408	1667	3.26838e-281	2.8776e-279	SNRPN			chrX	39680140	39681418	359	1078	594	471	1.45869e-55	1.06528e-53	BCOR
chr15	25519557	25519835	114	124	368	55	8.87851e-27	1.18346e-25	UBE3A			chrX	39864525	39869106	870	3360	2177	2098	8.26494e-192	2.45434e-189	BCOR
chr15	27021520	27021790	0	4	562	254	0.00964406	0.0213855	GABRB3			chrX	41782106	41783258	184	226	100	1015	1.30809e-51	8.89412e-50	CASK
chr15	28016399	28016655	608	144	386	404	3.4693e-40	6.43859e-39	OCA2			chrX	45016977	45017178	132	232	329	71	1.03858e-39	5.19238e-38	DIPK2B
chr15	28699850	28700610	2329	2052	327	2388	6.75449e-291	6.16715e-289	GOLGA8G			chrX	45710269	45711302	160	1378	1040	452	5.57741e-265	2.56952e-262	KRBOX4
chr15	29715713	29715995	164	40	114	146	5.20722e-16	4.48583e-15	FAM189A1			chrX	46618013	46618969	68	259	309	151	3.83955e-39	1.89271e-37	SLC9A7
chr15	30395621	30396635	1053	399	152	705	2.45542e-151	1.22976e-149	GOLGA8J			chrX	46737530	46737799	271	153	294	8	8.04354e-32	3.10985e-30	RP2
chr15	32291251	32291535	254	483	0	65	7.30476e-12	4.87724e-11	CHRNA7			chrX	46937631	46938149	349	449	867	209	7.4823e-62	6.11675e-60	RGN
chr15	33107173	33107439	121	101	139	21	5.97705e-12	4.01371e-11	FMN1			chrX	47003406	47003623	285	94	24	198	3.75495e-57	2.79186e-55	NDUFB11
chr15	33486847	33487290	380	866	886	387	8.14503e-88	2.69722e-86	FMN1			chrX	47039345	47039571	218	19	107	67	5.83442e-14	8.35099e-13	RBM10
chr15	34930788	34931072	588	303	0	12	2.82637e-06	1.13407e-05	GOLGA8B			chrX	47050088	47050340	25	180	166	102	1.34215e-29	4.78735e-28	UBA1
chr15	36508094	36508378	71	591	346	439	2.99807e-47	6.35625e-46	C15orf41			chrX	47092282	47093306	37	207	37	8	1.45637e-18	2.92789e-17	USP11
chr15	37172473	37173018	1502	219	541	1420	4.688065e-314	4.66430933454386e-312	MEIS2			chrX	47341887	47342697	394	1705	1242	443	2.62184e-264	1.1967e-261	ZNF41
chr15	39520112	39520397	0	5	775	142	9.723e-05	0.000315409	THBS1			chrX	47372476	47373042	169	1318	613	505	2.63412e-130	4.91852e-128	ZNF41
chr15	42017752	42018028	1030	65	14	12	2.09688e-08	1.05904e-07	MGA			chrX	47382821	47383584	216	830	544	300	3.73017e-85	4.27625e-83	ARAF
chr15	45068862	45069085	4	10	569	43	6.33567e-09	3.35648e-08	TRIM69			chrX	47420402	47421099	189	1131	669	306	9.28529e-162	2.27721e-159	ARAF
chr15	45996453	45997404	1957	711	872	1972	1.89816e-227	1.36514e-225	SQOR			chrX	47478670	47479515	50	479	398	42	5.88156e-160	1.42824e-157	SYN1
chr15	49688339	49688627	48	589	647	240	4.3066e-159	2.26961e-157	FAM227B			chrX	47483042	47483364	21	352	226	103	2.0741e-75	2.09944e-73	CFP
chr15	50715767	50716128	62	976	529	530	1.20053e-122	5.20747e-121	USP8			chrX	47509592	47510508	276	1293	708	409	1.22305e-132	2.32781e-130	ELK1
chr15	51559427	51559831	590	1120	1321	89	8.3133e-284	7.40752e-282	CYP19A1			chrX	47518015	47518850	22	162	140	69	2.3667e-30	8.70645e-29	UXT
chr15	53079220	53079579	13	359	307	41	7.81856e-137	3.67522e-135	ONECUT1			chrX	47696092	47696364	106	83	42	157	1.26896e-12	1.63027e-11	ZNF81
chr15	53080458	53083699	205	1275	836	971	6.11485e-93	2.10832e-91	ONECUT1			chrX	48334201	48335036	567	232	68	544	1.06434e-121	1.78458e-119	FTSJ1
chr15	54051655	54052004	24	310	831	1069	3.51641e-44	7.00976e-43	WDR72			chrX	48367165	48367742	824	566	82	783	9.84743e-136	1.92631e-133	PORCN
chr15	54316836	54317061	172	548	392	201	1.46939e-54	3.48679e-53	UNC13C			chrX	48379897	48380637	709	338	129	868	8.76041e-150	1.93652e-147	EBP
chr15	60287107	60287663	203	273	55	516	7.10131e-36	1.20687e-34	FOXB1			chrX	48397759	48398529	666	292	126	1062	3.42011e-185	9.52511e-183	TBC1D25
chr15	65068766	65069002	155	354	573	154	2.81642e-66	7.70028e-65	RBPMS2			chrX	48432815	48433322	693	186	111	1239	3.69034e-271	1.76617e-268	RBM3
chr15	65197799	65198063	496	231	168	780	1.23023e-100	4.50413e-99	ANKDD1A			chrX	48440186	48440494	169	206	348	18	2.3363e-55	1.69614e-53	RBM3
chr15	72411810	72412090	11	437	298	40	3.13339e-154	1.59817e-152	SENP8			chrX	48455942	48456594	324	139	130	712	7.79743e-88	9.26203e-86	WDR13
chr15	78236688	78237084	948	398	37	1131	2.04519e-306	1.9729e-304	TBC1D2B			chrX	48534591	48535247	64	363	312	156	2.2347e-58	1.7e-56	WAS
chr15	78933187	78933821	636	1814	1212	708	1.45602e-136	6.82255e-135	CHRNB4			chrX	48659712	48660629	532	157	334	1217	2.70426e-139	5.46337e-137	HDAC6
chr15	79911621	79911895	649	263	0	4	0.0071041	0.0162393	MINAR1			chrX	48748397	48749372	138	100	20	154	3.44086e-23	9.14872e-22	TIMM17B
chr15	81966466	81966708	406	255	62	677	2.69562e-105	1.018e-103	TMC3			chrX	48754500	48755329	825	530	363	1477	6.63269e-127	1.17611e-124	PQBP1
chr15	84005732	84005963	315	179	114	379	7.08649e-39	1.28454e-37	BNC1			chrX	48841156	48841392	29	5	32	71	2.66535e-08	2.10592e-07	GRIPAP1
chr15	89344872	89345109	230	408	520	182	2.57206e-45	5.25472e-44	ACAN			chrX	48859461	48859779	167	18	93	107	3.43969e-21	8.1443e-20	GRIPAP1
chr15	89914313	89915061	171	3864	1382	2305	1.080452e-318	1.09711659021327e-316	POLG			chrX	48979844	48980266	259	229	49	389	3.38872e-44	1.94015e-42	GPKOW
chr15	90029931	90030328	212	1017	787	841	7.04587e-70	1.99906e-68	RHCG			chrX	49042676	49043059	152	29	2	92	3.40767e-44	1.94874e-42	PRICKLE3
chr15	91362445	91362658	554	191	93	137	2.31683e-20	2.45187e-19	BLM			chrX	49047835	49048405	427	109	110	663	1.03615e-131	1.95697e-129	SYP
chr15	94978882	94979156	445	324	617	53	2.23099e-53	5.19948e-52	MCTP2			chrX	49056348	49056887	183	74	22	268	7.60184e-58	5.74743e-56	SYP
chr15	97839179	97839395	169	402	399	120	5.69882e-57	1.39328e-55	ARRDC4			chrX	49087209	49087520	56	263	57	47	9.18348e-13	1.19351e-11	CACNA1F
chr15	99091355	99091812	768	772	134	2139	3.84943e-223	2.69424e-221	FAM169B			chrX	49091934	49092233	111	603	165	89	1.17014e-47	7.36678e-46	CCDC22
chr15	100890242	100890494	259	570	5	967	3.46765e-90	1.17911e-88	ADAMTS17			chrX	49125645	49127200	663	1366	1471	326	2.42321e-216	8.41212e-214	PPP1R3F
chr15	102166788	102167022	473	117	35	995	3.30064e-245	2.52087e-243	TM2D3			chrX	49687027	49687993	267	157	42	475	8.95514e-76	9.12074e-74	CLCN5
chr16	743471	743702	12	174	59	60	3.94564e-18	3.79545e-17	FBXL16			chrX	49824820	49825247	89	8	214	163	7.32244e-12	8.78674e-11	CLCN5
chr16	832827	833042	78	416	299	323	5.05297e-31	7.60327e-30	RPUSD1			chrX	50213527	50213985	52	67	124	38	2.7687e-08	2.18303e-07	DGKK
chr16	962817	963531	1351	440	680	833	1.40527e-72	4.089e-71	LMF1			chrX	50556138	50557179	134	338	51	8	4.35463e-18	8.50819e-17	SHROOM4
chr16	1040965	1041365	490	493	172	925	3.73659e-64	9.9884e-63	SOX8			chrX	51075272	51076331	178	1355	1356	508	2.90111e-304	1.83346e-301	NUDT10
chr16	1110905	1111227	280	579	721	197	7.96047e-88	2.63807e-86	SSTR5			chrX	51138953	51139255	52	441	199	93	7.19445e-64	6.04175e-62	EZHIP
chr16	1187617	1187890	312	408	25	847	3.34414e-95	1.16845e-93	CACNA1H			chrX	51486414	51487010	45	15	23	147	3.57844e-18	7.01947e-17	GSPT2
chr16	2350996	2351227	162	395	490	273	3.85403e-37	6.72772e-36	ABCA3			chrX	53024599	53024966	36	122	34	20	2.00995e-07	1.40679e-06	FAM156A
chr16	2835063	2835958	404	3058	1611	1734	3.50648e-250	2.75392e-248	PRSS33			chrX	53123311	53123777	137	708	722	199	8.87781e-162	2.18816e-159	TSPYL2
chr16	3388559	3388832	377	78	315	381	3.72196e-39	6.79385e-38	OR2C1			chrX	54208939	54209791	187	1222	692	309	2.99177e-180	8.10327e-178	FAM120C
chr16	3414964	3415167	414	81	22	585	7.58373e-186	4.51705e-184	MTRNR2L4			chrX	54521445	54522749	1540	777	320	1404	8.92589e-212	3.03449e-209	FGD1
chr16	4524138	4524712	1762	1467	45	1	6.8512e-11	4.26329e-10	NMRAL1			chrX	54556428	54556959	380	377	119	931	2.81e-75	2.8385e-73	GNL3L
chr16	5512226	5512469	303	1682	264	301	1.07274e-50	2.39084e-49	EEF2KMT			chrX	54665781	54666274	366	283	122	734	2.44249e-68	2.25473e-66	GNL3L
chr16	7462808	7463038	1184	366	207	257	1.90888e-36	3.28696e-35	RBFOX1			chrX	54834761	54835010	47	374	147	122	3.76867e-35	1.63824e-33	MAGED2
chr16	8066625	8066906	0	28	611	506	3.59996e-10	2.12144e-09	RBFOX1			chrX	54835220	54835525	54	466	273	102	3.14702e-86	3.67612e-84	MAGED2
chr16	12002338	12002612	2806	181	4	5	8.98295e-05	0.000293074	GSPT1			chrX	54843224	54843498	501	53	228	182	5.31423e-36	2.38367e-34	MAGED2
chr16	19252291	19252565	442	511	1948	506	7.27329e-76	2.18959e-74	SYT17			chrX	55026359	55026985	84	31	72	128	1.84952e-10	1.91296e-09	APEX2
chr16	26761376	26761610	985	594	196	458	6.13091e-45	1.24112e-43	C16orf82			chrX	55514840	55515544	48	643	130	144	4.37087e-44	2.49377e-42	USP51
chr16	28385701	28385962	63	544	9	10	7.79555e-05	0.000256663	EIF3CL			chrX	56258951	56259159	145	144	39	216	2.08669e-18	4.15442e-17	KLF8
chr16	29796361	29796757	326	1229	1487	1118	1.13418e-119	4.8115e-118	ZG16			chrX	56589945	56590514	620	141	88	998	1.14876e-244	4.53027e-242	UBQLN2
chr16	31364910	31365188	764	141	715	814	6.84773e-81	2.1581e-79	ITGAX			chrX	56793779	56794017	16	619	541	24	1.67085e-285	8.76221e-283	NBDY
chr16	31453337	31454561	1375	3933	4464	3289	2.40669e-288	2.17504e-286	ZNF843			chrX	57021591	57022044	552	298	72	375	6.3342e-67	5.59578e-65	SPIN3
chr16	33485953	33486231	5	10	1976	472	8.79668e-05	0.000287461	TP53TG3B			chrX	57147679	57147997	334	117	101	635	1.49033e-100	2.0464e-98	SPIN2B
chr16	34777874	34778144	161	291	610	187	2.37422e-46	4.92998e-45	TP53TG3B			chrX	57157533	57157818	160	177	369	23	3.47158e-48	2.21673e-46	SPIN2A
chr16	49872365	49872926	1338	581	381	630	1.17351e-62	3.07943e-61	ZNF423			chrX	57163646	57163868	215	130	476	22	7.74908e-36	3.46006e-34	SPIN2A
chr16	53407327	53407754	2209	882	375	1350	2.54672e-251	2.00725e-249	LOC643802			chrX	57314804	57315035	157	134	285	39	2.53881e-21	6.06643e-20	FAAH2
chr16	55365761	55366022	548	1024	635	206	2.73312e-83	8.74402e-82	IRX6			chrX	57618402	57619328	405	271	137	998	1.22629e-102	1.71246e-100	ZXDB
chr16	56677120	56677598	1181	2002	42	1464	1.49171e-175	8.443e-174	MT1A			chrX	57935678	57936933	2023	1010	540	1199	9.70952e-127	1.71552e-124	ZXDA
chr16	62132122	62132359	351	714	330	177	2.8817e-33	4.59313e-32	CDH8			chrX	62570952	62571426	76	65	20	326	4.14273e-31	1.56128e-29	SPIN4
chr16	62938527	62938767	1027	271	447	464	3.87164e-49	8.42984e-48	CDH8			chrX	62974713	62975218	49	70	61	21	3.46062e-06	2.00531e-05	ARHGEF9
chr16	63651225	63651620	301	760	177	76	8.4709e-34	1.36438e-32	CDH11			chrX	63477808	63478235	193	219	413	71	2.54834e-35	1.11961e-33	MTMR8
chr16	66981779	66982945	124	2184	714	679	8.20442e-233	6.01757e-231	CES2			chrX	63487134	63487368	75	22	38	45	1.44351e-05	7.44331e-05	MTMR8
chr16	75468833	75469106	316	32	394	404	1.07905e-45	2.21264e-44	CFDP1			chrX	63522093	63522452	291	254	508	59	5.8703e-43	3.25142e-41	MTMR8
chr16	87812833	87813070	293	458	104	1392	9.8044e-75	2.90428e-73	KLHDC4			chrX	63614957	63615423	98	458	258	217	1.36857e-35	6.0778e-34	MTMR8
chr16	87901442	87901709	347	124	137	379	5.48979e-51	1.23281e-49	SLC7A5			chrX	63618388	63618666	461	74	226	241	1.13046e-38	5.46332e-37	MTMR8
chr16	87902454	87903460	2001	723	1457	2720	7.69994e-222	5.31379e-220	SLC7A5			chrX	64626413	64628045	248	646	910	506	3.84828e-67	3.41804e-65	ZC3H12B
chr16	88134540	88134849	712	475	343	1413	2.12124e-112	8.45714e-111	BANP			chrX	64754316	64754805	54	302	226	243	2.54199e-24	7.16043e-23	LAS1L
chr16	88459515	88459739	418	547	110	1506	1.1404e-108	4.44285e-107	ZNF469			chrX	64887350	64887837	43	5	49	135	9.78589e-16	1.61607e-14	MSN
chr16	88624806	88625048	46	987	745	1205	5.17905e-106	1.96759e-104	ZC3H18			chrX	65128185	65128409	110	134	205	33	3.95253e-22	9.8404e-21	VSIG4
chr16	89114529	89114863	386	336	424	1459	2.45987e-50	5.43868e-49	ACSF3			chrX	67717180	67717457	197	184	542	114	1.31298e-25	3.91315e-24	YIPF6
chr16	89245619	89245960	140	980	936	1210	4.45388e-79	1.38595e-77	CDH15			chrX	67718427	67719071	509	315	188	1203	1.45207e-123	2.49408e-121	YIPF6
chr16	89408237	89408465	403	250	1620	130	9.5397e-68	2.64942e-66	LOC100287036			chrX	67913299	67914134	542	348	183	443	1.31145e-34	5.58272e-33	STARD8
chr16	90143683	90144081	35	1317	829	997	2.2688e-192	1.40413e-190	PRDM7			chrX	68114440	68114710	0	17	29	28	9.95098e-05	0.000429051	EFNB1
chr17	1178027	1178228	231	379	347	93	4.23404e-41	7.99495e-40	BHLHA9			chrX	68758191	68758647	126	576	749	417	6.27544e-89	7.52671e-87	FAM155B
chr17	1588625	1588861	220	283	521	137	1.13517e-35	1.91528e-34	PRPF8			chrX	68835648	68837063	140	1014	970	858	8.73389e-123	1.48461e-120	EDA
chr17	2256093	2256367	631	228	279	515	3.1842e-56	7.71687e-55	SGSM2			chrX	69353104	69353904	301	1340	881	514	4.89749e-145	1.03614e-142	IGBP1
chr17	3438841	3439313	193	342	24	514	1.07596e-41	2.0624e-40	SPATA22			chrX	69402533	69402802	268	23	155	120	1.02943e-23	2.81608e-22	DGAT2L6
chr17	5464778	5465059	467	386	0	10	0.000388886	0.00114524	NLRP1			chrX	69509644	69509962	122	506	323	213	2.97548e-47	1.85198e-45	PDZD11
chr17	7452150	7452645	96	1435	477	740	3.228e-103	1.20066e-101	TNFSF12			chrX	69567546	69567820	371	17	277	205	4.14531e-43	2.31157e-41	KIF4A
chr17	7488030	7488236	264	265	558	107	1.19789e-36	2.07314e-35	MPDU1			chrX	69653707	69654661	143	1389	1132	625	1.75097e-252	7.2533e-250	GDPD2
chr17	7690145	7690411	219	690	680	274	8.69875e-96	3.05378e-94	DNAH2			chrX	69664756	69665355	152	1137	369	241	1.13867e-105	1.67055e-103	DLG3
chr17	7967243	7967465	525	291	117	554	1.00976e-77	3.10943e-76	ALOX12B			chrX	69674799	69675305	97	757	289	183	5.63918e-81	6.16371e-79	DLG3
chr17	15244705	15245126	955	266	420	1024	1.91948e-147	9.44292e-146	TEKT3			chrX	70150675	70151002	300	353	37	487	5.1626e-54	3.67761e-52	SLC7A3
chr17	16472074	16472800	1985	1000	541	1034	2.26423e-96	7.99307e-95	ZNF287			chrX	70273009	70273255	104	126	58	324	1.00445e-15	1.6571e-14	SNX12
chr17	16483953	16484158	49	116	97	52	3.3145e-10	1.95816e-09	ZNF287			chrX	70287890	70288359	757	340	103	1018	9.54682e-201	2.97855e-198	SNX12
chr17	16586738	16587267	440	1074	1485	421	2.16137e-186	1.29257e-184	CCDC144A			chrX	70315496	70316671	695	879	179	1487	2.52551e-106	3.73858e-104	FOXO4
chr17	20746783	20747689	3535	219	1743	1338	1.99828e-316	2.00161796116411e-314	USP22			chrX	70338280	70338866	548	383	121	915	1.63391e-113	2.56509e-111	MED12
chr17	20755763	20756133	623	17	248	737	1.95199e-213	1.3104e-211	USP22			chrX	70353800	70354038	47	135	161	23	8.65114e-35	3.70833e-33	MED12
chr17	20796188	20796407	509	45	280	322	5.17228e-67	1.42467e-65	USP22			chrX	70401862	70402213	163	116	34	145	2.66961e-17	4.95289e-16	NLGN3
chr17	21226332	21226557	77	1313	1195	1071	6.18466e-218	4.22213e-216	MAP2K3			chrX	70473812	70474287	674	253	129	778	1.27548e-150	2.8322e-148	ZMYM3
chr17	21367114	21367592	830	630	328	1045	8.41605e-73	2.46017e-71	KCNJ12			chrX	70477258	70477532	136	106	224	23	7.88822e-19	1.62223e-17	ZMYM3
chr17	21680267	21680506	70	240	56	48	7.20592e-09	3.79892e-08	MTRNR2L1			chrX	70585715	70587063	86	458	58	27	2.15399e-22	5.45636e-21	TAF1
chr17	31010844	31011153	415	165	75	717	5.55151e-132	2.52659e-130	MYO1D			chrX	70752638	70752965	314	174	122	527	3.24142e-56	2.38131e-54	OGT
chr17	35060322	35060692	117	1570	562	694	1.64945e-132	7.54565e-131	MRM1			chrX	71238175	71238675	133	105	37	260	2.78477e-27	9.03127e-26	NHSL2
chr17	35143440	35143714	253	394	1	20	0.000867953	0.00239742	LHX1			chrX	71404709	71404993	405	19	138	158	1.67262e-53	1.18636e-51	PIN4
chr17	35290403	35290663	348	286	67	579	5.98265e-69	1.68235e-67	LHX1			chrX	71458560	71459537	505	1336	603	271	1.6175e-94	2.08184e-92	ERCC6L
chr17	41466106	41466319	155	1521	1134	823	1.90231e-225	1.35061e-223	ARL4D			chrX	71794360	71794562	27	1	13	19	3.98045e-06	2.2792e-05	HDAC8
chr17	41477270	41477482	1339	169	404	330	5.13833e-69	1.44675e-67	ARL4D			chrX	71933556	71934265	584	148	134	1345	6.54518e-252	2.68871e-249	PHKA1
chr17	42068223	42068447	1046	333	322	431	1.1135e-51	2.52868e-50	PYY			chrX	72222410	72224080	912	1831	2074	609	7.21627e-242	2.82322e-239	PABPC1L2B
chr17	42421992	42422225	220	1092	338	312	1.57748e-57	3.8975e-56	GRN			chrX	72782945	72783403	63	574	360	309	4.75114e-69	4.42736e-67	CHIC1
chr17	46507344	46507778	1495	1160	940	3144	9.96331e-170	5.4989e-168	SKAP1			chrX	73511011	73511272	264	152	17	273	6.61428e-61	5.26738e-59	ZCCHC13
chr17	46604362	46604881	118	1121	1847	2210	3.2502e-135	1.51179e-133	HOXB1			chrX	73512193	73512569	362	206	28	404	1.79285e-85	2.06976e-83	ZCCHC13
chr17	46655215	46655604	1097	909	574	2983	6.17844e-196	3.88332e-194	HOXB4			chrX	73639898	73642011	990	604	233	1271	1.34182e-163	3.39205e-161	SLC16A2
chr17	46698880	46699083	111	113	13	667	3.94346e-63	1.04283e-61	HOXB9			chrX	73755645	73756784	199	1204	528	544	3.23555e-81	3.55226e-79	SLC16A2
chr17	49229304	49229917	942	719	2551	388	6.39006e-113	2.55683e-111	NME1			chrX	74580271	74580548	511	83	296	257	2.82945e-34	1.18604e-32	ZDHHC15
chr17	50961320	50961842	526	733	214	2980	2.30911e-159	1.21982e-157	CA10			chrX	74626933	74627134	211	33	175	141	7.88659e-16	1.30987e-14	ZDHHC15
chr17	53348043	53348352	67	1304	1347	809	2.19179e-297	2.05187e-295	HLF			chrX	74742765	74743117	114	511	288	235	1.89333e-39	9.42745e-38	ZDHHC15
chr17	58964385	58964684	10	183	215	106	6.4082e-49	1.39186e-47	BCAS3			chrX	74966746	74967057	60	842	583	76	7.68185e-263	3.44252e-260	MAGEE2
chr17	61615392	61616035	548	631	308	2395	1.9239e-121	8.30459e-120	KCNH6			chrX	77029876	77030138	99	13	83	85	4.48643e-12	5.48781e-11	ATRX
chr17	61926232	61926943	1614	1128	7628	890	2.03609e-256	1.63677e-254	SMARCD2			chrX	77041003	77041725	191	1398	471	247	2.51291e-148	5.43308e-146	ATRX
chr17	62379205	62379414	62	202	821	258	1.97771e-56	4.7982e-55	PECAM1			chrX	77150837	77151247	13	141	27	36	1.90162e-08	1.5302e-07	MAGT1
chr17	63109330	63109601	613	982	605	214	1.15739e-62	3.03894e-61	RGS9			chrX	77165924	77166295	83	684	205	84	1.14927e-80	1.25063e-78	ATP7A
chr17	66185521	66185761	98	242	192	80	4.40164e-25	5.52527e-24	AMZ2			chrX	77359303	77359979	907	315	92	909	1.64447e-229	6.09503e-227	PGK1
chr17	73040315	73040596	0	36	631	5	1.18705e-54	2.81831e-53	ATP5PD			chrX	77394831	77395292	203	104	66	491	7.56565e-61	6.00562e-59	TAF9B
chr17	74485490	74485705	795	159	259	266	3.02707e-42	5.83761e-41	RHBDF2			chrX	78500852	78501131	136	77	179	0	3.39246e-24	9.47487e-23	GPR174
chr17	74965089	74965303	164	152	23	252	2.32991e-32	3.63911e-31	MGAT5B			chrX	79967793	79968632	931	58	398	464	9.61674e-126	1.68704e-123	BRWD3
chr17	75236006	75236287	1175	615	0	17	1.52198e-08	7.78426e-08	SEC14L1			chrX	80064923	80065136	90	382	219	149	6.42468e-34	2.66811e-32	BRWD3
chr17	75988297	75988574	0	5	621	48	2.51289e-06	1.01416e-05	TNRC6C			chrX	80466804	80467041	100	7	58	83	5.66516e-19	1.17684e-17	SH3BGRL
chr17	78172176	78172402	201	1693	641	121	3.35598e-299	3.16848e-297	CARD14			chrX	80605523	80605803	43	2	12	12	1.80553e-05	9.13513e-05	SH3BGRL
chr17	78417835	78418089	317	1546	400	386	4.3086e-68	1.2017e-66	ENDOV			chrX	80989731	80990006	25	15	24	0	0.000432357	0.00161634	SH3BGRL
chr17	79920529	79920756	34	1162	474	147	1.68927e-254	1.35062e-252	NOTUM			chrX	82763571	82764462	338	699	871	225	1.18805e-109	1.81316e-107	POU3F4
chr17	80278861	80279563	530	4337	939	1092	6.81253e-217	4.61525e-215	SECTM1			chrX	82765442	82765776	138	277	385	148	1.48833e-33	6.09362e-32	POU3F4
chr17	81032582	81032959	811	809	215	952	2.55854e-68	7.15843e-67	METRNL			chrX	82795655	82795895	329	71	135	160	4.74304e-24	1.31871e-22	POU3F4
chr17	81057525	81057881	366	1665	508	436	3.67872e-85	1.19327e-83	METRNL			chrX	83442396	83443524	896	465	670	2054	1.50564e-143	3.14495e-141	RPS6KA6
chr17	81060338	81060925	926	3853	974	574	1.0261e-217	6.98345e-216	METRNL			chrX	84258106	84258381	62	395	226	159	2.01161e-44	1.16524e-42	APOOL
chr18	72880	73563	66	263	2867	1705	2.40506e-52	5.50397e-51	TUBB8B			chrX	84341765	84342005	368	21	100	101	3.33467e-36	1.50396e-34	SATL1
chr18	4089750	4090005	275	735	320	219	6.15238e-35	1.01678e-33	DLGAP1			chrX	84350553	84350827	400	16	186	239	1.68047e-69	1.58089e-67	APOOL
chr18	5542847	5544241	93	1392	929	627	1.8597e-238	1.39161e-236	EPB41L3			chrX	84498772	84499884	160	1277	808	277	1.65524e-245	6.58024e-243	ZNF711
chr18	8063035	8063453	693	24	46	555	1.04132e-277	9.11388e-276	PTPRM			chrX	84554316	84554586	261	18	182	164	2.25953e-32	8.87519e-31	POF1B
chr18	10607534	10607780	783	78	235	688	5.6729e-190	3.46735e-188	NAPG			chrX	85402943	85403877	360	180	323	774	7.89337e-47	4.85772e-45	DACH2
chr18	22006310	22007068	933	1087	162	2597	6.95859e-246	5.34222e-244	IMPACT			chrX	91080321	91080564	57	40	32	4	0.00083297	0.00291297	PCDH11X
chr18	24797187	24797429	471	100	332	417	4.22885e-47	8.94003e-46	CHST9			chrX	95939630	95940366	30	1047	693	409	1.17363e-227	4.2855e-225	DIAPH2
chr18	30968505	30968735	208	300	535	196	4.81167e-30	7.04371e-29	CCDC178			chrX	96037354	96037594	203	17	74	88	2.04492e-24	5.77344e-23	DIAPH2
chr18	31767401	31767646	169	372	542	267	1.25979e-38	2.27058e-37	NOL4			chrX	96280407	96280608	237	11	130	105	2.25417e-27	7.33944e-26	RPA4
chr18	35658627	35658901	412	136	310	403	3.38716e-30	4.97524e-29	CELF4			chrX	96770156	96770399	405	19	170	118	1.04824e-34	4.47773e-33	DIAPH2
chr18	36653769	36653986	612	186	241	292	1.36506e-31	2.08944e-30	CELF4			chrX	96881532	96881802	194	46	104	118	1.60979e-14	2.41053e-13	DIAPH2
chr18	38517919	38518193	252	435	393	142	3.44363e-38	6.15167e-37	PIK3C3			chrX	99360097	99360371	81	128	131	59	1.44607e-09	1.34346e-08	PCDH19
chr18	44236839	44237056	108	403	347	240	2.30652e-38	4.13868e-37	LOXHD1			chrX	99666900	99667224	116	351	228	167	5.75868e-23	1.50836e-21	PCDH19
chr18	44526866	44527137	587	298	37	667	1.86365e-155	9.58258e-154	KATNAL2			chrX	99891299	99891794	284	865	488	246	4.52634e-73	4.48045e-71	TSPAN6
chr18	55671151	55671425	1099	33	7	4	0.000261474	0.000792098	NEDD4L			chrX	100306614	100306992	66	560	395	179	1.86573e-102	2.59074e-100	TRMT2B
chr18	64542974	64543248	877	91	0	4	8.61274e-05	0.000281845	CDH19			chrX	100309177	100309517	471	20	171	103	4.70984e-33	1.89993e-31	TRMT2B
chr18	65407452	65407726	142	75	63	115	3.38383e-09	1.83765e-08	DSEL			chrX	100353009	100353276	92	55	8	304	1.61104e-47	1.01167e-45	CENPI
chr18	68798314	68798547	291	400	721	216	8.30923e-47	1.74004e-45	SOCS6			chrX	100603622	100603950	517	90	35	383	5.87336e-146	1.25337e-143	TIMM8A
chr18	70722151	70722437	525	445	534	99	6.93518e-38	1.23047e-36	NETO1			chrX	100645780	100646107	570	205	49	329	1.03119e-89	1.24589e-87	BTK
chr18	70901780	70902054	581	101	312	257	1.18225e-32	1.85967e-31	NETO1			chrX	100662827	100663592	497	193	134	362	2.37588e-54	1.70479e-52	HNRNPH2
chr18	73167402	73167920	695	1392	1841	715	1.78922e-156	9.29681e-155	SMIM21			chrX	101186525	101187258	309	1045	1339	395	1.88517e-208	6.23688e-206	ZMAT1
chr18	73332121	73332351	194	96	219	380	2.21108e-17	2.05217e-16	SMIM21			chrX	101380569	101380960	90	602	307	385	3.06322e-39	1.51456e-37	TCEAL2
chr18	73627917	73628658	1327	1024	703	2080	4.9095e-116	2.01344e-114	ZNF516			chrX	101397142	101397514	87	653	217	192	5.45737e-51	3.68018e-49	TCEAL6
chr18	75133466	75133821	533	393	49	789	2.67906e-132	1.22179e-130	GALR1			chrX	101771337	101771673	42	123	55	43	8.54742e-07	5.45854e-06	TMSB15A
chr18	75305861	75306093	154	603	236	220	2.88186e-29	4.13047e-28	GALR1			chrX	101854275	101854527	32	8	3	30	7.13648e-10	6.9006e-09	ARMCX5
chr18	76262285	76263098	583	683	2604	301	2.70575e-192	1.67222e-190	SALL3			chrX	101966967	101967970	239	119	37	452	8.28404e-78	8.61522e-76	ARMCX5-GPRASP2
chr18	76264687	76265107	51	840	372	453	1.62368e-86	5.31335e-85	SALL3			chrX	102631321	102632073	126	580	180	108	1.44087e-41	7.64562e-40	BEX3
chr18	76626509	76626769	287	197	21	295	1.95128e-57	4.81569e-56	SALL3			chrX	102862719	102863148	358	364	61	683	9.54799e-74	9.52769e-72	TCEAL3
chr18	77193463	77193764	36	424	286	413	8.05225e-39	1.45722e-37	NFATC1			chrX	102876961	102877196	103	112	273	12	8.16171e-37	3.74262e-35	TCEAL1
chr18	77280144	77280414	48	882	519	391	5.05882e-143	2.44266e-141	NFATC1			chrX	102884436	102884677	67	89	31	356	8.50266e-20	1.86284e-18	TCEAL1
chr19	795360	795561	357	209	143	447	2.06695e-41	3.92969e-40	PTBP1			chrX	102942107	102942486	3	33	21	15	1.06238e-05	5.61487e-05	MORF4L2
chr19	996074	996724	834	1439	1839	455	8.93454e-203	5.7127e-201	WDR18			chrX	103087020	103087314	48	517	190	161	6.03873e-53	4.21045e-51	RAB9B
chr19	1287416	1287885	313	601	682	300	4.73795e-54	1.11475e-52	EFNA2			chrX	103173142	103173967	160	1584	836	667	8.56099e-191	2.51199e-188	TMSB15B
chr19	1740889	1741167	282	499	683	300	6.8404e-45	1.38411e-43	ONECUT3			chrX	103357031	103357565	682	434	80	1142	1.1582e-190	3.37832e-188	ZCCHC18
chr19	2478865	2479258	269	1170	855	165	4.90549e-241	3.70828e-239	GADD45B			chrX	103401400	103401778	543	155	123	642	1.19654e-132	2.28618e-130	SLC25A53
chr19	2607725	2607967	318	492	517	197	4.62473e-39	8.41057e-38	GNG7			chrX	103410921	103411792	878	313	224	1453	2.31557e-247	9.28017e-245	FAM199X
chr19	3820099	3820304	327	233	104	559	4.38844e-56	1.06121e-54	ZFR2			chrX	103498356	103500162	1883	946	655	1802	6.94302e-190	1.97836e-187	ESX1
chr19	3831363	3831807	214	1022	526	520	5.07768e-64	1.35488e-62	ZFR2			chrX	106242506	106243593	1207	676	142	1685	1.93274e-307	1.25361e-304	MORC4
chr19	3875347	3875583	338	485	437	148	1.22917e-36	2.12645e-35	ATCAY			chrX	106399133	106399375	131	126	28	139	3.43455e-13	4.62838e-12	NUP62CL
chr19	3933473	3933816	197	928	739	666	3.56025e-77	1.08654e-75	NMRK2			chrX	106449029	106449740	439	204	83	342	2.40117e-57	1.79614e-55	NUP62CL
chr19	5892110	5892472	422	752	486	223	2.30802e-43	4.53569e-42	NDUFA11			chrX	106607585	106607944	63	31	18	33	0.0004062	0.00152899	PIH1D3
chr19	6024734	6024988	70	89	295	56	1.55642e-19	1.5954e-18	RFX2			chrX	106749879	106750862	247	747	461	318	6.76716e-49	4.38354e-47	FRMPD3
chr19	6605908	6606137	364	133	194	313	2.67642e-29	3.83975e-28	CD70			chrX	106959378	106959914	17	189	216	232	2.99908e-26	9.22269e-25	TSC22D3
chr19	6659886	6660094	298	402	37	874	9.23258e-85	2.98388e-83	TNFSF14			chrX	106960067	106960274	11	51	61	39	5.10654e-08	3.87928e-07	TSC22D3
chr19	8601185	8601432	307	436	760	166	7.75208e-68	2.15668e-66	MYO1F			chrX	107334420	107335139	127	814	526	320	8.51325e-106	1.25272e-103	PSMD10
chr19	8942659	8943120	6	1174	896	485	1.142655e-317	1.15236733380564e-315	ZNF558			chrX	107355681	107355921	302	17	100	128	4.44753e-42	2.39608e-40	ATG4A
chr19	9434784	9435232	584	835	35	1694	1.18709e-187	7.14736e-186	ZNF559			chrX	107978210	107980145	2110	1431	522	2065	8.69439e-218	3.03964e-215	IRS4
chr19	9473589	9474001	382	478	1025	286	4.4876e-58	1.11621e-56	ZNF177			chrX	108258799	108259053	434	39	268	191	5.01975e-34	2.09525e-32	IRS4
chr19	9608804	9609343	550	1029	1224	442	1.18684e-110	4.69384e-109	ZNF560			chrX	108976162	108976894	187	874	793	393	1.15198e-128	2.10322e-126	ACSL4
chr19	10589681	10590041	229	801	776	457	6.21031e-87	2.03979e-85	KEAP1			chrX	110339364	110339679	346	253	119	451	7.13172e-39	3.46022e-37	PAK3
chr19	12098571	12098973	463	84	424	557	8.34405e-60	2.10974e-58	ZNF763			chrX	110743834	110744108	125	29	19	28	2.26737e-07	1.57423e-06	SERTM2
chr19	12175460	12176057	1781	677	737	2141	2.16652e-265	1.80709e-263	ZNF844			chrX	110924303	110925275	635	455	123	895	2.65883e-115	4.24166e-113	ALG13
chr19	12203028	12203830	1172	644	428	1662	5.176e-177	2.95218e-175	ZNF788P			chrX	112083564	112084815	671	472	202	1227	4.26348e-128	7.69847e-126	AMOT
chr19	12228444	12229071	770	795	1365	187	1.98184e-126	8.77664e-125	ZNF788P			chrX	115085035	115085397	45	289	377	203	3.36675e-55	2.43706e-53	PLS3
chr19	12557735	12557967	603	230	0	4	0.00599636	0.0139395	ZNF443			chrX	115547282	115547490	146	189	113	39	2.28106e-10	2.32999e-09	SLC6A14
chr19	12750871	12751156	200	960	649	287	3.49263e-134	1.61104e-132	MAN2B1			chrX	117850886	117851257	127	150	431	85	9.16754e-28	3.04114e-26	IL13RA1
chr19	12952015	12952281	1262	123	718	601	4.67384e-109	1.82568e-107	MAST1			chrX	117861214	117862177	761	315	159	1756	3.67097e-283	1.90485e-280	IL13RA1
chr19	14985002	14985268	63	53	49	242	1.52375e-13	1.136e-12	OR7A17			chrX	117957615	117957937	77	17	15	119	2.54039e-28	8.6127e-27	ZCCHC12
chr19	15121590	15122143	1209	839	468	2462	1.76997e-222	1.23298e-220	CCDC105			chrX	118284519	118285065	52	176	360	266	6.64651e-20	1.46268e-18	KIAA1210
chr19	15833733	15833983	638	163	326	434	1.17644e-51	2.66889e-50	OR10H2			chrX	118369862	118370973	897	238	204	1430	8.74004e-290	4.78711e-287	PGRMC1
chr19	20128924	20129195	468	395	1013	79	1.60167e-90	5.45873e-89	ZNF682			chrX	118533163	118533787	56	1007	651	391	1.61601e-190	4.68595e-188	SLC25A43
chr19	20149855	20150175	664	462	7	1232	3.26685e-264	2.70959e-262	ZNF682			chrX	118575012	118575438	755	42	352	227	3.59281e-57	2.67534e-55	SLC25A43
chr19	20162772	20163107	267	291	30	1003	1.24006e-107	4.8016e-106	ZNF682			chrX	118708293	118709240	121	441	493	363	1.60441e-42	8.78769e-41	UBE2A
chr19	20196090	20196365	232	521	662	60	1.5489e-139	7.35877e-138	ZNF90			chrX	118828038	118828257	180	150	30	238	3.06334e-30	1.12273e-28	SEPTIN6
chr19	20217323	20217558	195	225	313	26	5.08282e-45	1.03036e-43	ZNF90			chrX	118925157	118926129	857	426	169	1139	1.30107e-184	3.60317e-182	RPL39
chr19	20278331	20278590	635	197	176	413	1.2529e-69	3.55019e-68	ZNF486			chrX	118986684	118987252	257	302	162	1007	8.79503e-46	5.27434e-44	UPF3B
chr19	20420501	20420775	781	113	235	407	2.28589e-98	8.18677e-97	ZNF486			chrX	119077089	119077664	623	302	197	1354	1.20679e-174	3.1983e-172	NKAP
chr19	21769189	21769786	929	1323	181	2648	2.5952e-205	1.68856e-203	ZNF429			chrX	119124496	119125671	839	502	220	1104	6.8223e-136	1.33986e-133	NKAP
chr19	22034394	22034943	363	439	33	1179	1.10058e-129	4.95809e-128	ZNF43			chrX	119132672	119132875	209	62	43	311	2.20024e-64	1.87001e-62	NKAP
chr19	22193330	22193583	278	258	51	557	1.75189e-62	4.58632e-61	ZNF208			chrX	119133851	119134369	387	90	229	861	3.73149e-114	5.91459e-112	NKAP
chr19	23299727	23300167	65	997	566	384	1.56652e-160	8.32486e-159	ZNF730			chrX	119149185	119149734	838	428	91	718	2.79585e-146	5.99224e-144	RHOXF2B
chr19	23883058	23883334	599	280	94	404	1.06894e-72	3.11652e-71	ZNF675			chrX	119378646	119379039	13	43	44	12	5.96253e-09	5.12239e-08	ZBTB33
chr19	24154457	24154759	23	253	204	108	4.69107e-50	1.03306e-48	ZNF726			chrX	119384369	119385058	95	387	371	204	2.932e-50	1.94789e-48	ZBTB33
chr19	30334440	30334769	34	909	617	302	8.67052e-209	5.69993e-207	CCNE1			chrX	119385464	119385835	32	156	129	68	8.5289e-23	2.21164e-21	ZBTB33
chr19	35632219	35632578	226	1130	818	528	7.61444e-128	3.40265e-126	FXYD1			chrX	119428010	119428284	466	41	276	221	7.3516e-42	3.9391e-40	TMEM255A
chr19	36898000	36898274	1173	53	452	286	2.11272e-85	6.8631e-84	ZFP82			chrX	119443325	119443650	89	615	399	104	4.90292e-128	8.82078e-126	TMEM255A
chr19	38701883	38702261	693	175	280	1184	3.52793e-190	2.15929e-188	DPF1			chrX	119444859	119445272	144	583	448	342	1.24551e-50	8.33071e-49	TMEM255A
chr19	39055499	39056379	1735	889	387	1430	8.92705e-199	5.6752e-197	RYR1			chrX	119602722	119603279	443	249	86	770	5.30084e-116	8.51156e-114	LAMP2
chr19	40314926	40315144	320	446	55	1065	5.15254e-89	1.73738e-87	DYRK1B			chrX	119694943	119695228	156	111	44	613	1.6542e-62	1.36134e-60	CUL4B
chr19	41129847	41130112	35	1150	704	259	3.84718e-290	3.50544e-288	LTBP4			chrX	119708127	119708349	137	128	326	53	2.09052e-21	5.0147e-20	CUL4B
chr19	41135277	41135649	689	784	1676	120	1.73962e-205	1.13354e-203	LTBP4			chrX	119755075	119755307	231	157	239	21	1.98212e-21	4.76164e-20	MCTS1
chr19	44302665	44303176	681	91	145	1361	7.406044e-321	7.57224771442128e-319	LYPD5			chrX	119763737	119764230	701	109	103	896	1.55631e-258	6.78924e-256	C1GALT1C1
chr19	44905431	44905847	116	1052	667	634	6.04243e-116	2.47578e-114	ZNF285			chrX	119773706	119773981	117	91	158	21	1.35493e-12	1.73393e-11	C1GALT1C1
chr19	45904094	45904330	0	8	757	64	2.23798e-09	1.23242e-08	PPP1R13L			chrX	119788944	119789217	253	281	355	92	1.92561e-25	5.69084e-24	C1GALT1C1
chr19	46438602	46438846	226	184	133	719	3.34199e-46	6.90399e-45	NOVA2			chrX	119866771	119867135	512	435	530	71	6.6428e-48	4.20355e-46	C1GALT1C1
chr19	46796818	46797104	409	397	2	47	5.7357e-12	3.85572e-11	HIF3A			chrX	122318501	122319149	169	682	364	292	4.28909e-47	2.65951e-45	GRIA3
chr19	48917651	48917888	514	134	93	543	4.57532e-129	2.05699e-127	GRIN2D			chrX	122385304	122385580	183	39	171	275	2.34068e-28	7.94655e-27	GRIA3
chr19	49298405	49298745	20	369	362	428	3.20315e-53	7.41839e-52	BCAT2			chrX	122510845	122511094	317	53	266	235	3.21426e-25	9.43137e-24	GRIA3
chr19	49936818	49937288	841	706	385	1241	1.86469e-71	5.37297e-70	SLC17A7			chrX	122898879	122899121	376	222	43	464	9.03345e-85	1.02369e-82	THOC2
chr19	50706482	50707196	69	1523	716	334	2.3032e-291	2.11599e-289	MYH14			chrX	122988685	122988946	114	97	341	36	2.53143e-23	6.79297e-22	XIAP
chr19	50812297	50812508	515	43	257	225	5.71617e-49	1.24338e-47	MYH14			chrX	122993547	122994335	504	173	290	1572	3.84439e-170	1.0027e-167	XIAP
chr19	50961751	50962572	832	1499	3252	880	6.16792e-260	5.04973e-258	MYBPC2			chrX	123011593	123011813	105	119	54	277	1.29408e-14	1.955e-13	XIAP
chr19	50979429	50980284	1428	1868	2454	841	2.48626e-148	1.22584e-146	FAM71E1			chrX	123093923	123094582	1300	312	131	990	1.12252e-303	7.00438e-301	STAG2
chr19	51437535	51437778	285	337	37	504	1.07099e-54	2.54548e-53	KLK5			chrX	124336770	124336991	69	292	101	75	2.19857e-18	4.37363e-17	TEX13C
chr19	52206244	52207731	977	139	160	216	7.3192e-64	1.94947e-62	SPACA6			chrX	124337265	124338204	410	1453	700	352	1.34252e-125	2.34678e-123	TEX13C
chr19	52674327	52674855	546	866	29	1062	2.75419e-120	1.17176e-118	ZNF836			chrX	124338904	124339940	272	678	455	187	4.45252e-63	3.70755e-61	TEX13C
chr19	52839444	52839937	738	733	49	1550	1.02121e-222	7.13628e-221	ZNF610			chrX	127970719	127970993	33	12	28	37	0.00191795	0.00609929	SMARCA1
chr19	53101257	53101493	552	357	586	30	3.55463e-60	9.05471e-59	ZNF701			chrX	128656767	128657700	548	224	283	1969	1.65266e-202	5.22229e-200	SMARCA1
chr19	53426621	53426866	321	657	9	699	1.40911e-73	4.14092e-72	ZNF816-ZNF321P			chrX	128674133	128674727	591	233	170	1065	1.09742e-162	2.74606e-160	OCRL
chr19	53616470	53616755	0	4	650	250	0.0061269	0.0142105	ZNF415			chrX	128788003	128789195	158	1555	838	301	1.00289e-288	5.31584e-286	APLN
chr19	53697997	53698276	455	502	529	139	3.60676e-39	6.59442e-38	ZNF665			chrX	128812232	128812519	71	716	532	282	1.78779e-130	3.35091e-128	APLN
chr19	53700110	53701108	2160	667	759	2023	0	1.01065e-307	ZNF665			chrX	128977325	128978208	144	28	91	174	3.03485e-25	8.91023e-24	ZDHHC9
chr19	53868810	53869485	45	1951	799	1243	7.7541e-214	5.21334e-212	ZNF525			chrX	129091059	129091628	24	455	409	187	6.53447e-114	1.02913e-111	UTP14A
chr19	54393039	54393300	280	482	31	973	4.89505e-81	1.5449e-79	PRKCG			chrX	129243674	129245575	161	1477	1139	402	3.45846e-323	2.4352495683515e-320	ELF4
chr19	54445231	54445745	65	486	351	435	2.89599e-40	5.38585e-39	CACNG7			chrX	129389174	129389414	138	117	353	10	1.44701e-41	7.66992e-40	ZNF280C
chr19	54733475	54733694	422	450	1178	309	3.55049e-53	8.20571e-52	LILRA6			chrX	129402458	129403088	401	139	46	207	1.13047e-51	7.70767e-50	ZNF280C
chr19	55594784	55595086	168	1167	444	345	1.75397e-101	6.46435e-100	EPS8L1			chrX	129473463	129474035	452	146	164	871	5.1292e-131	9.65054e-129	SLC25A14
chr19	55870392	55870601	114	71	44	97	6.35839e-08	3.05851e-07	FAM71E2			chrX	129535837	129536173	581	259	29	656	7.59998e-170	1.96147e-167	RBMX2
chr19	56990250	56990508	479	525	608	88	7.70601e-68	2.14521e-66	ZNF667			chrX	130036747	130037158	15	22	2	106	9.46102e-09	7.92222e-08	ENOX2
chr19	57276614	57276942	926	269	501	915	1.11518e-106	4.28072e-105	ZIM2			chrX	130093060	130093284	210	96	59	326	5.80457e-48	3.68732e-46	ENOX2
chr19	57683218	57683850	35	937	434	606	9.22208e-104	3.44172e-102	DUXA			chrX	130291898	130292132	200	138	43	234	1.81124e-29	6.44193e-28	ARHGAP36
chr19	57828939	57829154	27	1103	572	427	1.83535e-199	1.16846e-197	ZNF543			chrX	130929933	130930183	119	592	533	40	2.31043e-185	6.47118e-183	STK26
chr19	58553685	58553909	439	185	146	589	2.22417e-81	7.03458e-80	ZSCAN1			chrX	131156818	131157775	96	14	40	570	1.23042e-70	1.18003e-68	STK26
chr19	58739694	58740554	56	2754	1018	2096	1.14997e-245	8.7981e-244	ZNF544			chrX	131351531	131352535	1256	377	230	864	1.71367e-190	4.94008e-188	RAP2C
chr19	59049778	59050304	87	1336	1180	550	1.872615E-312	1.84656484466633e-310	ZBTB45			chrX	131622943	131624115	326	54	12	134	6.9323e-65	5.96383e-63	MBNL3
chr20	642672	642895	82	1509	597	799	5.0303e-143	2.43153e-141	SCRT2			chrX	132090363	132092617	991	2108	2010	591	1.0783e-265	5.01461e-263	HS6ST2
chr20	18448751	18449015	270	537	614	325	5.73282e-41	1.07837e-39	POLR3F			chrX	133371069	133371718	190	505	283	128	9.54297e-42	5.10218e-40	CCDC160
chr20	19128303	19128556	612	423	393	1024	2.85154e-55	6.82125e-54	SLC24A3			chrX	133593913	133594828	230	1621	1494	710	1.71817e-299	1.02045e-296	HPRT1
chr20	21000765	21001280	1439	1867	2227	351	1.49384e-266	1.25308e-264	KIZ			chrX	133650444	133650666	138	123	340	12	8.85973e-41	4.56841e-39	HPRT1
chr20	21518946	21519178	82	90	112	29	7.09177e-09	3.74186e-08	NKX2-2			chrX	133678595	133679201	292	167	66	424	6.18871e-60	4.85784e-58	PLAC1
chr20	25990391	25990741	605	37	9	494	1.81558e-263	1.50307e-261	ZNF337			chrX	133680248	133680689	254	167	519	40	8.70574e-36	3.8837e-34	PLAC1
chr20	29525225	29525427	67	1498	670	690	2.42558e-189	1.47442e-187	DEFB115			chrX	133930787	133931355	404	167	248	1001	2.44595e-97	3.23252e-95	FAM122B
chr20	29534910	29535208	1772	476	498	1602	2.24714e-305	2.15367e-303	DEFB115			chrX	134043018	134043286	346	27	143	111	1.74561e-27	5.70622e-26	MOSPD1
chr20	33115834	33116112	2239	146	0	5	9.45502e-07	4.02144e-06	DYNLRB1			chrX	134048706	134049420	180	1231	586	326	2.70984e-149	5.93695e-147	MOSPD1
chr20	33621669	33621950	8	12	1979	103	3.55518e-11	2.26176e-10	MYH7B			chrX	134124938	134125307	96	334	468	187	9.53412e-59	7.30924e-57	SMIM10
chr20	37230523	37230742	830	333	110	1303	1.05798e-265	8.84117e-264	ARHGAP40			chrX	134138081	134138318	21	198	246	193	1.06516e-33	4.38291e-32	SMIM10
chr20	44440946	44441655	2982	2481	1149	3911	7.55709e-252	5.97751e-250	UBE2C			chrX	134155996	134156602	294	1192	839	509	3.64402e-121	6.06865e-119	RTL8B
chr20	44451601	44451827	535	865	1044	180	1.08625e-141	5.2053e-140	TNNC2			chrX	134166067	134166985	57	573	754	383	1.85963e-132	3.52579e-130	RTL8C
chr20	44452576	44453162	1240	2282	2273	912	3.07217e-197	1.93918e-195	TNNC2			chrX	134185563	134186337	329	1357	1373	348	7.14637e-290	3.96386e-287	RTL8A
chr20	54114199	54114480	743	816	0	8	0.00825666	0.0186008	CBLN4			chrX	134459409	134459775	190	205	276	23	2.62125e-38	1.25573e-36	ETDC
chr20	56725857	56726113	929	721	305	1565	4.77419e-140	2.27551e-138	C20orf85			chrX	134477583	134477999	87	74	36	235	3.91217e-19	8.24148e-18	ZNF75D
chr20	57414595	57414896	172	1116	637	372	8.69467e-141	4.15752e-139	GNAS			chrX	134478644	134479057	112	101	30	356	2.42022e-34	1.01796e-32	ZNF449
chr20	57427691	57427995	606	479	447	1796	3.23847e-94	1.12444e-92	GNAS			chrX	135055671	135056705	163	1437	681	579	3.74342e-149	8.16512e-147	MMGT1
chr20	57617430	57618222	1761	307	211	899	2.57463e-306	2.47824e-304	PRELID3B			chrX	135067507	135068309	124	744	625	481	1.71099e-87	2.02262e-85	SLC9A6
chr20	62165474	62165722	346	951	1168	431	7.35954e-141	3.52289e-139	PTK6			chrX	135078955	135079172	402	32	169	126	4.55465e-30	1.65454e-28	SLC9A6
chr20	62185073	62185661	690	2595	2577	1546	7.04382e-292	6.49818e-290	FNDC11			chrX	135228947	135230049	42	629	572	230	4.54986e-159	1.09408e-156	FHL1
chr20	62203651	62204579	45	60	1296	317	4.87632e-16	4.21304e-15	HELZ2			chrX	135332893	135333726	2	109	345	588	3.74887e-18	7.34501e-17	MAP7D3
chr21	10895508	10895781	694	161	2127	2847	4.86079e-101	1.78701e-99	TPTE			chrX	135840231	135840507	464	40	259	180	1.87576e-34	7.93695e-33	ARHGEF6
chr21	19812412	19812685	541	223	261	479	3.48629e-44	6.95284e-43	TMPRSS15			chrX	135849030	135850178	483	1944	651	287	4.59482e-159	1.09952e-156	ARHGEF6
chr21	20700551	20700826	316	463	503	199	1.18914e-33	1.9077e-32	TMPRSS15			chrX	135962102	135962951	178	1386	597	484	4.71601e-133	9.04574e-131	RBMX
chr21	21386856	21387067	316	217	228	554	1.41802e-27	1.93372e-26	NCAM2			chrX	135991412	135991928	72	673	740	520	6.52621e-116	1.04451e-113	RBMX
chr21	24828963	24829550	261	294	1407	357	2.81326e-47	5.97014e-46	NCAM2			chrX	136113583	136114259	186	905	572	167	3.73586e-153	8.48661e-151	GPR101
chr21	27245042	27245280	367	250	575	22	2.92856e-60	7.46422e-59	APP			chrX	136115759	136116275	241	1488	917	324	9.78382e-252	3.9859e-249	GPR101
chr21	27456606	27456854	295	129	524	2	6.88514e-48	1.47381e-46	APP			chrX	136134510	136135269	77	1073	494	572	1.92822e-108	2.92467e-106	GPR101
chr21	27474426	27474702	374	236	718	57	6.7564e-47	1.41955e-45	APP			chrX	136509276	136510914	132	22	39	102	3.95102e-25	1.15042e-23	ZIC3
chr21	27545297	27545522	126	425	661	73	2.20274e-142	1.06129e-140	APP			chrX	136629544	136630303	571	320	217	760	6.68176e-77	6.89074e-75	ZIC3
chr21	27657396	27657600	7	282	182	283	3.00116e-36	5.14581e-35	APP			chrX	136655909	136657085	93	15	347	398	1.06556e-15	1.7544e-14	ZIC3
chr21	29343094	29343352	248	435	453	226	1.35144e-29	1.95529e-28	N6AMT1			chrX	137793095	137794010	366	973	1362	833	1.47752e-91	1.81632e-89	FGF13
chr21	37864453	37864734	570	54	476	326	1.79999e-45	3.68078e-44	CLDN14			chrX	138276827	138277169	137	732	307	353	1.82479e-39	9.09537e-38	FGF13
chr21	40344319	40344600	4	14	1016	57	1.68415e-14	1.33237e-13	ETS2			chrX	138952930	138953217	239	156	378	33	2.69797e-27	8.76129e-26	ATP11C
chr21	41752711	41752985	185	461	571	343	2.21564e-40	4.12748e-39	DSCAM			chrX	139173387	139174569	643	1228	1545	637	2.71708e-121	4.54029e-119	LOC389895
chr21	44592719	44593643	74	2415	1018	1612	3.36575e-247	2.60649e-245	CRYAA2			chrX	139585867	139588578	777	2416	2335	1396	2.45427e-230	9.16541e-228	SOX3
chr21	47294973	47295216	276	501	35	850	4.09289e-66	1.11696e-64	PCBP3			chrX	140270639	140271553	1331	724	717	1740	1.65006e-128	2.99043e-126	LDOC1
												chrX	141924217	141924426	141	41	125	144	3.98504e-11	4.43037e-10	SPANXN4
												chrX	141940696	141940970	427	32	198	172	5.36831e-41	2.79441e-39	SPANXN4
												chrX	142721410	142722958	1596	594	735	1294	3.58126e-129	6.58909e-127	SLITRK4
												chrX	144037571	144037845	262	134	93	182	1.50374e-16	2.64456e-15	SPANXN1
												chrX	144903522	144903749	54	276	177	161	3.1315e-23	8.3532e-22	SLITRK2
												chrX	147581861	147583283	1593	265	730	1638	3.15769e-299	1.85308e-296	AFF2
												chrX	148057195	148057469	204	244	227	19	2.0742e-38	9.96565e-37	AFF2
												chrX	148586552	148586984	1262	382	131	757	3.81487e-210	1.27928e-207	IDS
												chrX	148621498	148621730	113	131	53	345	5.10625e-20	1.13231e-18	CXorf40A
												chrX	148622270	148623178	861	158	242	1147	5.16271e-253	2.15674e-250	CXorf40A
												chrX	149716154	149716466	166	466	393	207	2.03123e-44	1.17523e-42	MTM1
												chrX	149736720	149737756	783	347	161	934	3.55115e-159	8.58107e-157	MTM1
												chrX	149930696	149930908	107	172	78	1	9.76734e-26	2.93407e-24	MTMR1
												chrX	150066792	150068172	108	849	503	177	9.76008e-156	2.26945e-153	CD99L2
												chrX	150345615	150346577	261	1242	1318	325	9.97575e-293	5.65235e-290	GPR50
												chrX	150396220	150396447	17	544	275	324	3.85835e-73	3.82691e-71	GPR50
												chrX	150562445	150562684	154	138	18	1	0.000187207	0.000759513	VMA21
												chrX	150565211	150565865	995	1328	4	85	7.46892e-16	1.24301e-14	VMA21
												chrX	150863179	150864078	1034	431	493	1840	2.21826e-205	7.10059e-203	PRRG3
												chrX	151142680	151143555	346	1592	1082	421	4.21186e-234	1.59865e-231	GABRE
												chrX	151806208	151806947	317	801	1069	536	6.75536e-88	8.04361e-86	GABRQ
												chrX	151999149	151999751	102	1010	610	227	5.81118e-197	1.77927e-194	NSDHL
												chrX	152110054	152110495	40	889	894	179	1.653144e-320	1.13182929664413e-317	ZNF185
												chrX	152224433	152225297	707	1161	1034	366	3.93311e-95	5.10218e-93	PNMA3
												chrX	152676702	152677389	104	998	583	218	4.95834e-189	1.40472e-186	ZFP92
												chrX	152740115	152740657	273	671	869	333	2.4766e-91	3.03691e-89	HAUS7
												chrX	152864043	152865299	203	2370	1070	701	2.535377e-318	1.7120740374064e-315	CCNQ
												chrX	152875299	152876145	123	649	848	590	2.70978e-90	3.29012e-88	CCNQ
												chrX	152912491	152913719	458	1302	1211	611	1.01062e-133	1.94603e-131	DUSP9
												chrX	152938436	152939544	178	183	343	89	5.89969e-19	1.22247e-17	PNCK
												chrX	152953056	152954922	318	57	158	411	1.6227e-70	1.55322e-68	PNCK
												chrX	152988874	152991719	3797	1453	1301	2602	1.13349e-307	7.45004e-305	BCAP31
												chrX	153038781	153039023	98	76	89	13	5.84281e-08	4.40669e-07	PLXNB3
												chrX	153046341	153046768	46	365	260	148	3.76327e-58	2.8584e-56	SRPK3
												chrX	153059275	153060557	294	1487	581	290	3.72444e-145	7.91363e-143	SSR4
												chrX	153084371	153084911	87	1049	368	353	2.21994e-100	3.03978e-98	PDZD4
												chrX	153094109	153096601	30	243	514	455	2.71639e-39	1.34577e-37	PDZD4
												chrX	153199952	153200924	628	295	136	1020	1.41663e-162	3.52692e-160	NAA10
												chrX	153362568	153363473	116	275	110	18	6.52086e-30	2.34975e-28	MECP2
												chrX	153561035	153561361	328	66	105	178	1.69262e-35	7.48322e-34	TKTL1
												chrX	153598874	153600604	32	75	106	51	2.33096e-09	2.113e-08	FLNA
												chrX	153602720	153603269	48	204	322	14	3.16189e-91	3.86762e-89	FLNA
												chrX	153625838	153627324	164	443	107	20	9.86616e-34	4.06649e-32	RPL10
												chrX	153686094	153687124	884	356	51	1220	1.04974e-305	6.72041e-303	PLXNA3
												chrX	153688592	153688860	57	47	100	7	4.79338e-11	5.28376e-10	PLXNA3
												chrX	153695618	153695844	6	12	20	6	0.00559091	0.0157254	PLXNA3
												chrX	153696501	153696868	9	19	119	1	3.05322e-16	5.25703e-15	LAGE3
												chrX	153714288	153715375	217	34	88	305	5.65514e-61	4.51816e-59	UBL4A
												chrX	153744211	153744831	209	1386	619	283	3.32786e-178	8.91558e-176	FAM3A
												chrX	153784622	153784987	248	18	326	209	8.28131e-25	2.37618e-23	IKBKG
												chrX	153785377	153785949	315	39	319	301	2.95489e-35	1.29018e-33	IKBKG
												chrX	153978838	153979650	9	302	63	21	1.48757e-44	8.64738e-43	GAB3
												chrX	154114391	154115523	1708	289	241	579	2.3717e-183	6.49516e-181	F8
												chrX	154630185	154630459	124	43	120	183	4.87924e-13	6.50235e-12	F8A1
												chrX	154687387	154688519	93	1277	795	305	8.30044e-273	4.05119e-270	F8A3
												chrX	154751330	154751689	316	230	405	26	1.96382e-41	1.03758e-39	TMLHE

## Sheet: DataS6 allele-specific H3K27me3
Supplementary Data 6 - Allele-specific H3K27me3 peaks in HepG2 and GM12878 cells
Allele-specific H3K27me3 peaks in HepG2 cells												Allele-specific H3K27me3 peaks in GM12878 cells
Peaks' information			250bp windows in Haplotpe 1		250bp windows in Haplotpe 2		Total Reads	Two-sided Fisher's P-value	BH-adjusted FDR			Peaks' information			250bp windows in Haplotpe 1		250bp windows in Haplotpe 2		Total Reads	Two-sided Fisher's P-value	BH-adjusted FDR
Chr	Start	End	With 6mA signal	W/O 6mA signal	With 6mA signal	W/O 6mA signal						Chr	Start	End	With 6mA signal	W/O 6mA signal	With 6mA signal	W/O 6mA signal
chr1	800515	801155	30	25	11	27	93	7.65452e-90	3.3142e-89			chr1	1566362	1568069	36	80	45	43	204	1.36408e-46	1.42966e-46
chr1	1106373	1107827	87	37	53	57	234	2.32757e-54	2.81205e-54			chr1	2140969	2141750	28	40	11	45	124	2.57144e-66	3.9692e-66
chr1	1958925	1959700	65	19	42	36	162	8.05543e-58	1.07183e-57			chr1	2145580	2147240	58	24	9	41	132	2.71954e-132	6.88141e-131
chr1	2701611	2702985	67	61	102	33	263	1.63177e-60	2.37214e-60			chr1	2250866	2253138	22	117	62	79	280	1.04157e-67	1.66018e-67
chr1	2839379	2842166	112	55	121	143	431	7.51765e-44	7.75984e-44			chr1	2365664	2367206	43	60	44	25	172	6.80973e-54	7.90933e-54
chr1	2929471	2932409	56	24	31	54	165	2.28485e-89	9.63243e-89			chr1	3277925	3280042	79	53	39	73	244	2.74999e-62	3.8054e-62
chr1	2987315	2989706	140	86	89	130	445	4.40752e-42	4.46324e-42			chr1	3305274	3305992	40	18	15	19	92	2.67967e-92	9.08397e-92
chr1	3011479	3012229	22	54	36	33	145	2.01097e-59	2.82099e-59			chr1	4716060	4717092	36	28	11	42	117	2.77123e-102	1.44902e-101
chr1	3104154	3104819	21	13	13	27	74	5.34096e-132	1.2964e-130			chr1	6555481	6557301	57	25	36	53	171	4.68093e-73	8.61413e-73
chr1	3281531	3282286	25	10	17	28	80	3.92371e-123	6.98421e-122			chr1	7258339	7258976	29	7	17	16	69	8.89678e-149	7.00374e-147
chr1	3291186	3291715	28	23	18	37	106	7.08026e-64	1.19647e-63			chr1	7511346	7512006	24	11	12	20	67	8.92781e-156	9.73132e-154
chr1	3421854	3423082	40	31	37	66	174	9.62414e-51	1.09037e-50			chr1	7744986	7745850	13	23	37	23	96	1.20226e-89	3.77739e-89
chr1	3425498	3427688	79	63	78	161	381	4.00487e-57	5.28484e-57			chr1	7762960	7764020	13	33	30	31	107	4.67784e-68	7.53239e-68
chr1	3436090	3437144	45	31	44	75	195	9.01638e-61	1.33496e-60			chr1	8377990	8378998	23	55	49	49	176	5.93892e-54	6.91491e-54
chr1	3438484	3439326	33	18	31	65	147	7.90693e-88	3.13537e-87			chr1	9527805	9528741	23	42	32	23	120	4.4032e-62	6.06349e-62
chr1	3449552	3450742	74	40	49	80	243	5.08206e-58	6.79587e-58			chr1	10928056	10928895	25	16	33	50	124	3.89956e-57	4.80494e-57
chr1	3451171	3456435	312	253	188	399	1152	7.12769e-46	7.44365e-46			chr1	10963446	10965116	17	40	46	35	138	6.9088e-79	1.52727e-78
chr1	3456847	3468384	404	360	246	538	1548	3.22226e-34	3.22226e-34			chr1	11372699	11373761	52	26	55	71	204	4.71569e-55	5.61053e-55
chr1	4787550	4788145	19	21	8	23	71	7.86072e-99	4.56263e-98			chr1	11457084	11458207	50	42	58	20	170	2.52017e-53	2.88689e-53
chr1	5677091	5677735	29	22	29	6	86	5.63771e-96	3.03074e-95			chr1	11616692	11617487	23	33	9	35	100	2.08959e-65	3.12667e-65
chr1	6485348	6488822	33	28	52	17	130	3.30787e-55	4.0889e-55			chr1	12675171	12677355	66	144	106	58	374	1.73015e-74	3.37225e-74
chr1	7411196	7411816	22	24	24	11	81	9.39913e-80	2.68882e-79			chr1	16387770	16389341	39	32	30	63	164	1.27823e-55	1.53626e-55
chr1	7587058	7587736	23	14	8	24	69	1.93631e-159	2.58498e-157			chr1	16389788	16392922	37	33	33	79	182	1.97259e-56	2.4034e-56
chr1	7634557	7635199	24	16	12	22	74	1.49206e-102	1.05765e-101			chr1	17947014	17950013	101	77	52	93	323	8.45966e-47	8.87294e-47
chr1	7745058	7745726	9	26	22	26	83	1.24521e-76	3.13652e-76			chr1	18523117	18523890	33	24	23	38	118	8.33211e-58	1.04023e-57
chr1	8389372	8390886	92	43	84	100	319	1.69827e-45	1.77125e-45			chr1	18863576	18864556	32	47	39	21	139	1.0421e-62	1.45771e-62
chr1	8981487	8982259	29	29	47	19	124	1.58749e-64	2.73459e-64			chr1	19614948	19615635	40	27	16	27	110	1.38846e-74	2.70999e-74
chr1	9064855	9065377	26	11	24	32	93	6.44659e-89	2.68944e-88			chr1	20807041	20808434	49	58	51	26	184	1.02246e-51	1.14442e-51
chr1	10847147	10847928	36	59	42	27	164	5.07775e-56	6.47224e-56			chr1	21013438	21014232	31	21	17	32	101	7.94271e-77	1.66e-76
chr1	11518687	11519732	57	65	70	31	223	4.10821e-61	6.24417e-61			chr1	21047664	21048385	12	22	21	15	70	1.37303e-114	1.20098e-113
chr1	11826369	11827378	56	32	28	43	159	6.67926e-63	1.09633e-62			chr1	21740610	21741272	8	29	17	23	77	8.65893e-93	3.01467e-92
chr1	12195408	12195919	13	20	25	16	74	4.46519e-98	2.55473e-97			chr1	21916096	21917350	51	26	34	60	171	1.74205e-78	3.81527e-78
chr1	12238814	12239322	17	30	23	12	82	5.27835e-113	5.79172e-112			chr1	22542634	22543425	40	23	32	43	138	2.18471e-47	2.31025e-47
chr1	15573463	15574176	49	57	14	41	161	1.08683e-55	1.37311e-55			chr1	22559428	22560799	34	44	64	36	178	3.41369e-49	3.70383e-49
chr1	16416594	16417445	47	29	23	39	138	1.76941e-67	3.25815e-67			chr1	22583738	22586409	51	91	108	77	327	2.11195e-49	2.29672e-49
chr1	17304573	17306750	65	33	38	52	188	1.19326e-58	1.63664e-58			chr1	22677852	22678707	22	12	19	24	77	3.54625e-85	9.58977e-85
chr1	17566731	17567286	10	22	18	14	64	3.628e-153	3.22892e-151			chr1	23170816	23171710	28	27	17	40	112	3.3039e-65	4.91251e-65
chr1	19130975	19131938	34	16	20	22	92	4.36394e-72	9.3463e-72			chr1	23781306	23782494	12	23	22	17	74	7.67961e-95	2.90187e-94
chr1	22572349	22572979	15	26	42	28	111	3.46192e-80	1.00836e-79			chr1	24383358	24384008	15	21	22	13	71	1.16723e-99	5.44067e-99
chr1	25268020	25268607	19	32	23	15	89	1.45578e-78	3.88695e-78			chr1	24408471	24409033	22	31	30	4	87	5.47992e-153	4.85316e-151
chr1	25378264	25378877	22	28	31	13	94	3.92988e-86	1.46411e-85			chr1	24412531	24414244	63	83	85	49	280	1.57767e-43	1.60831e-43
chr1	27373679	27374434	28	20	31	7	86	1.5103e-99	9.16479e-99			chr1	24442867	24443613	29	8	19	16	72	2.56685e-115	2.33155e-114
chr1	27386727	27387889	86	37	34	40	197	3.34059e-63	5.51714e-63			chr1	24548464	24549243	24	21	15	31	91	6.52061e-68	1.04521e-67
chr1	37054667	37055634	53	31	24	38	146	6.12767e-62	9.62405e-62			chr1	24655224	24655990	20	28	39	20	107	2.88965e-74	5.59376e-74
chr1	37306903	37307810	18	36	45	16	115	5.83819e-120	9.16939e-119			chr1	24898849	24899746	41	25	20	36	122	8.56881e-75	1.68639e-74
chr1	40112163	40112519	14	21	31	9	75	2.10755e-147	1.29858e-145			chr1	24909983	24911004	27	24	71	23	145	3.05205e-72	5.48827e-72
chr1	41851190	41852015	41	13	27	29	110	2.3325e-95	1.20538e-94			chr1	25413175	25414370	57	40	23	41	161	1.13216e-49	1.23406e-49
chr1	44569057	44569660	17	23	26	6	72	1.24411e-144	5.53629e-143			chr1	25415629	25416238	30	15	16	31	92	7.03994e-115	6.23475e-114
chr1	45082416	45083017	23	30	24	13	90	1.24902e-75	3.03172e-75			chr1	26126909	26127831	11	24	30	17	82	1.48302e-118	1.58003e-117
chr1	47012852	47013570	23	8	15	19	65	1.15325e-158	1.31965e-156			chr1	26346933	26350073	48	131	93	105	377	1.1075e-48	1.18888e-48
chr1	47957110	47957788	40	14	22	20	96	1.02658e-71	2.16393e-71			chr1	26365118	26366383	31	62	82	59	234	3.97526e-59	5.1023e-59
chr1	48043011	48044328	68	39	42	60	209	3.53568e-55	4.35705e-55			chr1	26551026	26552445	31	56	52	36	175	3.48033e-61	4.69232e-61
chr1	53948201	53949625	40	11	12	24	87	1.58353e-145	7.46123e-144			chr1	29567060	29567978	33	54	42	22	151	6.96077e-77	1.46125e-76
chr1	53968819	53971408	33	14	80	87	214	2.36858e-59	3.29953e-59			chr1	30058191	30058708	19	13	11	21	64	1.54865e-154	1.46295e-152
chr1	54149854	54152671	67	23	39	33	162	3.84643e-58	5.17813e-58			chr1	30257023	30258676	78	41	54	85	258	9.17049e-55	1.08198e-54
chr1	54155169	54156276	44	47	66	30	187	2.9553e-46	3.10249e-46			chr1	30556057	30556952	13	25	43	35	116	1.90636e-72	3.44115e-72
chr1	57887764	57890637	46	34	32	8	120	1.4788e-70	2.97618e-70			chr1	31130228	31131868	37	69	64	49	219	3.81682e-49	4.13806e-49
chr1	82267022	82268982	59	134	83	76	352	9.01588e-50	1.00163e-49			chr1	31162124	31162633	14	29	28	19	90	9.19887e-93	3.18699e-92
chr1	87597516	87598812	79	63	33	76	251	1.94425e-63	3.231e-63			chr1	31278028	31281551	230	104	107	126	567	2.12368e-47	2.24739e-47
chr1	90075319	90076353	68	23	46	48	185	1.73732e-63	2.89916e-63			chr1	31282402	31283041	28	12	12	25	77	1.71071e-134	4.84815e-133
chr1	94576710	94577448	19	38	28	23	108	9.69014e-56	1.23008e-55			chr1	31328127	31328632	31	19	14	25	89	1.40312e-86	4.00046e-86
chr1	95088318	95089168	48	30	40	57	175	8.72714e-48	9.35802e-48			chr1	31367488	31368870	46	77	67	47	237	4.95332e-43	5.02784e-43
chr1	110625024	110625889	47	22	23	27	119	1.18239e-65	2.10466e-65			chr1	31374945	31376132	39	32	27	9	107	1.37592e-68	2.23331e-68
chr1	110630610	110631501	39	47	50	16	152	3.67661e-83	1.18749e-82			chr1	31381755	31383064	28	64	47	34	173	9.66988e-67	1.51741e-66
chr1	110712539	110715859	45	21	31	38	135	7.78486e-62	1.21317e-61			chr1	32180527	32183006	132	66	78	94	370	1.67602e-41	1.68674e-41
chr1	110996169	110996733	30	16	18	24	88	9.50784e-79	2.5729e-78			chr1	32183548	32184475	43	24	28	40	135	2.13901e-63	3.06068e-63
chr1	143743382	143743788	30	23	15	28	96	4.50867e-79	1.25397e-78			chr1	33834454	33836170	63	17	81	73	234	8.18268e-63	1.15028e-62
chr1	146544245	146545081	33	55	47	25	160	1.33251e-70	2.6953e-70			chr1	35207222	35207734	14	28	30	20	92	3.73664e-88	1.12178e-87
chr1	149215160	149215744	13	27	20	12	72	4.39371e-141	1.75968e-139			chr1	37238555	37239372	30	52	30	23	135	2.89443e-56	3.51448e-56
chr1	149718303	149719341	71	93	26	13	203	4.73949e-66	8.51195e-66			chr1	37531205	37531787	12	26	23	18	79	1.83164e-95	7.16971e-95
chr1	153650335	153653818	183	104	125	172	584	5.84802e-47	6.20433e-47			chr1	38197085	38197652	10	25	28	25	88	1.81634e-92	6.20182e-92
chr1	155006240	155007211	34	18	26	38	116	6.57643e-76	1.61092e-75			chr1	38595284	38596589	32	71	46	33	182	1.0006e-64	1.47386e-64
chr1	155172033	155172972	48	48	17	47	160	1.00138e-64	1.73615e-64			chr1	39269885	39271036	32	47	54	33	166	3.48092e-57	4.30031e-57
chr1	156375683	156376203	17	25	28	13	83	2.98605e-98	1.72074e-97			chr1	39980033	39980907	30	26	19	49	124	9.21124e-68	1.47151e-67
chr1	156377420	156378040	17	29	38	13	97	1.16601e-115	1.41512e-114			chr1	40136432	40138547	84	144	83	43	354	2.7384e-64	3.98799e-64
chr1	159140792	159141585	25	31	26	14	96	1.81464e-67	3.33378e-67			chr1	40366273	40367284	29	50	35	22	136	2.57727e-56	3.13475e-56
chr1	159831378	159832075	37	25	15	29	106	1.17581e-78	3.17113e-78			chr1	41745509	41746525	61	53	24	51	189	1.20553e-45	1.25513e-45
chr1	159897098	159898981	43	17	43	44	147	2.33545e-56	3.01239e-56			chr1	41759900	41760732	27	18	20	37	102	1.51178e-79	3.43851e-79
chr1	161228479	161229263	19	12	16	32	79	3.18957e-114	3.75712e-113			chr1	41854059	41854584	22	13	22	31	88	2.23914e-76	4.64547e-76
chr1	161494234	161494876	28	28	7	25	88	4.82747e-105	3.71808e-104			chr1	41920052	41920629	22	11	16	27	76	2.13923e-116	2.04817e-115
chr1	161695514	161697454	32	22	14	38	106	3.1757e-92	1.51413e-91			chr1	43997278	43998667	51	65	67	29	212	3.36473e-70	5.68275e-70
chr1	180228300	180229985	49	88	70	55	262	2.22646e-42	2.2632e-42			chr1	43998940	43999613	21	27	27	8	83	9.03655e-121	1.11346e-119
chr1	181382128	181382794	26	19	17	31	93	3.32449e-73	7.50117e-73			chr1	45030518	45033831	90	63	42	70	265	2.707e-43	2.75167e-43
chr1	184942779	184943908	33	13	39	39	124	1.68507e-63	2.81784e-63			chr1	47912449	47913147	24	22	24	9	79	1.57298e-86	4.47572e-86
chr1	201068016	201068790	35	12	24	29	100	1.10655e-89	4.73981e-89			chr1	48152412	48153039	14	18	40	18	90	3.48707e-96	1.41581e-95
chr1	201325885	201327101	28	16	19	28	91	2.82596e-69	5.40237e-69			chr1	48188654	48189775	41	36	46	14	137	7.11888e-71	1.22868e-70
chr1	201398219	201399663	32	45	55	23	155	1.60036e-74	3.78138e-74			chr1	48235470	48236299	27	12	24	27	90	7.83305e-77	1.6395e-76
chr1	201616372	201617619	35	36	34	12	117	7.97605e-75	1.90143e-74			chr1	48449881	48450939	65	47	28	48	188	6.91714e-50	7.56879e-50
chr1	202615110	202616788	65	37	30	41	173	6.23139e-54	7.47207e-54			chr1	48514390	48514957	29	16	17	27	89	9.67495e-86	2.66202e-85
chr1	204989088	204990346	41	58	47	28	174	1.58822e-44	1.64363e-44			chr1	53973148	53974189	22	11	19	31	83	3.28499e-111	2.43708e-110
chr1	205236567	205237559	41	56	55	31	183	3.08131e-53	3.61896e-53			chr1	54147337	54148340	16	35	52	25	128	2.43011e-99	1.11439e-98
chr1	207842673	207843548	19	41	38	23	121	2.27671e-91	1.06026e-90			chr1	54963962	54966126	38	32	32	4	106	7.18229e-104	4.0547e-103
chr1	210424252	210424808	10	27	20	14	71	2.84194e-135	8.75536e-134			chr1	55518118	55518697	29	13	14	17	73	1.45858e-116	1.40599e-115
chr1	223566719	223567326	27	15	24	33	99	1.68919e-70	3.38259e-70			chr1	68695835	68697456	36	20	26	50	132	2.3092e-86	6.50525e-86
chr1	223902525	223903344	12	45	41	38	136	1.2518e-84	4.32193e-84			chr1	92494879	92496252	57	41	25	41	164	1.6669e-44	1.71284e-44
chr1	224058246	224059074	51	26	27	39	143	3.61713e-65	6.31225e-65			chr1	94569928	94570832	19	43	23	21	106	2.44075e-66	3.77159e-66
chr1	226678258	226678758	10	24	23	12	69	9.49688e-156	9.50875e-154			chr1	109797362	109798608	25	55	26	20	126	8.38686e-72	1.48925e-71
chr1	226824964	226826572	32	12	21	21	86	5.07359e-77	1.29425e-76			chr1	110293754	110296172	107	97	38	97	339	2.00167e-55	2.39963e-55
chr1	227974066	227977730	74	55	54	95	278	6.896e-51	7.83503e-51			chr1	110670940	110671694	35	53	41	22	151	2.89672e-64	4.21422e-64
chr1	228115261	228115803	28	14	20	23	85	5.96924e-77	1.51789e-76			chr1	110694680	110695619	19	21	45	20	105	7.60264e-79	1.67803e-78
chr1	228191916	228194311	162	60	124	121	467	2.54541e-47	2.72213e-47			chr1	110992830	110994014	22	27	28	14	91	4.13874e-75	8.21372e-75
chr1	228451599	228452130	12	21	25	14	72	6.76969e-120	1.04279e-118			chr1	111099979	111101279	13	27	100	65	205	3.06538e-79	6.90562e-79
chr1	237205930	237206850	25	33	30	14	102	6.178e-80	1.79296e-79			chr1	111108253	111109047	35	30	49	16	130	8.33696e-66	1.26618e-65
chr1	247614506	247615172	36	20	15	19	90	1.64997e-70	3.31234e-70			chr1	112490860	112491645	36	25	18	30	109	7.44146e-64	1.07269e-63
chr2	905224	905928	24	27	71	15	137	1.38709e-106	1.13374e-105			chr1	112503263	112503778	25	12	16	23	76	1.39723e-117	1.41419e-116
chr2	1151260	1153097	87	100	57	22	266	1.95981e-58	2.67429e-58			chr1	117452114	117452898	32	32	21	61	146	3.66333e-63	5.18058e-63
chr2	1872463	1873414	55	30	17	33	135	5.98532e-86	2.19919e-85			chr1	118225970	118226481	23	10	18	23	74	2.51026e-118	2.61546e-117
chr2	2295383	2296089	51	27	15	20	113	1.6142e-73	3.65246e-73			chr1	120350237	120350801	16	29	28	18	91	4.08564e-87	1.1815e-86
chr2	2666357	2666910	44	46	35	14	139	5.3908e-64	9.14837e-64			chr1	144854345	144854703	22	29	27	12	90	1.82973e-87	5.36796e-87
chr2	2696704	2697205	42	28	14	23	107	3.75912e-74	8.75308e-74			chr1	145179207	145179783	60	44	13	22	139	4.17185e-66	6.37704e-66
chr2	3798754	3799649	24	10	39	45	118	1.58308e-73	3.59221e-73			chr1	146009275	146010111	24	25	32	13	94	1.13219e-66	1.77076e-66
chr2	8160253	8160918	63	52	13	28	156	1.49541e-67	2.75996e-67			chr1	148864030	148865036	121	71	65	94	351	1.57154e-43	1.60322e-43
chr2	9864699	9865401	31	17	21	28	97	4.23298e-60	6.07637e-60			chr1	148932646	148933069	13	26	42	26	107	1.40168e-84	3.71944e-84
chr2	10176116	10177223	35	49	100	56	240	3.57757e-49	3.92016e-49			chr1	151686991	151689572	36	45	31	14	126	1.33413e-74	2.61475e-74
chr2	10177666	10178483	23	48	79	68	218	6.20297e-50	6.93935e-50			chr1	153401540	153402247	14	19	31	18	82	1.00781e-87	2.98135e-87
chr2	10637765	10638714	94	75	12	27	208	4.08444e-62	6.49135e-62			chr1	155065909	155066906	31	34	26	73	164	2.78501e-52	3.13951e-52
chr2	11261964	11264831	20	17	34	11	82	2.00041e-88	8.21708e-88			chr1	156351075	156351741	26	20	13	24	83	9.63887e-83	2.41739e-82
chr2	24715016	24715539	35	48	22	11	116	4.00602e-69	7.64005e-69			chr1	156405964	156407712	48	30	54	77	209	1.95671e-44	2.00918e-44
chr2	25265645	25266357	39	28	8	23	98	4.96033e-109	4.73003e-108			chr1	156410412	156410938	32	10	26	25	93	5.9867e-88	1.78969e-87
chr2	25590715	25591027	22	16	12	20	70	1.92123e-103	1.3864e-102			chr1	156642428	156649370	31	34	59	25	149	7.68974e-54	8.91683e-54
chr2	27139222	27139745	47	62	26	14	149	8.25341e-63	1.34918e-62			chr1	156672976	156676780	84	134	60	32	310	2.97106e-53	3.3979e-53
chr2	27498036	27498785	79	90	45	18	232	4.28239e-69	8.14774e-69			chr1	157968537	157969095	10	24	20	12	66	1.58221e-166	3.73666e-164
chr2	29438148	29439018	26	18	27	5	76	3.18402e-106	2.5504e-105			chr1	158028613	158029162	31	12	18	20	81	9.28412e-101	4.52083e-100
chr2	30453329	30456403	85	79	15	39	218	2.1443e-59	2.99753e-59			chr1	159911044	159911561	9	25	32	20	86	1.16864e-113	9.35574e-113
chr2	30456993	30458528	90	62	18	36	206	3.53467e-64	6.03682e-64			chr1	170633155	170635064	39	109	80	73	301	6.94841e-53	7.89566e-53
chr2	42159375	42159926	45	26	36	53	160	2.57735e-55	3.20568e-55			chr1	180193500	180194226	17	31	20	13	81	1.74741e-99	8.03922e-99
chr2	42193795	42194766	38	22	47	62	169	1.09591e-47	1.17356e-47			chr1	180206145	180206790	15	22	23	14	74	5.54259e-93	1.94402e-92
chr2	47795744	47797092	14	26	29	15	84	5.76055e-110	5.76775e-109			chr1	192777390	192778316	13	23	21	14	71	4.02506e-114	3.33538e-113
chr2	55364004	55365268	45	42	19	42	148	4.24551e-47	4.51015e-47			chr1	201080801	201082565	64	21	79	90	254	1.51004e-73	2.8606e-73
chr2	68632372	68632897	32	10	36	50	128	8.00632e-89	3.32283e-88			chr1	201184967	201186835	73	76	124	53	326	1.35864e-44	1.39811e-44
chr2	69162541	69163091	25	21	26	50	122	9.14384e-57	1.19481e-56			chr1	201562746	201564194	29	6	18	29	82	3.00729e-139	1.1837e-137
chr2	73147110	73148691	154	118	39	87	398	9.01333e-54	1.07596e-53			chr1	201622951	201623837	26	41	35	21	123	1.30747e-75	2.6467e-75
chr2	75428807	75429223	31	28	26	8	93	4.44606e-84	1.50266e-83			chr1	201630226	201630728	15	18	28	14	75	6.39701e-86	1.77736e-85
chr2	95658597	95661540	28	14	12	21	75	7.53859e-120	1.13932e-118			chr1	201706213	201712060	238	340	193	107	878	5.45324e-50	5.97621e-50
chr2	96192104	96192746	47	60	32	12	151	3.04044e-71	6.3257e-71			chr1	201887079	201887907	10	26	29	23	88	1.85147e-95	7.22738e-95
chr2	98353135	98354100	90	62	31	58	241	8.09581e-59	1.11999e-58			chr1	201912879	201913657	24	15	11	24	74	2.95106e-123	4.49641e-122
chr2	101286661	101287360	33	9	37	34	113	1.59477e-84	5.45903e-84			chr1	202620920	202621737	26	29	32	11	98	2.09682e-88	6.36229e-88
chr2	102051187	102051813	52	65	35	15	167	5.43843e-70	1.06769e-69			chr1	202657138	202657749	14	21	23	15	73	8.25887e-95	3.11245e-94
chr2	107503281	107503974	16	18	62	26	122	1.23117e-84	4.26913e-84			chr1	203119592	203120384	26	8	28	29	91	5.91781e-95	2.24212e-94
chr2	109874446	109875293	55	23	66	84	228	5.12797e-64	8.72082e-64			chr1	203170704	203171251	10	27	21	22	80	1.17016e-79	2.67871e-79
chr2	112483267	112483944	45	36	19	40	140	1.46888e-61	2.26264e-61			chr1	203460704	203462856	83	51	93	130	357	1.22592e-42	1.23992e-42
chr2	113690888	113691294	29	13	14	22	78	3.7932e-118	5.14975e-117			chr1	203482436	203483321	20	24	41	18	103	3.90789e-73	7.24801e-73
chr2	121203951	121205727	51	20	43	62	176	1.28149e-79	3.62711e-79			chr1	203493808	203494490	20	28	27	16	91	3.78957e-77	8.03865e-77
chr2	121461125	121461709	31	4	58	42	135	1.71348e-97	9.46547e-97			chr1	203541591	203543310	38	82	113	85	318	2.82683e-52	3.18412e-52
chr2	121649248	121649858	28	24	66	23	141	1.21827e-59	1.72105e-59			chr1	204058578	204059203	19	12	13	19	63	4.40086e-146	2.49441e-144
chr2	128432914	128433569	23	28	82	43	176	2.32452e-48	2.51614e-48			chr1	204112370	204113275	48	20	26	31	125	2.5017e-74	4.8627e-74
chr2	129351344	129352614	40	18	76	80	214	8.39342e-47	8.88128e-47			chr1	204249341	204249845	16	24	23	12	75	2.30303e-102	1.20867e-101
chr2	130669581	130671236	75	105	161	79	420	7.46426e-50	8.30399e-50			chr1	204633023	204634192	36	19	37	49	141	3.79618e-60	4.99461e-60
chr2	131675892	131676503	56	42	33	9	140	4.5691e-62	7.21864e-62			chr1	204852265	204853369	6	26	35	29	96	1.15799e-111	8.72804e-111
chr2	132199923	132202254	115	69	114	166	464	4.70382e-46	4.92517e-46			chr1	204965709	204967007	53	38	46	86	223	1.18657e-63	1.70525e-63
chr2	135364020	135365398	121	137	45	18	321	7.21907e-62	1.13073e-61			chr1	204969176	204969742	25	12	22	28	87	2.31607e-87	6.76675e-87
chr2	135366040	135366758	41	76	24	13	154	6.37198e-89	2.67223e-88			chr1	204973980	204974585	15	27	28	19	89	4.0566e-91	1.3306e-90
chr2	162274477	162275740	11	21	24	8	64	5.41041e-200	4.33374e-197			chr1	205387176	205387701	17	35	17	15	84	4.04058e-84	1.05832e-83
chr2	170283011	170283727	46	14	47	36	143	6.00946e-68	1.1273e-67			chr1	205471823	205472767	24	13	27	34	98	1.8426e-67	2.92054e-67
chr2	172946024	172946605	42	16	30	50	138	2.19103e-100	1.3711e-99			chr1	208083812	208085016	58	31	32	42	163	8.57018e-52	9.60756e-52
chr2	173027285	173027904	17	24	53	30	124	5.20748e-60	7.44855e-60			chr1	208095686	208097152	23	44	68	34	169	1.1697e-70	2.00905e-70
chr2	175204830	175205821	28	7	25	23	83	5.43849e-104	4.03355e-103			chr1	208202112	208205510	81	112	184	112	489	1.37039e-38	1.3733e-38
chr2	189156336	189157937	84	101	32	10	227	4.00196e-85	1.41839e-84			chr1	214162499	214163244	20	14	14	24	72	2.43435e-101	1.2189e-100
chr2	192015011	192016398	25	10	37	36	108	1.3337e-65	2.36872e-65			chr1	218518280	218519679	69	25	31	30	155	9.00327e-63	1.26188e-62
chr2	193058847	193060907	137	92	87	20	336	3.25234e-47	3.46426e-47			chr1	221054336	221054844	9	30	23	26	88	1.49876e-87	4.41527e-87
chr2	216117865	216118262	24	7	26	24	81	7.9219e-108	6.89722e-107			chr1	225705054	225705591	35	17	15	23	90	9.30486e-90	2.93e-89
chr2	218811764	218813798	14	22	80	46	162	5.6806e-78	1.48698e-77			chr1	226775661	226776667	32	25	34	61	152	8.42784e-54	9.76471e-54
chr2	220305817	220306532	33	22	35	54	144	3.5067e-55	4.32799e-55			chr1	228075013	228075955	27	40	34	17	118	5.95848e-70	9.99192e-70
chr2	231547715	231548436	13	28	48	31	120	1.264e-83	4.16652e-83			chr1	228188895	228190185	45	50	42	20	157	7.20531e-50	7.87803e-50
chr2	231865266	231865658	22	13	18	25	78	1.05666e-90	4.72841e-90			chr1	228246010	228248823	132	85	52	112	381	1.10416e-62	1.54299e-62
chr2	234703839	234704975	84	45	32	48	209	5.11465e-61	7.71533e-61			chr1	229128160	229128679	25	15	16	26	82	1.91728e-89	5.95786e-89
chr2	235835427	235835853	32	16	12	25	85	5.03976e-116	6.30757e-115			chr1	229197707	229198848	38	35	85	25	183	8.75633e-66	1.32703e-65
chr2	238341147	238344153	7	33	37	37	114	1.86141e-95	9.68175e-95			chr1	229364932	229366308	34	10	28	22	94	1.01361e-77	2.17619e-77
chr2	240742979	240743786	15	20	25	11	71	6.86975e-118	9.02077e-117			chr1	229532237	229532874	23	14	18	28	83	4.01325e-91	1.31944e-90
chr2	240984536	240985995	27	31	27	13	98	4.95408e-67	8.99823e-67			chr1	229548982	229549545	15	19	24	12	70	2.8823e-117	2.8561e-116
chr2	241048345	241049405	131	67	18	30	246	3.67224e-79	1.02849e-78			chr1	229561985	229562986	68	37	48	66	219	8.11475e-55	9.59016e-55
chr2	241666321	241671184	157	91	45	9	302	7.76484e-54	9.28304e-54			chr1	234912249	234915474	151	338	193	170	852	2.85313e-52	3.21118e-52
chr2	242937669	242938809	28	17	42	63	150	2.32276e-63	3.84408e-63			chr1	234916007	234918018	103	235	329	263	930	2.07716e-45	2.15471e-45
chr3	2140863	2141780	28	12	33	37	110	4.31029e-70	8.50381e-70			chr1	234918302	234918790	13	38	44	41	136	1.85775e-72	3.36197e-72
chr3	8810638	8811251	13	35	27	30	105	1.76331e-53	2.09868e-53			chr1	234920069	234920646	25	68	75	79	247	5.71381e-47	6.01968e-47
chr3	10997604	10998210	30	16	16	21	83	2.31927e-82	7.31393e-82			chr1	235807560	235808575	52	26	26	31	135	9.1257e-49	9.80373e-49
chr3	11057274	11057880	9	27	29	15	80	3.52561e-146	1.88268e-144			chr1	235809431	235809947	29	15	16	19	79	5.34629e-87	1.53977e-86
chr3	13335555	13336706	64	45	9	22	140	4.64919e-91	2.11591e-90			chr1	236558227	236559490	24	45	76	62	207	1.16e-43	1.18509e-43
chr3	38624388	38625216	53	54	40	16	163	2.27083e-58	3.07773e-58			chr2	7570477	7571028	6	37	20	28	91	1.0289e-101	5.18845e-101
chr3	38673166	38674202	41	21	49	62	173	2.49905e-50	2.81539e-50			chr2	8771063	8771868	28	18	15	40	101	1.64852e-99	7.63384e-99
chr3	39227945	39228733	21	28	30	13	92	1.14376e-90	5.08975e-90			chr2	9369269	9370117	25	30	24	9	88	1.95955e-106	1.22321e-105
chr3	44039294	44040220	15	31	40	33	119	1.04534e-60	1.53918e-60			chr2	9370391	9372451	66	94	70	29	259	2.08823e-71	3.67125e-71
chr3	44062871	44063882	50	63	75	40	228	1.94554e-55	2.43116e-55			chr2	9462790	9463302	12	22	24	13	71	3.82944e-126	7.13988e-125
chr3	50476367	50476939	43	22	17	24	106	6.7317e-76	1.64393e-75			chr2	9490704	9491244	13	29	23	8	73	8.72838e-165	1.54601e-162
chr3	52054808	52056052	52	30	14	19	115	6.96146e-68	1.29677e-67			chr2	9505598	9506419	46	26	21	33	126	4.65291e-69	7.67541e-69
chr3	53181290	53182248	32	29	21	44	126	1.525e-62	2.4578e-62			chr2	9949190	9950145	45	42	11	29	127	4.81506e-74	9.23267e-74
chr3	53529311	53530430	64	33	31	50	178	8.21239e-73	1.80223e-72			chr2	9953952	9954819	46	35	13	25	119	1.81937e-64	2.65778e-64
chr3	64430233	64431588	14	19	33	19	85	6.76001e-75	1.62119e-74			chr2	10689436	10690062	28	13	10	26	77	3.88779e-141	1.89965e-139
chr3	69726614	69727257	22	25	34	14	95	1.25143e-79	3.55459e-79			chr2	11241054	11241914	18	33	24	18	93	2.48717e-62	3.45182e-62
chr3	107149879	107150824	24	28	39	19	110	7.89463e-61	1.17539e-60			chr2	16897205	16898420	19	31	23	13	86	1.88018e-92	6.40436e-92
chr3	122730221	122732205	32	65	50	33	180	7.99496e-66	1.43265e-65			chr2	20589980	20591044	50	30	44	62	186	1.14685e-54	1.35087e-54
chr3	123038511	123039884	56	51	63	14	184	8.45681e-82	2.59536e-81			chr2	23551727	23552274	32	22	25	44	123	4.14469e-69	6.85301e-69
chr3	128168381	128168939	27	29	35	11	102	2.20913e-85	7.86451e-85			chr2	23554023	23554995	35	28	27	61	151	4.74862e-69	7.82418e-69
chr3	128782815	128783389	10	23	24	8	65	7.2698e-193	2.91155e-190			chr2	23555522	23556037	24	16	24	43	107	4.43533e-79	9.89742e-79
chr3	133646624	133648622	85	43	77	113	318	2.50681e-65	4.42281e-65			chr2	25390956	25392841	52	68	85	28	233	2.12865e-80	4.96101e-80
chr3	134369295	134370541	36	16	14	19	85	2.80672e-96	1.51904e-95			chr2	26401684	26403533	14	24	33	25	96	1.30072e-73	2.47068e-73
chr3	139260048	139260973	18	35	27	20	100	3.27755e-72	7.05731e-72			chr2	26735119	26738181	67	29	112	128	336	1.40971e-51	1.57661e-51
chr3	147114402	147115207	27	43	37	24	131	7.7213e-62	1.20561e-61			chr2	26896927	26897815	24	26	46	20	116	3.81286e-58	4.81535e-58
chr3	154797130	154798114	21	38	40	12	111	6.74308e-119	9.4758e-118			chr2	30988870	30989450	34	14	16	19	83	1.24899e-96	5.20533e-96
chr3	157154677	157156273	56	35	62	89	242	1.71851e-41	1.73804e-41			chr2	31358778	31361811	105	115	59	198	477	5.31055e-61	7.12599e-61
chr3	161089265	161090916	24	24	98	38	184	1.00554e-57	1.33524e-57			chr2	31562489	31563076	25	15	15	33	88	6.11078e-101	2.98585e-100
chr3	183016599	183017044	18	15	28	6	67	1.56504e-146	8.95426e-145			chr2	37599149	37599704	24	15	10	21	70	5.54401e-129	1.19028e-127
chr3	183979436	183980696	13	46	62	42	163	1.39229e-108	1.25306e-107			chr2	37609420	37610179	37	25	23	39	124	2.61749e-60	3.45665e-60
chr3	184278970	184279930	41	25	54	11	131	2.74948e-64	4.70584e-64			chr2	45484023	45484591	15	17	9	25	66	7.26062e-120	8.50272e-119
chr3	186535550	186536333	38	52	47	23	160	1.7693e-60	2.56742e-60			chr2	47052066	47053432	76	35	58	69	238	1.18992e-48	1.2764e-48
chr3	186547664	186548720	91	49	37	53	230	1.90003e-59	2.67004e-59			chr2	47086725	47087746	42	73	43	22	180	7.91067e-78	1.70615e-77
chr3	194093095	194094006	29	53	60	40	182	3.49729e-61	5.32572e-61			chr2	54950576	54951260	35	8	20	16	79	9.17286e-114	7.4274e-113
chr3	196372675	196373647	41	14	35	34	124	8.07314e-63	1.32241e-62			chr2	68250803	68251780	33	40	66	31	170	3.21498e-52	3.61557e-52
chr4	1511112	1511732	29	17	18	31	95	2.9199e-83	9.46897e-83			chr2	68874441	68875468	42	21	17	23	103	2.60705e-79	5.89186e-79
chr4	1578582	1580426	55	43	42	75	215	8.31174e-47	8.80649e-47			chr2	68878504	68879141	29	11	17	18	75	7.83099e-109	5.30933e-108
chr4	2049773	2050337	27	27	44	17	115	1.93356e-57	2.55997e-57			chr2	69014517	69015350	20	42	35	26	123	2.83958e-75	5.68317e-75
chr4	2339340	2340035	43	21	22	29	115	1.02386e-67	1.90281e-67			chr2	71149791	71150525	15	29	20	16	80	7.08537e-88	2.11368e-87
chr4	2354693	2355809	15	18	21	11	65	7.20166e-123	1.25403e-121			chr2	71169281	71171034	82	53	33	69	237	4.46107e-71	7.74673e-71
chr4	2414751	2416345	25	10	18	24	77	7.12529e-117	9.20542e-116			chr2	74739889	74744078	58	37	48	70	213	2.86899e-47	3.02707e-47
chr4	2460370	2461628	64	34	65	82	245	8.40443e-44	8.66403e-44			chr2	85040403	85041166	15	39	34	33	121	1.67029e-67	2.65039e-67
chr4	3655821	3656523	42	12	36	27	117	2.51308e-61	3.84155e-61			chr2	85360898	85361975	26	14	20	30	90	1.14837e-83	2.96942e-83
chr4	3722694	3723496	47	46	58	24	175	2.27257e-60	3.2858e-60			chr2	85362273	85363957	47	29	37	55	168	1.64579e-60	2.1836e-60
chr4	3866119	3867394	41	67	100	55	263	2.64962e-64	4.54463e-64			chr2	86018594	86019431	8	28	22	18	76	2.6965e-124	4.54874e-123
chr4	4408126	4410145	177	54	96	97	424	4.02553e-55	4.94547e-55			chr2	87567578	87568248	15	26	21	16	78	1.66685e-82	4.14374e-82
chr4	5956680	5957289	44	32	12	20	108	1.38944e-64	2.39857e-64			chr2	90413842	90414468	103	61	33	50	247	8.04731e-60	1.05097e-59
chr4	5975017	5975781	30	34	54	26	144	8.3048e-51	9.4223e-51			chr2	96009216	96010638	38	32	39	13	122	8.72648e-63	1.22551e-62
chr4	6369996	6370685	19	16	27	9	71	4.47482e-102	3.11681e-101			chr2	96050146	96051730	41	53	40	15	149	1.22363e-81	2.97407e-81
chr4	6444905	6445989	74	35	39	45	193	6.17807e-55	7.53217e-55			chr2	101520153	101520812	29	12	15	22	78	1.59275e-114	1.36784e-113
chr4	6454318	6455476	13	25	25	17	80	1.54326e-97	8.64443e-97			chr2	101561885	101563361	63	64	28	11	166	2.59101e-71	4.53692e-71
chr4	7254875	7255374	25	22	40	7	94	5.4417e-115	6.50567e-114			chr2	109543189	109543724	13	22	25	17	77	7.17543e-89	2.19602e-88
chr4	7486368	7489383	12	39	38	36	125	9.35081e-79	2.53898e-78			chr2	111880295	111881022	24	23	11	31	89	1.08073e-92	3.72601e-92
chr4	8028886	8030012	46	47	59	20	172	1.02284e-63	1.72121e-63			chr2	112127016	112127958	33	24	18	39	114	1.97209e-69	3.2876e-69
chr4	8109939	8110713	43	43	54	20	160	7.67817e-61	1.14529e-60			chr2	114071543	114072042	10	24	22	17	73	3.78592e-114	3.15567e-113
chr4	8277787	8280017	152	103	36	82	373	4.82358e-62	7.59074e-62			chr2	114098735	114099409	26	13	17	21	77	2.75323e-87	8.02742e-87
chr4	8330507	8332900	82	43	24	38	187	1.58426e-76	3.97803e-76			chr2	119564615	119565445	39	19	14	17	89	5.36967e-82	1.32558e-81
chr4	8691687	8693401	72	73	108	39	292	7.54759e-52	8.64896e-52			chr2	119618178	119619181	39	25	13	20	97	4.04851e-79	9.07711e-79
chr4	8731194	8731868	30	10	24	20	84	7.56916e-79	2.06221e-78			chr2	119767975	119771597	77	125	103	62	367	1.43246e-59	1.85369e-59
chr4	8762319	8764948	188	83	54	60	385	6.80408e-50	7.59062e-50			chr2	121093994	121094518	20	12	14	20	66	1.84731e-125	3.23165e-124
chr4	10462687	10463645	23	37	31	12	103	5.53204e-102	3.75522e-101			chr2	121132048	121134097	21	32	73	41	167	3.94032e-59	5.06205e-59
chr4	13548097	13549289	41	69	40	23	173	1.68037e-71	3.5143e-71			chr2	121281514	121282336	31	21	14	26	92	8.33748e-81	1.97562e-80
chr4	16083905	16086227	124	75	66	102	367	1.37557e-52	1.59918e-52			chr2	121496308	121497289	43	31	16	27	117	1.38279e-65	2.08448e-65
chr4	49272636	49273411	205	134	235	428	1002	1.23066e-50	1.39231e-50			chr2	121502837	121504072	35	35	49	17	136	6.91837e-71	1.19553e-70
chr4	54969404	54970403	56	19	38	32	145	2.06486e-53	2.43946e-53			chr2	121564088	121566343	78	64	57	108	307	2.70151e-43	2.74806e-43
chr4	81104812	81105493	20	19	9	23	71	4.93072e-108	4.34012e-107			chr2	121741693	121742480	22	26	24	10	82	1.24266e-97	5.41802e-97
chr4	84255301	84257130	129	72	55	83	339	4.02231e-57	5.29913e-57			chr2	121956993	121958086	45	31	16	39	131	1.85657e-75	3.74219e-75
chr4	90758088	90758748	14	32	23	9	78	7.12573e-146	3.56732e-144			chr2	130056913	130058254	18	63	42	31	154	1.32795e-99	6.16954e-99
chr4	110222840	110224452	79	93	103	46	321	1.34192e-49	1.48875e-49			chr2	131008765	131011823	66	81	50	13	210	4.36856e-95	1.65958e-94
chr4	123591170	123591747	45	15	23	20	103	4.05296e-76	9.98898e-76			chr2	132056464	132057296	23	30	43	17	113	1.72904e-84	4.57954e-84
chr4	144620467	144622310	94	46	62	71	273	2.52278e-54	3.0433e-54			chr2	132121085	132121642	26	21	9	22	78	9.67205e-114	7.7871e-113
chr4	152782606	152783119	9	26	21	16	72	1.70006e-132	4.25545e-131			chr2	149645519	149646289	21	25	30	12	88	9.91206e-95	3.72557e-94
chr4	153856515	153861125	11	37	143	150	341	3.58333e-65	6.26691e-65			chr2	165477391	165478514	30	30	15	37	112	7.10467e-53	8.0603e-53
chr4	154605189	154606224	30	66	42	39	177	5.91297e-51	6.72768e-51			chr2	176934293	176935085	28	14	20	31	93	2.29907e-89	7.09757e-89
chr4	169552518	169553155	21	19	38	13	91	5.52428e-82	1.7019e-81			chr2	176935971	176937138	42	19	26	30	117	1.48053e-63	2.12555e-63
chr4	177714086	177714651	18	22	29	11	80	3.38816e-107	2.88715e-106			chr2	176976731	176977955	14	19	22	10	65	8.16344e-142	4.13128e-140
chr4	187066206	187067030	47	32	21	33	133	1.17373e-55	1.48056e-55			chr2	199157041	199157661	22	14	11	22	69	1.26602e-125	2.24244e-124
chr5	139154	140734	50	21	24	27	122	4.19714e-73	9.44357e-73			chr2	206548506	206549302	15	24	30	19	88	5.24399e-80	1.21219e-79
chr5	155890	157062	59	28	33	39	159	2.7878e-53	3.27905e-53			chr2	206635081	206635732	20	11	17	27	75	2.7619e-118	2.83595e-117
chr5	951644	953101	90	56	44	68	258	5.52072e-55	6.7513e-55			chr2	218719422	218720345	22	31	36	17	106	1.57271e-79	3.57136e-79
chr5	1119013	1120039	84	26	58	54	222	2.14059e-55	2.67073e-55			chr2	218785512	218786350	27	34	35	16	112	4.09203e-73	7.56972e-73
chr5	1156109	1156762	35	21	15	24	95	3.15669e-81	9.39967e-81			chr2	218818367	218820367	46	90	88	72	296	1.51946e-45	1.57966e-45
chr5	1157304	1157799	26	31	6	32	95	2.60729e-107	2.24564e-106			chr2	218897778	218899083	64	49	26	53	192	6.38278e-62	8.76395e-62
chr5	1216507	1217143	31	24	35	8	98	1.82718e-79	5.13535e-79			chr2	219848230	219852460	106	73	20	33	232	1.19629e-56	1.46639e-56
chr5	1257074	1257593	26	16	21	35	98	7.55813e-72	1.60585e-71			chr2	220382707	220383723	34	12	36	63	145	6.35152e-98	2.80377e-97
chr5	1264267	1266362	123	121	50	171	465	3.49424e-65	6.12447e-65			chr2	220390238	220395684	58	16	38	28	140	1.71462e-65	2.57375e-65
chr5	1284384	1285192	36	19	20	32	107	1.38631e-81	4.17456e-81			chr2	229045783	229046632	22	14	12	36	84	2.20371e-130	4.95659e-129
chr5	1295406	1296436	42	65	33	18	158	1.15085e-73	2.63381e-73			chr2	232797749	232799690	57	68	108	46	279	8.53766e-61	1.14347e-60
chr5	1667802	1669022	33	11	57	59	160	1.20394e-76	3.04214e-76			chr2	233869085	233870117	9	29	50	34	122	8.46243e-96	3.3589e-95
chr5	1855258	1855833	25	16	30	7	78	1.92046e-87	7.46742e-87			chr2	233909350	233909935	10	41	19	27	97	2.45646e-79	5.56039e-79
chr5	2165761	2167166	95	42	45	57	239	3.77904e-55	4.64978e-55			chr2	234702111	234703040	22	18	13	44	97	1.40108e-110	1.00269e-109
chr5	2170064	2170773	22	30	29	15	96	3.65125e-74	8.52668e-74			chr2	235403841	235404425	9	29	17	17	72	2.9284e-121	3.68997e-120
chr5	2181864	2182547	22	25	41	10	98	2.43316e-108	2.16552e-107			chr2	235862103	235862621	25	17	12	20	74	1.17711e-96	4.92024e-96
chr5	3606431	3607089	14	26	25	13	78	2.31513e-118	3.19727e-117			chr2	236175267	236175804	28	11	14	27	80	5.69285e-131	1.34446e-129
chr5	4876273	4876842	27	18	16	30	91	5.27928e-87	2.03303e-86			chr2	236401305	236402410	18	39	39	30	126	8.05832e-72	1.4327e-71
chr5	6454751	6456269	92	36	55	53	236	1.51059e-49	1.67125e-49			chr2	237074479	237076325	56	33	43	58	190	1.44688e-47	1.5346e-47
chr5	7816324	7816963	27	7	19	13	66	2.55387e-127	5.11412e-126			chr2	237081274	237083556	86	53	34	50	223	3.41794e-53	3.90267e-53
chr5	37835948	37837430	33	84	50	52	219	1.2936e-48	1.40403e-48			chr2	237880846	237881538	21	30	23	14	88	5.20151e-81	1.23875e-80
chr5	40679138	40680587	93	33	55	64	245	8.5441e-60	1.21344e-59			chr2	238178393	238179846	52	53	33	84	222	1.25004e-42	1.26341e-42
chr5	81045320	81045888	19	15	13	25	72	8.84213e-101	5.66604e-100			chr2	238572128	238573343	36	24	32	58	150	1.71154e-69	2.85661e-69
chr5	87987824	87989260	76	26	39	36	177	5.84087e-63	9.62663e-63			chr2	238864281	238865410	53	34	34	54	175	1.86133e-51	2.07678e-51
chr5	141222174	141222990	46	35	11	20	112	1.34988e-72	2.93819e-72			chr2	239135766	239136542	39	32	13	26	110	4.09534e-74	7.88464e-74
chr5	141236450	141237436	38	21	30	38	127	1.01413e-58	1.40055e-58			chr2	240423506	240424216	33	24	14	30	101	2.98394e-83	7.64602e-83
chr5	145722656	145723720	60	38	27	46	171	7.97686e-62	1.24067e-61			chr2	240508467	240509499	16	41	41	32	130	2.07481e-78	4.53006e-78
chr5	146613527	146614904	53	60	71	34	218	3.83201e-52	4.41012e-52			chr2	241191843	241193227	62	52	21	71	206	4.08078e-83	1.04189e-82
chr5	149584261	149584834	22	26	37	13	98	5.08834e-99	2.99688e-98			chr2	241370908	241371834	18	35	27	15	95	3.36218e-95	1.28762e-94
chr5	153963215	153963945	31	9	30	31	101	5.43925e-95	2.75749e-94			chr2	241667349	241668637	48	25	36	52	161	1.00293e-61	1.36518e-61
chr5	158736908	158737713	16	32	22	14	84	6.29445e-104	4.62555e-103			chr2	241689267	241690550	15	50	33	29	127	1.02169e-81	2.5004e-81
chr5	159738769	159739344	19	16	13	33	81	1.22147e-97	6.89015e-97			chr2	241853453	241858029	46	26	47	66	185	2.35208e-52	2.65781e-52
chr5	170946169	170946767	23	25	34	11	93	7.68422e-91	3.4579e-90			chr2	241915613	241916735	31	19	36	5	91	7.31951e-97	3.10531e-96
chr5	172654688	172658477	135	351	181	136	803	2.90351e-58	3.91534e-58			chr2	242807959	242810479	101	76	59	128	364	8.50051e-50	9.27984e-50
chr5	172669448	172669986	35	4	31	25	95	4.46272e-118	5.95773e-117			chr3	10393357	10394229	38	28	16	29	111	2.95054e-70	5.00709e-70
chr5	175615822	175616464	17	23	25	14	79	4.17448e-88	1.68028e-87			chr3	10489546	10490404	14	29	29	24	96	4.96814e-73	9.11435e-73
chr5	177791249	177791836	29	11	19	28	87	1.94324e-110	1.9703e-109			chr3	10559069	10559651	24	12	23	29	88	1.26175e-79	2.88371e-79
chr5	178661186	178661771	10	28	23	15	76	1.42734e-124	2.72214e-123			chr3	10710304	10711353	26	13	9	30	78	5.63807e-148	3.99457e-146
chr5	179596446	179598676	73	36	50	57	216	8.01649e-45	8.32841e-45			chr3	11077888	11078954	21	24	32	13	90	9.14806e-83	2.30655e-82
chr5	179894262	179895442	30	41	40	23	134	7.59922e-58	1.01281e-57			chr3	11950969	11952999	44	63	49	29	185	2.84974e-54	3.3345e-54
chr5	179895940	179896864	23	31	40	22	116	1.24008e-60	1.81592e-60			chr3	13181958	13182834	33	16	26	31	106	1.67989e-66	2.61295e-66
chr5	180026709	180027920	39	39	53	21	152	1.90233e-50	2.14918e-50			chr3	13593583	13594808	38	16	36	42	132	8.44039e-66	1.28052e-65
chr5	180578028	180578601	22	34	38	21	115	7.33142e-72	1.56183e-71			chr3	13624753	13625430	34	18	17	28	97	9.66556e-82	2.36957e-81
chr5	180626767	180627326	13	29	28	21	91	7.20163e-81	2.113e-80			chr3	14845092	14846128	11	39	22	17	89	1.9103e-117	1.90626e-116
chr5	180630458	180631682	59	35	37	58	189	2.41338e-65	4.26737e-65			chr3	14852366	14853366	37	45	46	23	151	5.26174e-54	6.13654e-54
chr6	777727	778468	40	9	51	34	134	2.70175e-69	5.17728e-69			chr3	24560645	24562027	52	33	29	42	156	5.11047e-56	6.17879e-56
chr6	1426705	1427353	19	29	55	37	140	1.63155e-43	1.67548e-43			chr3	30647760	30648285	23	13	14	19	69	2.00579e-113	1.58782e-112
chr6	3252815	3253508	11	22	44	29	106	7.61625e-84	2.52992e-83			chr3	32857278	32861643	108	172	219	149	648	1.44132e-41	1.45259e-41
chr6	3939772	3940392	55	41	16	27	139	4.31396e-56	5.51113e-56			chr3	37491887	37492418	14	22	25	17	78	1.3914e-85	3.8062e-85
chr6	13733065	13733706	32	50	45	6	133	3.09214e-130	7.07658e-129			chr3	37492767	37493498	13	19	27	12	71	4.22374e-124	6.95935e-123
chr6	13924184	13925958	36	16	131	155	338	8.22612e-60	1.17036e-59			chr3	38135533	38137145	32	44	14	52	142	2.75049e-60	3.62891e-60
chr6	26233763	26235246	29	52	121	86	288	1.39891e-55	1.75632e-55			chr3	43146401	43147436	20	36	37	27	120	2.65071e-62	3.67161e-62
chr6	26613670	26614814	80	40	63	95	278	1.23324e-52	1.4358e-52			chr3	45263078	45263967	18	26	26	13	83	2.92266e-96	1.19006e-95
chr6	27834771	27835448	9	27	57	38	131	2.97434e-102	2.08987e-101			chr3	46659273	46659889	28	11	22	21	82	8.67599e-83	2.19534e-82
chr6	33839743	33840192	16	35	20	11	82	1.99532e-123	3.71686e-122			chr3	46898084	46898874	42	29	21	43	135	3.09843e-71	5.40034e-71
chr6	33865637	33865952	22	20	16	35	93	2.16938e-77	5.56945e-77			chr3	50302958	50304597	34	99	57	45	235	7.01005e-76	1.42924e-75
chr6	34024010	34028996	33	42	39	11	125	9.79369e-111	1.0322e-109			chr3	50412687	50414148	23	17	12	27	79	4.25916e-97	1.82333e-96
chr6	35476586	35477577	79	103	62	33	277	2.98417e-47	3.18285e-47			chr3	50447072	50448321	39	25	36	54	154	5.95661e-57	7.32684e-57
chr6	41439284	41440094	27	50	59	45	181	1.01217e-54	1.23027e-54			chr3	50453899	50456525	10	29	51	50	140	7.12539e-73	1.3028e-72
chr6	43361001	43361936	112	61	31	39	243	2.56049e-45	2.66358e-45			chr3	54156770	54158108	25	22	20	51	118	1.75789e-70	3.00112e-70
chr6	44448552	44449140	38	53	28	17	136	5.08244e-56	6.47224e-56			chr3	58551521	58553130	27	29	13	36	105	2.89131e-70	4.91246e-70
chr6	56707561	56708222	32	52	28	12	124	1.08952e-87	4.27797e-87			chr3	112983659	112984194	28	16	27	37	108	1.75689e-66	2.72973e-66
chr6	117085744	117087314	75	34	26	28	163	3.4848e-56	4.46611e-56			chr3	122728259	122729428	33	43	47	27	150	6.96321e-45	7.18113e-45
chr6	125283904	125284511	46	31	10	28	115	7.09462e-102	4.77545e-101			chr3	123011275	123012095	41	25	19	42	127	1.49222e-80	3.50078e-80
chr6	134210150	134211335	26	35	55	30	146	1.51248e-60	2.20674e-60			chr3	123013358	123015171	95	54	40	56	245	4.3288e-50	4.74761e-50
chr6	134436013	134436861	43	60	50	29	182	2.25809e-61	3.465e-61			chr3	123116760	123117376	15	27	24	19	85	5.0508e-76	1.03875e-75
chr6	150258789	150260507	72	35	19	22	148	8.77471e-60	1.24179e-59			chr3	125822711	125823591	12	23	31	26	92	7.78707e-73	1.42194e-72
chr6	150357184	150357770	28	6	64	39	137	4.78267e-62	7.54118e-62			chr3	125843829	125845519	92	36	69	77	274	2.3377e-55	2.79302e-55
chr6	152128082	152129654	85	73	28	8	194	2.32887e-78	6.13626e-78			chr3	125845817	125846705	44	23	30	38	135	9.39534e-62	1.28135e-61
chr6	160308355	160309755	25	56	105	85	271	4.55604e-58	6.11288e-58			chr3	125929973	125930902	39	32	38	10	119	2.91561e-71	5.08796e-71
chr6	166605654	166606176	24	15	35	50	124	7.22761e-62	1.13073e-61			chr3	126093447	126095145	88	41	46	54	229	1.04063e-47	1.10537e-47
chr6	167167916	167168449	39	33	34	9	115	3.57736e-74	8.37855e-74			chr3	126240902	126241467	23	17	14	27	81	1.01791e-83	2.64173e-83
chr6	168899580	168899926	27	20	26	6	79	1.09547e-104	8.35686e-104			chr3	126277507	126278172	17	23	25	14	79	2.33891e-86	6.57585e-86
chr6	169725095	169725767	37	19	40	64	160	4.08135e-76	1.00281e-75			chr3	127068537	127069098	12	19	23	16	70	3.23693e-122	4.58673e-121
chr6	170403509	170404330	52	46	39	10	147	1.19789e-81	3.63449e-81			chr3	128728428	128729220	59	38	18	36	151	3.85511e-70	6.49548e-70
chr6	170539649	170540467	39	11	61	45	156	7.06088e-61	1.05715e-60			chr3	129325795	129328423	121	48	65	62	296	7.85398e-47	8.256e-47
chr7	56140	56769	22	22	14	35	93	7.55544e-73	1.66261e-72			chr3	129711473	129712365	37	19	35	49	140	8.8091e-61	1.17871e-60
chr7	382941	383630	26	40	22	15	103	2.3134e-66	4.18292e-66			chr3	133031018	133031531	24	22	12	28	86	8.67427e-84	2.25531e-83
chr7	469257	470028	32	42	46	26	146	5.18708e-51	5.91017e-51			chr3	134327318	134329421	70	53	37	76	236	8.1491e-55	9.62273e-55
chr7	1248585	1249550	47	16	55	46	164	1.91915e-55	2.40193e-55			chr3	138654573	138659064	37	25	40	62	164	9.37758e-58	1.16905e-57
chr7	1260559	1261185	31	14	22	32	99	2.65817e-82	8.34979e-82			chr3	139396308	139396879	22	15	44	8	89	1.22211e-104	7.2457e-104
chr7	1308817	1311560	84	59	49	13	205	2.65829e-48	2.87354e-48			chr3	141417994	141418630	10	31	36	17	94	3.23058e-135	9.73986e-134
chr7	1380091	1382029	69	95	58	20	242	1.06959e-85	3.85921e-85			chr3	142443377	142443936	19	25	25	10	79	1.37315e-104	8.07367e-104
chr7	4854295	4854910	28	34	39	17	118	1.07288e-67	1.9893e-67			chr3	147102773	147103331	20	26	24	9	79	2.02724e-109	1.39447e-108
chr7	12609939	12610937	55	31	37	50	173	2.83341e-55	3.5187e-55			chr3	147127481	147128908	29	21	20	37	107	1.89107e-72	3.41792e-72
chr7	27291516	27292717	37	13	14	18	82	2.45075e-113	2.76486e-112			chr3	149939291	149939937	27	13	16	35	91	4.20043e-112	3.2173e-111
chr7	45001603	45002376	38	11	49	38	136	7.04017e-54	8.42926e-54			chr3	150627495	150628143	18	13	12	20	63	2.2798e-146	1.40455e-144
chr7	45123904	45126646	83	106	109	60	358	3.10282e-44	3.20691e-44			chr3	170203581	170204543	31	44	35	19	129	8.47363e-68	1.35521e-67
chr7	45196112	45196745	25	9	21	25	80	7.76916e-102	5.18591e-101			chr3	170302533	170304232	31	55	46	32	164	1.12278e-59	1.45961e-59
chr7	45197058	45198035	38	15	25	41	119	1.64807e-101	1.08205e-100			chr3	170372309	170374024	35	51	49	28	163	2.23812e-54	2.62535e-54
chr7	45607497	45608087	39	17	23	35	114	1.79258e-86	6.805e-86			chr3	183953261	183954096	56	25	21	42	144	4.39427e-91	1.43142e-90
chr7	47976945	47977762	25	39	54	22	140	3.66033e-87	1.41639e-86			chr3	184009481	184010642	15	17	16	54	102	7.32233e-103	3.93021e-102
chr7	50850514	50851475	32	22	16	48	118	1.78261e-93	8.86877e-93			chr3	184090596	184091591	48	26	22	38	134	2.96933e-70	5.03294e-70
chr7	71911247	71913491	14	30	25	9	78	1.96218e-150	1.42882e-148			chr3	186330069	186331309	42	55	44	25	166	3.38529e-46	3.54019e-46
chr7	73416956	73418278	47	69	37	24	177	4.65376e-53	5.4498e-53			chr3	187442667	187443488	19	14	11	21	65	1.04448e-133	2.84621e-132
chr7	96653216	96654552	59	21	75	66	221	9.57534e-49	1.04352e-48			chr3	187662279	187663059	35	35	28	7	105	8.38949e-96	3.3393e-95
chr7	97362249	97363311	37	46	45	13	141	6.5446e-85	2.29922e-84			chr3	187663872	187665245	35	52	30	11	128	2.03808e-95	7.91222e-95
chr7	100490702	100494488	31	68	23	21	143	3.06045e-60	4.41698e-60			chr3	193805688	193806189	34	21	13	21	89	2.71628e-84	7.18091e-84
chr7	108094962	108096783	65	83	98	52	298	1.2778e-44	1.3258e-44			chr3	193815784	193816558	19	26	37	19	101	1.54406e-76	3.21283e-76
chr7	114561927	114563016	45	34	18	41	138	1.67077e-68	3.14891e-68			chr3	193821948	193822775	42	14	34	32	122	1.592e-63	2.28327e-63
chr7	120497030	120497619	22	24	8	23	77	2.46867e-99	1.48677e-98			chr3	193870776	193871293	21	13	15	24	73	6.51718e-100	3.07828e-99
chr7	128557127	128558582	20	13	17	35	85	2.59571e-97	1.42408e-96			chr3	193921460	193922049	21	48	22	18	109	3.78434e-84	9.94882e-84
chr7	128559981	128560778	27	16	19	26	88	2.58276e-70	5.13347e-70			chr3	193968552	193970099	52	63	55	25	195	2.67256e-58	3.38732e-58
chr7	130019293	130020440	38	62	44	27	171	2.37953e-61	3.64436e-61			chr3	193998759	193999808	26	33	22	12	93	7.77977e-81	1.84655e-80
chr7	132259931	132261551	64	34	70	109	277	5.16974e-61	7.78376e-61			chr3	194538120	194539266	37	37	45	16	135	2.96295e-58	3.74866e-58
chr7	139716690	139717871	29	47	51	33	160	2.3761e-50	2.68064e-50			chr4	785439	786445	7	24	41	48	120	1.34767e-74	2.63399e-74
chr7	150895631	150896248	40	14	27	27	108	1.89923e-72	4.11158e-72			chr4	2365764	2366888	22	48	49	42	161	2.53383e-52	2.85862e-52
chr7	151459726	151460605	24	34	34	21	113	7.66904e-57	1.00374e-56			chr4	2450118	2450726	22	18	15	28	83	8.30901e-78	1.78934e-77
chr7	155017421	155018790	80	51	52	77	260	2.52839e-42	2.56684e-42			chr4	2451236	2451746	18	28	8	43	97	1.68672e-85	4.59631e-85
chr7	155019340	155020275	41	23	23	33	120	4.17752e-70	8.26221e-70			chr4	3373814	3374326	16	17	10	38	81	1.97056e-121	2.51557e-120
chr7	155029229	155029879	28	22	26	8	84	5.95217e-79	1.63277e-78			chr4	3881119	3882738	24	38	34	13	109	4.12369e-103	2.2388e-102
chr7	155361543	155363533	117	62	52	76	307	7.23936e-57	9.49056e-57			chr4	4859096	4860087	28	22	24	43	117	5.98009e-55	7.0851e-55
chr7	155951973	155952814	26	28	48	22	124	7.91951e-61	1.17691e-60			chr4	5844290	5845021	16	33	22	19	90	6.5208e-73	1.19379e-72
chr7	156735532	156736786	75	73	34	13	195	1.41143e-60	2.06306e-60			chr4	5961888	5962571	27	13	15	19	74	1.99338e-105	1.20197e-104
chr7	156786011	156786532	31	21	19	33	104	1.3206e-71	2.76911e-71			chr4	7309140	7310136	22	30	24	10	86	3.14352e-105	1.87948e-104
chr7	156798337	156799598	100	59	64	157	380	1.68344e-81	5.05031e-81			chr4	7532770	7533692	14	30	32	22	98	9.8844e-92	3.30335e-91
chr7	156801066	156802406	83	50	60	119	312	1.62638e-69	3.1467e-69			chr4	8047641	8048218	13	20	23	10	66	2.05291e-151	1.71116e-149
chr7	157518017	157518732	27	25	37	11	100	1.6769e-83	5.48243e-83			chr4	8111289	8112013	11	22	20	16	69	2.6329e-118	2.72322e-117
chr7	158897991	158900780	32	59	34	25	150	2.74976e-58	3.71426e-58			chr4	8264791	8265467	24	10	20	27	81	7.19672e-106	4.43381e-105
chr8	1332666	1333360	24	18	13	26	81	1.27815e-91	6.02234e-91			chr4	8316601	8318368	114	58	67	80	319	2.15397e-41	2.1662e-41
chr8	1440770	1441536	42	24	19	33	118	5.40329e-75	1.29971e-74			chr4	8602308	8603299	29	32	38	14	113	2.67927e-78	5.83183e-78
chr8	1648952	1650127	50	24	35	45	154	3.61117e-67	6.58894e-67			chr4	8619457	8620420	11	29	26	24	90	2.17582e-88	6.57386e-88
chr8	1779198	1780194	24	29	39	19	111	4.57335e-58	6.12584e-58			chr4	8856887	8857856	30	17	21	28	96	1.76939e-62	2.46532e-62
chr8	1830923	1831479	13	23	29	11	76	1.00355e-131	2.36424e-130			chr4	8890518	8891067	30	26	9	23	88	1.52548e-101	7.66526e-101
chr8	10480309	10481344	32	38	51	25	146	1.99038e-52	2.30723e-52			chr4	8891842	8897286	328	226	134	209	897	7.3563e-45	7.581e-45
chr8	11406314	11408199	20	15	47	8	90	3.61418e-119	5.16957e-118			chr4	9533934	9535765	38	11	32	31	112	2.88274e-79	6.50452e-79
chr8	19985746	19986416	15	41	27	28	111	7.94592e-60	1.13251e-59			chr4	16081960	16082531	10	21	24	17	72	4.22538e-122	5.81297e-121
chr8	21563996	21565141	58	38	39	58	193	3.80638e-48	4.09799e-48			chr4	25032599	25034939	76	44	58	76	254	3.9004e-38	3.90315e-38
chr8	21984378	21987854	230	190	91	209	720	1.48483e-49	1.64502e-49			chr4	30721167	30723159	76	115	49	32	272	4.3473e-49	4.70239e-49
chr8	22602025	22603046	22	41	47	35	145	1.33577e-55	1.68231e-55			chr4	44448893	44451334	54	91	49	31	225	1.04286e-58	1.32532e-58
chr8	27840097	27840707	27	11	12	20	70	2.56761e-142	1.08245e-140			chr4	52917461	52918129	36	20	18	24	98	3.97101e-73	7.35545e-73
chr8	30769246	30769840	15	25	25	17	82	1.99245e-77	5.13169e-77			chr4	54975819	54976844	23	25	46	21	115	3.31065e-59	4.26472e-59
chr8	38385729	38387090	19	39	28	21	107	6.9534e-86	2.54323e-85			chr4	62065812	62066833	29	25	21	56	131	1.81303e-72	3.28525e-72
chr8	41556549	41557174	24	20	11	21	76	1.06197e-85	3.84903e-85			chr4	62067232	62068412	41	17	10	63	131	4.47239e-155	4.5267e-153
chr8	47103297	47104362	53	11	52	49	165	4.52104e-83	1.45436e-82			chr4	83193074	83193773	34	6	31	21	92	5.23334e-93	1.84469e-92
chr8	49017232	49018705	52	22	64	66	204	8.40901e-49	9.17659e-49			chr4	119273065	119274661	31	66	37	30	164	2.4253e-53	2.78272e-53
chr8	54163068	54164216	29	14	42	55	140	3.56499e-71	7.37871e-71			chr4	122301126	122302305	35	14	25	27	101	3.52181e-75	7.02874e-75
chr8	55370098	55372602	92	57	100	150	399	2.9157e-42	2.95629e-42			chr4	123590865	123591682	35	19	19	31	104	6.65221e-80	1.53521e-79
chr8	75232498	75233648	54	25	30	33	142	7.7362e-56	9.83602e-56			chr4	141347932	141349012	41	26	22	36	125	2.43017e-71	4.26709e-71
chr8	77589694	77590356	26	24	31	11	92	7.41629e-79	2.02746e-78			chr4	142052867	142055002	50	19	56	63	188	1.17117e-67	1.86465e-67
chr8	82023277	82024597	80	21	57	52	210	5.93508e-71	1.21586e-70			chr4	142253683	142254956	29	6	61	41	137	3.1883e-73	5.94451e-73
chr8	86375506	86377027	36	53	56	25	170	9.52888e-70	1.8481e-69			chr4	152179688	152180572	45	18	32	38	133	1.87532e-75	3.77462e-75
chr8	99956569	99957457	30	62	36	22	150	1.59771e-77	4.14163e-77			chr4	152245987	152247036	56	32	18	29	135	2.49699e-73	4.67403e-73
chr8	99959559	99962093	52	108	77	48	285	1.12673e-64	1.94926e-64			chr4	153856515	153859479	103	63	77	108	351	1.09196e-47	1.15903e-47
chr8	102091600	102093489	74	39	18	31	162	1.30324e-75	3.15376e-75			chr4	153859793	153861186	32	22	31	49	134	1.29665e-48	1.38773e-48
chr8	104510859	104511753	34	16	28	40	118	7.58605e-72	1.60752e-71			chr4	155254121	155254783	17	25	24	11	77	6.93463e-113	5.42894e-112
chr8	124552267	124553093	32	38	36	17	123	6.94632e-64	1.17632e-63			chr4	164252150	164254102	67	72	27	11	177	4.59906e-64	6.67029e-64
chr8	142045693	142046519	41	24	21	29	115	7.37013e-61	1.10139e-60			chr4	165928858	165929397	10	31	25	16	82	6.81348e-126	1.23778e-124
chr8	142220932	142221616	30	16	25	35	106	5.45279e-73	1.21663e-72			chr4	183061567	183062756	41	19	36	43	139	1.38836e-60	1.84551e-60
chr8	142251172	142252136	36	53	38	18	145	1.65086e-79	4.65613e-79			chr4	183063421	183065681	113	52	72	87	324	3.01798e-45	3.11697e-45
chr8	142535343	142536402	64	36	24	39	163	1.33762e-74	3.16992e-74			chr4	187063111	187063969	18	25	37	22	102	4.16691e-58	5.24379e-58
chr8	143100585	143102488	126	43	89	81	339	2.10734e-52	2.43575e-52			chr5	173223	174157	25	15	26	39	105	1.81328e-73	3.41224e-73
chr8	143139913	143140737	50	35	28	45	158	4.16285e-50	4.67664e-50			chr5	957402	957954	29	12	14	19	74	4.8014e-119	5.23353e-118
chr8	143235417	143236143	20	31	26	16	93	4.76431e-79	1.32049e-78			chr5	1108077	1112389	177	178	79	209	643	8.12095e-47	8.53031e-47
chr8	143497272	143498833	30	17	37	7	91	2.25382e-78	5.95812e-78			chr5	1442915	1443711	17	25	33	18	93	3.59679e-82	8.91023e-82
chr8	143557909	143558584	21	16	44	12	93	8.89272e-83	2.82661e-82			chr5	1661409	1662764	31	48	38	22	139	1.79906e-70	3.06772e-70
chr8	143688966	143689542	22	20	35	13	90	3.83097e-66	6.89574e-66			chr5	1762118	1762674	15	31	21	13	80	1.78248e-107	1.14288e-106
chr8	143704665	143705541	28	19	15	37	99	1.06416e-102	7.61065e-102			chr5	1872565	1873295	14	18	27	13	72	2.70575e-116	2.55603e-115
chr9	16869585	16872167	98	66	107	168	439	1.43977e-44	1.49192e-44			chr5	10856462	10857533	59	38	15	29	141	2.92383e-80	6.79192e-80
chr9	34575845	34576588	36	15	16	16	83	2.53991e-91	1.17599e-90			chr5	32709963	32711370	10	32	28	18	88	2.45181e-123	3.81782e-122
chr9	36986617	36987844	58	33	35	52	178	1.66785e-55	2.09068e-55			chr5	40680908	40682433	34	24	18	48	124	6.03133e-84	1.57103e-83
chr9	66455499	66456463	124	161	75	37	397	4.92686e-50	5.52719e-50			chr5	50683146	50683924	26	33	45	22	126	5.96988e-64	8.63196e-64
chr9	72027152	72027948	37	27	29	7	100	7.47392e-81	2.18489e-80			chr5	66124055	66125049	23	27	45	20	115	5.33708e-70	8.9711e-70
chr9	74763984	74764853	26	35	38	16	115	5.54757e-79	1.52701e-78			chr5	76470370	76470903	21	21	25	8	75	1.30021e-111	9.69684e-111
chr9	88714672	88715190	16	28	30	15	89	1.52173e-101	1.00736e-100			chr5	76505433	76506223	31	24	13	31	99	1.50686e-80	3.52929e-80
chr9	92281412	92282057	18	20	26	12	76	1.23418e-86	4.70753e-86			chr5	79330799	79331746	30	48	24	17	119	1.05494e-65	1.59706e-65
chr9	94572878	94574033	32	14	30	41	117	2.40052e-70	4.78312e-70			chr5	80256410	80257190	37	21	22	29	109	4.88602e-64	7.07923e-64
chr9	95569385	95572174	67	25	92	89	273	2.58328e-51	2.94759e-51			chr5	132149367	132150127	23	26	15	43	107	8.01915e-76	1.63263e-75
chr9	99983746	99984988	52	45	26	52	175	1.15429e-43	1.18689e-43			chr5	132775303	132777248	24	41	27	8	100	1.72979e-123	2.72346e-122
chr9	118916729	118917969	42	38	21	53	154	1.06373e-62	1.72829e-62			chr5	132822631	132823410	21	13	33	47	114	2.02882e-68	3.28553e-68
chr9	127561709	127562901	41	29	27	54	151	1.25288e-63	2.10389e-63			chr5	134607189	134609219	76	45	44	68	233	2.23271e-55	2.67434e-55
chr9	128928507	128929076	15	25	23	13	76	1.1025e-105	8.74361e-105			chr5	134909099	134909660	30	16	18	23	87	5.01311e-86	1.39834e-85
chr9	129452600	129453476	59	25	25	25	134	1.08553e-58	1.49401e-58			chr5	135326128	135327191	67	17	30	24	138	3.17665e-72	5.70508e-72
chr9	131934989	131935683	6	26	27	26	85	4.35103e-114	5.05098e-113			chr5	139092045	139092983	18	63	25	21	127	1.39623e-98	6.26093e-98
chr9	131941250	131941943	8	39	20	28	95	1.49709e-90	6.62524e-90			chr5	141134260	141135021	20	31	29	14	94	2.4833e-99	1.13511e-98
chr9	132015197	132015810	38	26	16	29	109	2.86299e-74	6.72509e-74			chr5	141135475	141136492	26	47	33	25	131	7.69125e-51	8.48793e-51
chr9	132458468	132459623	48	68	44	22	182	3.52608e-60	5.07072e-60			chr5	141136853	141138454	43	58	61	32	194	5.79725e-53	6.60878e-53
chr9	134184380	134185458	28	37	47	25	137	4.24569e-58	5.70603e-58			chr5	141205997	141207363	56	28	23	40	147	3.75374e-75	7.4601e-75
chr9	134190597	134191333	35	19	8	24	86	1.64438e-132	4.24887e-131			chr5	141253681	141257830	199	116	163	221	699	3.7189e-42	3.75333e-42
chr9	135679721	135680632	32	30	34	11	107	3.91474e-71	8.06095e-71			chr5	148406709	148407491	17	46	22	21	106	1.9036e-78	4.16266e-78
chr9	136469944	136471056	45	52	83	41	221	2.65197e-49	2.91389e-49			chr5	149601731	149602813	23	51	39	37	150	4.44218e-51	4.92148e-51
chr9	136952274	136953304	29	65	35	29	158	9.07021e-64	1.52952e-63			chr5	149672865	149673898	50	22	44	49	165	5.8979e-58	7.40241e-58
chr9	137511836	137512443	33	9	20	15	77	2.50244e-95	1.28491e-94			chr5	159738703	159739794	36	50	31	19	136	1.57466e-56	1.92519e-56
chr9	137538129	137539768	52	68	89	40	249	4.90159e-54	5.90402e-54			chr5	167576109	167576757	34	13	16	21	84	8.29787e-119	8.90764e-118
chr9	137715972	137716914	37	33	37	13	120	3.42651e-65	6.01893e-65			chr5	169935019	169935556	31	24	34	10	99	7.39005e-69	1.20503e-68
chr9	139047650	139048750	43	19	35	52	149	6.0954e-73	1.35247e-72			chr5	170873112	170873780	22	13	15	21	71	4.47072e-98	1.97969e-97
chr9	140066210	140066873	19	24	34	15	92	2.70349e-86	1.01667e-85			chr5	172006316	172007031	16	21	30	10	77	1.91531e-124	3.26987e-123
chr10	736060	736810	14	34	22	21	91	9.58915e-78	2.50192e-77			chr5	172092308	172093108	37	16	18	36	107	1.20261e-109	8.39459e-109
chr10	23982567	23984998	40	17	31	55	143	1.133e-85	4.06965e-85			chr5	172653498	172656066	176	59	103	113	451	1.41144e-59	1.82817e-59
chr10	26222801	26223951	19	36	54	36	145	1.78508e-72	3.87493e-72			chr5	173498675	173499863	34	17	24	28	103	5.6144e-63	7.90816e-63
chr10	26910874	26911527	12	28	29	19	88	5.21663e-99	3.05002e-98			chr5	174151644	174152742	30	18	27	37	112	1.37371e-56	1.68241e-56
chr10	29079769	29081210	84	39	74	81	278	3.4612e-49	3.79784e-49			chr5	175199692	175200486	37	46	38	18	139	3.10452e-66	4.77645e-66
chr10	30646275	30646913	19	12	13	26	70	3.18317e-139	1.10857e-137			chr5	176313701	176314286	15	22	21	10	68	9.07323e-143	4.94491e-141
chr10	43480771	43481586	25	34	55	22	136	9.10985e-76	2.21793e-75			chr5	177410147	177412930	74	77	103	44	298	1.65809e-47	1.75599e-47
chr10	43565752	43566507	49	22	28	34	133	1.58793e-56	2.0515e-56			chr6	463015	463552	22	14	17	33	86	7.79337e-102	3.95814e-101
chr10	43834202	43836156	124	70	92	128	414	6.4414e-46	6.73572e-46			chr6	1594766	1595282	21	29	29	17	96	5.06512e-68	8.14674e-68
chr10	45360244	45360959	21	11	33	5	70	1.33337e-133	3.56011e-132			chr6	1619498	1620999	87	52	45	67	251	2.57844e-45	2.66885e-45
chr10	47658103	47658670	28	13	16	18	75	1.54799e-85	5.53543e-85			chr6	2839918	2840477	18	22	28	12	80	2.28069e-98	1.01627e-97
chr10	73240005	73240526	18	16	37	13	84	6.34339e-81	1.87493e-80			chr6	2843082	2843736	25	11	15	28	79	6.32425e-122	8.53472e-121
chr10	73438610	73440030	38	61	65	30	194	3.20349e-76	7.91973e-76			chr6	2960125	2961322	32	45	58	35	170	3.00805e-56	3.64932e-56
chr10	73470106	73470753	27	11	21	22	81	4.04308e-91	1.85058e-90			chr6	3518490	3519307	13	61	30	25	129	2.26294e-102	1.19204e-101
chr10	73479123	73479865	30	14	22	31	97	4.95106e-84	1.6663e-83			chr6	4294791	4295424	18	13	12	26	69	6.49867e-130	1.41671e-128
chr10	73497981	73498791	29	31	46	18	124	3.00543e-71	6.26914e-71			chr6	7502868	7503591	26	15	12	30	83	2.57075e-114	2.15547e-113
chr10	80132461	80132963	30	12	16	26	84	7.65292e-109	7.21175e-108			chr6	7545609	7546402	20	27	33	19	99	2.30037e-65	3.4348e-65
chr10	81316190	81319702	196	106	81	115	498	4.38723e-49	4.80078e-49			chr6	18277310	18278345	49	30	36	59	174	5.00254e-59	6.39766e-59
chr10	88098857	88102576	157	196	267	110	730	1.99578e-53	2.36483e-53			chr6	21664317	21666906	141	81	31	46	299	2.09483e-54	2.4593e-54
chr10	88126693	88128188	26	70	52	50	198	2.63713e-59	3.66726e-59			chr6	33730987	33731920	12	31	31	28	102	1.58508e-80	3.70636e-80
chr10	88134485	88135224	21	33	19	12	85	3.97634e-90	1.74046e-89			chr6	33764109	33765169	45	35	14	29	123	8.06013e-65	1.18971e-64
chr10	88726261	88726951	36	11	17	14	78	4.64887e-102	3.21012e-101			chr6	33820933	33821460	10	26	24	21	81	1.48306e-97	6.44632e-97
chr10	91294952	91295919	33	23	16	32	104	2.56704e-83	8.35853e-83			chr6	33943458	33946811	144	101	58	94	397	2.87122e-45	2.96972e-45
chr10	99575880	99576883	37	19	25	32	113	5.62876e-65	9.78012e-65			chr6	34482834	34484412	43	38	40	90	211	2.50287e-55	2.98784e-55
chr10	101088979	101089624	26	14	14	23	77	1.2655e-110	1.29957e-109			chr6	35180193	35182816	90	127	147	92	456	6.09076e-44	6.23599e-44
chr10	102382929	102384551	115	47	41	47	250	1.31347e-54	1.59166e-54			chr6	37710929	37711726	20	34	39	26	119	3.48709e-69	5.77919e-69
chr10	102590065	102590962	36	58	41	28	163	2.02577e-52	2.34486e-52			chr6	39278115	39279205	48	36	20	35	139	1.66792e-56	2.03745e-56
chr10	102898608	102900167	53	83	74	42	252	1.39525e-56	1.81133e-56			chr6	39286955	39288319	52	22	45	48	167	2.60799e-55	3.11071e-55
chr10	103009011	103009725	32	15	23	32	102	4.78644e-81	1.41998e-80			chr6	39289795	39290903	47	26	30	38	141	5.34101e-58	6.70941e-58
chr10	103047295	103048380	47	47	57	19	170	1.2833e-63	2.15047e-63			chr6	40579067	40579677	22	15	12	19	68	1.28205e-107	8.29528e-107
chr10	104174210	104175009	72	41	11	21	145	7.07245e-95	3.56291e-94			chr6	41375702	41376459	17	40	35	34	126	1.89747e-56	2.31387e-56
chr10	115998870	116001040	50	24	22	49	145	1.14224e-96	6.22402e-96			chr6	41388877	41389474	17	27	23	16	83	1.56278e-77	3.33001e-77
chr10	118899201	118900118	40	17	39	43	139	3.42229e-65	6.01893e-65			chr6	43241261	43246169	3	52	25	62	142	1.18306e-77	2.53615e-77
chr10	126052654	126053397	44	17	14	18	93	3.6415e-107	3.07036e-106			chr6	44310271	44310774	12	26	19	16	73	9.26625e-106	5.6596e-105
chr10	126838703	126839258	12	19	40	16	87	5.90093e-128	1.24385e-126			chr6	50816845	50817783	30	19	21	38	108	1.47521e-82	3.67377e-82
chr10	130298982	130299632	34	17	17	21	89	7.03748e-84	2.34876e-83			chr6	50818080	50819215	52	20	42	41	155	2.64768e-61	3.5731e-61
chr10	131719118	131721055	108	31	66	52	257	9.75936e-47	1.0313e-46			chr6	70992147	70993594	33	14	42	45	134	4.86264e-70	8.18333e-70
chr10	131834627	131836043	55	13	40	59	167	5.09674e-98	2.89538e-97			chr6	90142983	90143889	37	36	7	29	109	2.12315e-93	7.59723e-93
chr10	132310489	132311513	26	14	22	28	90	4.86058e-73	1.09057e-72			chr6	90694799	90695817	26	8	15	24	73	3.60394e-147	2.4318e-145
chr10	133179709	133180224	24	8	17	21	70	1.16053e-138	3.87328e-137			chr6	99275310	99277070	65	82	62	20	229	5.96288e-79	1.32436e-78
chr10	133469404	133470238	23	42	32	19	116	8.57799e-74	1.96876e-73			chr6	108141223	108141932	32	17	16	31	96	2.43e-96	9.95176e-96
chr10	133924413	133925052	19	34	30	20	103	1.93352e-77	4.99597e-77			chr6	116783064	116783574	25	8	16	20	69	3.74994e-146	2.21403e-144
chr10	134198221	134198752	33	15	25	28	101	1.56611e-68	2.95861e-68			chr6	117197756	117198732	35	17	24	41	117	4.79779e-89	1.47153e-88
chr10	134207558	134208464	61	37	26	37	161	7.54385e-58	1.0071e-57			chr6	128840031	128842378	34	16	19	24	93	4.51512e-73	8.33062e-73
chr10	134289690	134290285	37	11	20	20	88	3.74753e-93	1.83035e-92			chr6	132271109	132272582	19	36	36	28	119	4.26316e-58	5.36016e-58
chr10	134649827	134650561	38	16	23	27	104	1.19857e-78	3.22166e-78			chr6	135925329	135925839	19	30	23	14	86	1.71616e-91	5.70846e-91
chr10	134894667	134896182	78	42	39	54	213	9.4538e-57	1.2333e-56			chr6	144328938	144329945	47	23	50	77	197	7.18441e-62	9.83604e-62
chr10	135289011	135290887	55	78	90	50	273	2.90918e-48	3.1405e-48			chr6	148663654	148664467	26	40	33	13	112	1.64225e-90	5.28879e-90
chr11	1245816	1248568	45	18	104	112	279	2.05119e-59	2.87238e-59			chr6	150316408	150317374	21	36	48	29	134	9.25712e-64	1.33306e-63
chr11	1368150	1371853	54	35	16	37	142	1.51871e-88	6.27055e-88			chr6	150375171	150375882	26	22	10	22	80	1.71397e-98	7.66152e-98
chr11	2174725	2178163	41	20	15	18	94	3.38799e-82	1.05185e-81			chr6	157753487	157754218	27	22	14	27	90	9.5986e-73	1.75048e-72
chr11	13299802	13300712	19	36	30	23	108	1.16408e-58	1.59936e-58			chr6	158400431	158400959	9	26	19	22	76	3.86271e-91	1.27885e-90
chr11	60538675	60539898	51	27	34	52	164	1.21621e-61	1.88066e-61			chr6	159866446	159866946	23	15	17	28	83	1.26101e-84	3.35243e-84
chr11	60809320	60809863	34	12	29	27	102	6.35499e-68	1.18933e-67			chr6	166066841	166067428	33	12	12	31	88	3.78824e-139	1.4508e-137
chr11	64257197	64258425	80	33	48	47	208	3.6179e-46	3.79311e-46			chr6	166806642	166807179	35	15	16	20	86	5.08671e-96	2.05939e-95
chr11	64276395	64276975	14	22	19	13	68	4.92862e-104	3.68955e-103			chr6	167099564	167100677	47	37	20	40	144	4.14843e-60	5.44794e-60
chr11	64306186	64306959	18	20	26	8	72	2.50382e-123	4.55809e-122			chr6	168112716	168113950	42	52	36	19	149	1.77007e-48	1.88869e-48
chr11	64401872	64403409	67	70	80	32	249	4.09363e-55	5.02143e-55			chr6	168170538	168171670	44	41	51	14	150	8.25491e-77	1.72271e-76
chr11	64417935	64418975	40	68	46	33	187	3.1404e-48	3.38554e-48			chr7	1293353	1295903	121	111	42	94	368	3.41466e-40	3.42918e-40
chr11	64482751	64486046	122	66	80	103	371	1.08283e-43	1.11484e-43			chr7	1686240	1688686	99	82	39	76	296	1.49152e-48	1.59388e-48
chr11	65549349	65550476	69	53	29	56	207	6.83536e-52	7.85527e-52			chr7	2536812	2539704	136	57	104	105	402	3.32028e-48	3.53747e-48
chr11	68427784	68429437	94	71	48	83	296	2.68179e-34	2.68514e-34			chr7	4863625	4864134	32	15	15	27	89	1.77587e-108	1.17589e-107
chr11	68759956	68760704	44	17	18	30	109	2.03362e-100	1.28262e-99			chr7	4997230	4998686	74	46	43	66	229	2.71111e-57	3.35808e-57
chr11	68976954	68978610	14	22	36	19	91	8.52587e-93	4.13892e-92			chr7	5452401	5453105	31	19	15	22	87	7.33475e-77	1.53748e-76
chr11	69314673	69315458	55	21	37	46	159	2.03839e-74	4.8022e-74			chr7	8279395	8280051	23	11	16	19	69	1.05364e-110	7.57873e-110
chr11	69624992	69625653	14	21	25	13	73	1.2553e-110	1.29957e-109			chr7	19184234	19184975	9	22	19	13	63	4.34595e-183	3.0791e-180
chr11	69918644	69919642	34	31	56	18	139	7.17894e-74	1.65239e-73			chr7	25725293	25726050	24	27	26	7	84	1.07305e-115	9.80976e-115
chr11	69930787	69932217	48	62	66	37	213	1.73217e-54	2.09588e-54			chr7	27199801	27200966	31	46	45	24	146	3.87686e-67	6.11069e-67
chr11	72300812	72303315	32	34	44	19	129	1.59624e-60	2.3247e-60			chr7	27282245	27287196	44	16	43	41	144	1.6614e-61	2.25498e-61
chr11	72324346	72330048	220	191	156	50	617	1.95877e-51	2.2382e-51			chr7	28893510	28894042	27	9	18	18	72	1.50267e-113	1.19622e-112
chr11	72342810	72343834	49	25	27	35	136	5.51576e-61	8.28916e-61			chr7	29605326	29606380	47	15	43	41	146	1.30027e-68	2.11294e-68
chr11	74952922	74954665	21	48	31	28	128	8.2525e-53	9.62191e-53			chr7	30718022	30719085	26	37	66	9	138	8.11719e-126	1.45596e-124
chr11	75990752	75994823	45	16	49	49	159	6.42226e-59	8.90006e-59			chr7	30741345	30742116	29	13	20	26	88	5.90382e-92	1.9871e-91
chr11	82443450	82444224	25	46	31	23	125	5.11126e-61	7.71533e-61			chr7	30768933	30769973	35	31	37	5	108	2.02717e-104	1.1821e-103
chr11	94278168	94278802	12	37	22	27	98	8.39834e-71	1.71609e-70			chr7	30933451	30935193	63	32	24	58	177	5.27393e-96	2.1291e-95
chr11	101723425	101723993	25	16	17	29	87	1.20895e-87	4.72376e-87			chr7	32801160	32801965	33	45	29	15	122	3.53092e-66	5.4207e-66
chr11	115837863	115838365	21	25	39	16	101	7.19307e-81	2.113e-80			chr7	37487011	37488461	43	22	44	59	168	1.55293e-65	2.33351e-65
chr11	116596277	116596836	25	15	14	21	75	1.09567e-95	5.77387e-95			chr7	43484369	43485335	21	61	27	28	137	6.04024e-70	1.0117e-69
chr11	119355490	119356162	27	16	16	23	82	2.92478e-82	9.11575e-82			chr7	44267585	44269862	18	24	24	11	77	3.67158e-103	2.00874e-102
chr11	119383902	119385395	50	54	60	28	192	1.9068e-49	2.09801e-49			chr7	44320923	44321738	26	25	18	42	111	4.22748e-68	6.8227e-68
chr11	119473975	119475188	22	38	37	18	115	1.29611e-92	6.25413e-92			chr7	44351195	44351746	24	33	24	13	94	8.49947e-75	1.67507e-74
chr11	119615629	119616390	34	32	54	21	141	1.25835e-54	1.52717e-54			chr7	45187614	45188525	36	22	26	36	120	2.82575e-57	3.49702e-57
chr11	119902163	119903232	44	66	69	29	208	8.41923e-73	1.84257e-72			chr7	45226099	45227130	62	45	28	50	185	1.02248e-47	1.08691e-47
chr11	120017287	120018974	81	49	42	60	232	6.3212e-48	6.79635e-48			chr7	45739160	45740279	39	61	58	22	180	9.39287e-83	2.36407e-82
chr11	120667370	120667947	21	22	22	9	74	7.98988e-107	6.59783e-106			chr7	45927700	45929397	34	23	10	21	88	4.78595e-97	2.03654e-96
chr11	122889240	122890082	49	25	15	23	112	1.4616e-83	4.79811e-83			chr7	47576004	47577192	37	27	23	45	132	1.43953e-65	2.1677e-65
chr11	124933125	124933817	13	37	26	29	105	1.76383e-63	2.93727e-63			chr7	47867651	47868276	28	12	12	20	72	1.2465e-137	4.30802e-136
chr11	128692837	128693502	26	10	27	31	94	8.49539e-96	4.53654e-95			chr7	49830279	49830925	13	20	31	16	80	2.43636e-107	1.54339e-106
chr11	129593083	129594284	59	59	50	20	188	1.03722e-58	1.42997e-58			chr7	49831836	49832499	21	19	32	12	84	2.55638e-71	4.48317e-71
chr11	130271046	130271648	16	30	39	27	112	1.06355e-66	1.92739e-66			chr7	50545058	50545640	20	23	11	39	93	5.4702e-83	1.39411e-82
chr11	132934212	132934799	31	11	17	27	86	2.12715e-119	3.0979e-118			chr7	50567538	50568038	22	27	23	10	82	1.33316e-96	5.53985e-96
chr11	134203249	134204079	49	12	35	43	139	2.22918e-92	1.06921e-91			chr7	50626303	50627258	26	29	41	15	111	1.17569e-73	2.24219e-73
chr11	134256920	134257825	29	35	63	32	159	1.04392e-61	1.61736e-61			chr7	50629710	50630405	15	31	19	13	78	3.00141e-117	2.95347e-116
chr11	134827634	134828418	10	21	18	13	62	4.19572e-181	6.72155e-179			chr7	50697174	50697776	22	28	33	13	96	6.05553e-92	2.03334e-91
chr12	210428	211205	42	36	16	38	132	1.79822e-59	2.53586e-59			chr7	50777849	50778666	31	17	29	37	114	1.18765e-62	1.65803e-62
chr12	1943051	1944002	29	38	43	22	132	2.40325e-76	6.01564e-76			chr7	50850248	50851116	32	19	17	29	97	5.25294e-85	1.40707e-84
chr12	2640734	2642009	63	30	46	59	198	4.33602e-61	6.5655e-61			chr7	73470363	73471223	20	40	31	22	113	5.6896e-69	9.35285e-69
chr12	3473052	3475058	102	44	62	70	278	3.10985e-52	3.58416e-52			chr7	77669500	77670053	29	22	10	25	86	2.36109e-88	7.11844e-88
chr12	3475526	3477251	48	26	30	49	153	2.26261e-63	3.75228e-63			chr7	95225168	95226280	16	43	34	29	122	1.44251e-87	4.25842e-87
chr12	3564356	3565012	22	29	34	12	97	4.02127e-99	2.38595e-98			chr7	100193465	100194084	15	27	5	29	76	3.27624e-95	1.25811e-94
chr12	4359510	4360135	23	25	34	13	95	1.04511e-85	3.80513e-85			chr7	100942718	100943964	67	24	27	31	149	1.20616e-68	1.96227e-68
chr12	6030204	6030981	31	58	30	20	139	2.43905e-76	6.08623e-76			chr7	105378311	105378811	22	20	29	9	80	1.70589e-99	7.87378e-99
chr12	6308631	6309329	40	26	22	38	126	3.83396e-71	7.91496e-71			chr7	105670573	105671102	15	30	28	9	82	3.38115e-142	1.77448e-140
chr12	6309653	6311835	160	107	97	160	524	5.49273e-43	5.61183e-43			chr7	106606730	106607592	34	35	26	7	102	3.48377e-97	1.49591e-96
chr12	8298481	8299209	22	21	44	17	104	5.99202e-74	1.38317e-73			chr7	117926183	117926810	33	19	15	20	87	1.23047e-75	2.49439e-75
chr12	12224773	12225441	28	33	24	12	97	1.08259e-70	2.19533e-70			chr7	127257910	127258465	22	21	8	25	76	7.11458e-111	5.14355e-110
chr12	31271432	31272306	24	35	29	11	99	3.99379e-100	2.46079e-99			chr7	127758618	127759417	11	31	40	44	126	1.16072e-60	1.54581e-60
chr12	34521557	34523032	54	38	25	58	175	1.82126e-69	3.51525e-69			chr7	127776999	127777529	21	11	19	27	78	8.4757e-106	5.19917e-105
chr12	34523534	34526068	108	86	63	115	372	3.61559e-43	3.69871e-43			chr7	127818427	127819293	41	14	32	31	118	3.54318e-73	6.5802e-73
chr12	42660538	42661625	16	28	26	18	88	4.24518e-71	8.71895e-71			chr7	128337237	128337972	11	22	28	17	78	1.82636e-119	2.07036e-118
chr12	48227046	48227782	26	15	12	24	77	3.19233e-111	3.40941e-110			chr7	128458823	128459429	24	10	17	21	72	6.72335e-113	5.29277e-112
chr12	53228192	53228890	19	22	29	12	82	2.13815e-101	1.39241e-100			chr7	130131169	130132460	46	33	30	59	168	1.76009e-64	2.57383e-64
chr12	54338671	54339420	36	51	45	27	159	1.40114e-46	1.47479e-46			chr7	132300083	132300943	34	22	18	38	112	3.77619e-85	1.01921e-84
chr12	54411146	54412319	14	20	29	16	79	2.91959e-106	2.36222e-105			chr7	135411545	135412119	22	14	18	26	80	2.33738e-76	4.8422e-76
chr12	54596985	54597818	51	11	33	42	137	3.88815e-104	2.93812e-103			chr7	138635573	138636081	27	21	14	28	90	5.10304e-81	1.21734e-80
chr12	54599670	54600261	34	14	21	29	98	3.04507e-93	1.49638e-92			chr7	139978118	139979090	43	10	25	25	103	6.56815e-104	3.73778e-103
chr12	58262288	58263307	40	25	30	51	146	1.48898e-62	2.40459e-62			chr7	140301383	140302273	18	17	36	6	77	3.21421e-138	1.19856e-136
chr12	70760563	70761243	29	10	18	24	81	2.59478e-116	3.29908e-115			chr7	140342939	140343475	22	15	9	25	71	7.29438e-140	3.04004e-138
chr12	109747913	109748587	18	21	35	15	89	1.72433e-89	7.30786e-89			chr7	148034059	148034715	18	31	22	15	86	2.10571e-85	5.71609e-85
chr12	124803013	124803623	27	11	21	25	84	1.52633e-84	5.24718e-84			chr7	149505588	149506704	36	15	30	54	135	3.96031e-91	1.3081e-90
chr12	129227198	129227750	24	20	9	31	84	5.6902e-107	4.74776e-106			chr7	149516292	149517346	41	13	40	45	139	3.67646e-76	7.60517e-76
chr12	130623376	130624002	14	21	30	15	80	6.6973e-101	4.32624e-100			chr7	150539380	150540173	40	20	17	44	121	1.18014e-102	6.31043e-102
chr12	130935867	130936571	14	23	38	17	92	2.87044e-105	2.25414e-104			chr7	150542823	150544239	59	26	39	49	173	3.82593e-67	6.03713e-67
chr12	131686989	131687744	50	25	31	37	143	2.12131e-61	3.26136e-61			chr7	150670500	150671985	30	63	43	37	173	1.27381e-55	1.53224e-55
chr12	131779385	131780037	29	11	28	32	100	4.99296e-91	2.25953e-90			chr7	155152483	155155730	62	94	76	50	282	1.68889e-43	1.72046e-43
chr12	131931401	131932388	19	26	26	14	85	1.33309e-78	3.57126e-78			chr7	155276791	155277593	33	26	28	55	142	1.77018e-60	2.34643e-60
chr12	132059740	132060452	25	19	32	6	82	9.64365e-109	8.87881e-108			chr7	155677279	155678328	45	33	17	37	132	6.89073e-75	1.36181e-74
chr12	132086061	132086710	13	18	21	10	62	4.28224e-183	8.57518e-181			chr8	686896	687439	19	27	7	28	81	1.02966e-81	2.51555e-81
chr12	132108083	132109128	37	44	93	34	208	1.96434e-69	3.7823e-69			chr8	6711894	6712727	49	32	17	25	123	1.96669e-51	2.19261e-51
chr12	132149670	132151741	91	89	185	75	440	1.0089e-46	1.06473e-46			chr8	7536321	7538783	47	45	23	51	166	2.21542e-43	2.25521e-43
chr13	20748792	20749343	27	32	26	13	98	1.38748e-65	2.45879e-65			chr8	10482696	10483514	32	17	34	42	125	2.86202e-63	4.06769e-63
chr13	25946539	25948848	13	33	40	35	121	4.39939e-70	8.65826e-70			chr8	10826808	10827858	37	15	36	37	125	2.14053e-63	3.06068e-63
chr13	28369097	28369817	25	7	34	26	92	2.23269e-78	5.92181e-78			chr8	11473094	11475547	110	147	106	55	418	8.62677e-53	9.7793e-53
chr13	30076525	30077387	31	53	36	25	145	9.70227e-63	1.58279e-62			chr8	11501289	11502243	19	33	41	29	122	2.2785e-59	2.94315e-59
chr13	44946695	44947600	29	32	46	19	126	4.61734e-67	8.40565e-67			chr8	11780445	11781277	29	42	42	23	136	3.01107e-65	4.48181e-65
chr13	53313107	53314320	38	8	29	26	101	5.24312e-92	2.48505e-91			chr8	11870446	11874344	66	34	171	202	473	3.25071e-38	3.2553e-38
chr13	61987325	61988162	28	38	29	13	108	1.89672e-86	7.1664e-86			chr8	19613943	19616066	94	42	86	104	326	1.39004e-50	1.53045e-50
chr13	74709844	74710473	11	25	26	18	80	9.96588e-110	9.85515e-109			chr8	21980921	21981542	24	8	14	20	66	8.76482e-162	1.24197e-159
chr13	82443441	82444235	21	50	25	24	120	3.09731e-60	4.46213e-60			chr8	22429445	22430106	22	20	13	36	91	6.12608e-94	2.23728e-93
chr13	110951106	110951843	21	26	33	18	98	1.08259e-70	2.19533e-70			chr8	22724881	22726351	74	40	50	86	250	9.85833e-67	1.54435e-66
chr13	111119890	111120949	14	22	55	32	123	8.19642e-90	3.52975e-89			chr8	22736070	22736688	19	12	14	22	67	1.39375e-119	1.60564e-118
chr13	112125226	112125777	24	10	15	23	72	3.12935e-140	1.19362e-138			chr8	24812707	24814412	38	14	15	22	89	3.93907e-111	2.90712e-110
chr13	112191787	112192712	46	18	37	36	137	3.29036e-61	5.02015e-61			chr8	27752529	27755222	70	99	145	89	403	2.38727e-45	2.47277e-45
chr13	112566321	112567237	37	27	13	39	116	1.31742e-94	6.59532e-94			chr8	27794640	27795677	26	15	12	24	77	2.75445e-119	3.07327e-118
chr13	113004527	113005478	51	31	21	29	132	7.10714e-50	7.91768e-50			chr8	27815621	27816188	20	15	12	21	68	2.07777e-110	1.4721e-109
chr13	113087805	113088590	40	19	36	43	138	1.86148e-60	2.69629e-60			chr8	31496501	31497354	33	13	17	16	79	3.8206e-80	8.86055e-80
chr13	113290776	113291706	44	22	20	27	113	3.22009e-70	6.38438e-70			chr8	37351547	37352221	11	36	26	29	102	3.66757e-78	7.97078e-78
chr13	114601258	114602243	42	16	34	32	124	3.02729e-55	3.75365e-55			chr8	37448748	37449846	21	37	33	19	110	1.03779e-82	2.59814e-82
chr13	114740315	114741371	46	22	36	41	145	7.22084e-52	8.28637e-52			chr8	37468370	37469309	19	24	28	13	84	5.44167e-91	1.76047e-90
chr14	21538650	21539867	59	124	23	21	227	1.5002e-52	1.74154e-52			chr8	37548700	37549235	12	31	27	22	92	8.27036e-89	2.52567e-88
chr14	23815427	23818041	184	212	112	54	562	7.55535e-53	8.82192e-53			chr8	37821942	37824538	135	73	49	74	331	1.29773e-65	1.95834e-65
chr14	94631500	94632576	11	29	20	17	77	1.33764e-111	1.4479e-110			chr8	38343328	38343970	9	25	22	11	67	9.20389e-174	3.26048e-171
chr14	104713012	104714097	6	26	32	27	91	5.12885e-116	6.32032e-115			chr8	38422777	38423796	27	51	37	25	140	6.21581e-64	8.97839e-64
chr14	104719287	104719968	25	7	25	19	76	5.17648e-102	3.54389e-101			chr8	41740172	41740862	32	13	14	22	81	1.14436e-124	1.97751e-123
chr14	104858537	104860729	44	9	25	48	126	4.70079e-128	1.01766e-126			chr8	41755943	41756614	35	18	15	21	89	3.5055e-84	9.2329e-84
chr14	105635312	105646964	106	112	51	19	288	1.14784e-60	1.68701e-60			chr8	48100200	48101372	38	31	34	10	113	1.08554e-59	1.41249e-59
chr14	105648038	105650054	94	57	18	26	195	8.69018e-60	1.23201e-59			chr8	49833750	49834767	31	10	14	17	72	1.08136e-132	2.78597e-131
chr14	106367219	106368846	72	101	76	28	277	5.39877e-73	1.20794e-72			chr8	65289566	65291036	91	64	26	48	229	1.10942e-60	1.48167e-60
chr15	22546347	22547840	24	77	55	54	210	9.26734e-66	1.65695e-65			chr8	68624114	68624694	9	23	17	16	65	3.31397e-138	1.20408e-136
chr15	28339088	28340537	33	60	70	55	218	1.1015e-48	1.19878e-48			chr8	73163543	73164418	26	44	35	18	123	5.71337e-77	1.20474e-76
chr15	37402524	37403319	36	21	32	45	134	8.39955e-62	1.30388e-61			chr8	75896448	75897281	33	16	14	34	97	3.8549e-116	3.59368e-115
chr15	42152017	42152608	17	23	22	10	72	1.63647e-122	2.78896e-121			chr8	91803412	91804265	24	8	32	28	92	7.90635e-87	2.26329e-86
chr15	42373212	42374064	61	25	37	36	159	5.14003e-53	6.01046e-53			chr8	102236244	102236933	17	17	23	9	66	1.77034e-135	5.57461e-134
chr15	45403741	45407908	33	21	38	62	154	1.28969e-73	2.94315e-73			chr8	117949943	117951082	66	42	16	26	150	1.91764e-65	2.87241e-65
chr15	57626620	57627585	41	25	25	40	131	5.77863e-73	1.28575e-72			chr8	120220810	120221441	25	15	12	23	75	1.29147e-111	9.68258e-111
chr15	62456053	62456580	15	34	22	11	82	8.91268e-128	1.83053e-126			chr8	121823319	121825043	35	41	7	47	130	3.55395e-94	1.30804e-93
chr15	62456927	62457971	48	37	50	13	148	2.31001e-64	3.97064e-64			chr8	133490889	133492625	29	88	35	40	192	8.89949e-45	9.16466e-45
chr15	66923134	66923658	11	37	19	15	82	3.4665e-135	1.02839e-133			chr8	133493338	133495137	57	97	69	37	260	1.05416e-64	1.54953e-64
chr15	66925290	66925952	8	49	27	14	98	4.30788e-149	2.87551e-147			chr8	134086577	134087314	24	14	15	25	78	1.78219e-103	9.94236e-103
chr15	68634416	68635410	37	17	32	48	134	1.73412e-81	5.18296e-81			chr8	134279549	134280607	29	40	61	28	158	4.49086e-65	6.6634e-65
chr15	70536292	70536799	23	13	24	34	94	1.87541e-84	6.39237e-84			chr8	141108817	141109602	31	22	11	49	113	4.64464e-115	4.16548e-114
chr15	71408198	71408840	24	14	18	26	82	1.34115e-81	4.05381e-81			chr8	142321712	142322286	9	24	22	21	76	1.43246e-102	7.57385e-102
chr15	74594984	74595672	32	7	28	18	85	4.7925e-88	1.91271e-87			chr8	142506154	142507360	30	24	49	15	118	1.72378e-71	3.03806e-71
chr15	74687494	74688413	8	30	19	14	71	1.32496e-151	1.06129e-149			chr8	142535186	142536293	59	23	34	63	179	7.12517e-88	2.12108e-87
chr15	75247013	75248039	31	78	70	52	231	3.20457e-71	6.64989e-71			chr8	142945659	142946289	26	12	17	27	82	1.66401e-104	9.74342e-104
chr15	79061336	79061957	21	31	30	17	99	7.23076e-72	1.54449e-71			chr8	143656299	143657924	48	46	22	61	177	1.12783e-65	1.70559e-65
chr15	91432479	91434683	36	131	102	83	352	4.86629e-79	1.3441e-78			chr8	143685099	143685958	30	37	25	13	105	6.35012e-65	9.39261e-65
chr15	93632717	93633392	14	21	43	20	98	1.08403e-95	5.7504e-95			chr8	143692701	143693572	23	31	21	10	85	3.66866e-93	1.29638e-92
chr15	99089326	99089892	35	18	11	21	85	1.87833e-113	2.14935e-112			chr8	143762521	143764175	48	79	62	44	233	8.35595e-44	8.54284e-44
chr15	99601879	99603310	38	55	68	33	194	1.33269e-62	2.15654e-62			chr8	143866535	143869391	68	123	134	96	421	6.54129e-46	6.83555e-46
chr15	101255368	101256446	45	34	18	39	136	5.88103e-63	9.67291e-63			chr8	144480216	144480717	19	17	24	8	68	5.69929e-119	6.1648e-118
chr15	101420464	101421137	16	23	21	13	73	1.09699e-100	6.9737e-100			chr9	19788279	19789349	34	34	68	29	165	2.72805e-55	3.25118e-55
chr15	101499230	101499812	28	11	20	32	91	1.30023e-108	1.1835e-107			chr9	22446653	22448181	21	11	25	34	91	1.45851e-77	3.12193e-77
chr15	102319029	102319681	27	21	36	11	95	1.40246e-70	2.82964e-70			chr9	33400889	33401838	18	43	54	46	161	9.45509e-62	1.28826e-61
chr16	824163	826281	85	40	92	100	317	1.00456e-35	1.00834e-35			chr9	33735089	33735594	23	14	18	26	81	8.8062e-83	2.22431e-82
chr16	828014	828804	40	24	30	44	138	1.00685e-57	1.33524e-57			chr9	35675204	35676598	42	65	41	22	170	3.68062e-63	5.19984e-63
chr16	1201567	1202491	29	50	31	14	124	8.11207e-88	3.20087e-87			chr9	36125722	36126288	14	18	27	12	71	1.44794e-127	2.93104e-126
chr16	1204239	1208644	95	237	62	39	433	7.57666e-80	2.18306e-79			chr9	38404117	38405206	10	26	25	14	75	5.72369e-140	2.45772e-138
chr16	1292145	1292698	20	25	30	13	88	5.11833e-86	1.8893e-85			chr9	38420237	38420975	13	22	28	18	81	1.95855e-87	5.73401e-87
chr16	1323442	1324359	46	18	31	30	125	2.81899e-57	3.72609e-57			chr9	67031968	67032547	27	16	13	19	75	5.71847e-99	2.5806e-98
chr16	2358169	2358793	28	8	18	24	78	3.4244e-134	9.45842e-133			chr9	72287688	72288216	19	23	42	16	100	2.38553e-90	7.66507e-90
chr16	2840295	2841163	26	9	16	21	72	3.07798e-134	8.80522e-133			chr9	93857936	93858826	39	24	14	39	116	5.83228e-108	3.82608e-107
chr16	4267846	4268761	48	23	41	51	163	4.3497e-57	5.72103e-57			chr9	94661082	94661586	10	25	20	15	70	4.83101e-126	8.89031e-125
chr16	5058289	5058922	15	47	79	65	206	1.34691e-77	3.50283e-77			chr9	95951063	95952212	58	46	12	23	139	9.83547e-61	1.3148e-60
chr16	11748063	11750692	319	245	56	117	737	3.03059e-52	3.49784e-52			chr9	96029279	96030477	51	29	21	32	133	1.21378e-70	2.08223e-70
chr16	18475407	18481378	1361	998	197	453	3009	5.80807e-61	8.7121e-61			chr9	100619149	100620547	59	32	26	47	164	1.31081e-67	2.08464e-67
chr16	21360899	21362279	48	129	20	21	218	1.32839e-56	1.72734e-56			chr9	101487538	101488338	32	20	25	36	113	1.03107e-57	1.28273e-57
chr16	23765473	23767568	137	201	148	91	577	4.64594e-37	4.66925e-37			chr9	101642259	101643170	54	31	26	36	147	2.44855e-59	3.15992e-59
chr16	27863739	27864318	13	21	39	19	92	1.15838e-95	6.06445e-95			chr9	116915973	116917892	62	38	64	105	269	9.15672e-56	1.10332e-55
chr16	28078756	28079306	29	28	55	19	131	3.74738e-65	6.52534e-65			chr9	116933137	116934679	36	59	54	39	188	5.47673e-47	5.7742e-47
chr16	28304291	28307165	139	147	22	56	364	2.15179e-41	2.1735e-41			chr9	116936838	116938091	50	31	30	52	163	1.01223e-58	1.28754e-58
chr16	29128279	29128697	35	15	16	19	85	5.47723e-90	2.38438e-89			chr9	124303320	124304151	28	18	32	50	128	5.08696e-65	7.53998e-65
chr16	29247262	29248194	91	63	39	64	257	8.01083e-43	8.16371e-43			chr9	124308023	124308621	24	10	27	30	91	5.72659e-85	1.53105e-84
chr16	32948903	32950188	22	38	110	77	247	2.03841e-53	2.41176e-53			chr9	124328081	124328996	20	40	41	21	122	5.42388e-100	2.58775e-99
chr16	57022221	57023789	133	102	41	92	368	1.21451e-60	1.78172e-60			chr9	124968533	124971087	35	69	114	58	276	1.56334e-70	2.6722e-70
chr16	57094826	57095479	58	40	21	39	158	6.58815e-57	8.651e-57			chr9	126762488	126763401	10	39	15	18	82	5.01216e-112	3.81841e-111
chr16	57112827	57113634	70	52	30	56	208	1.09906e-53	1.31004e-53			chr9	128815818	128816397	41	12	22	18	93	6.82995e-77	1.43591e-76
chr16	57993775	57994298	34	33	66	25	158	1.32703e-48	1.43837e-48			chr9	129284084	129285477	40	62	68	38	208	7.69903e-60	1.00734e-59
chr16	66981664	66983728	19	60	63	72	214	2.57736e-58	3.48728e-58			chr9	129293870	129294637	20	20	41	17	98	9.08787e-71	1.5647e-70
chr16	71403169	71403695	35	17	41	51	144	8.73867e-61	1.29624e-60			chr9	129398201	129402026	124	51	91	95	361	2.62235e-41	2.63537e-41
chr16	80836666	80837470	37	57	43	28	165	2.337e-53	2.75285e-53			chr9	129450065	129451304	19	30	51	35	135	2.75218e-54	3.223e-54
chr16	81187346	81187944	56	51	14	31	152	1.11965e-67	2.07123e-67			chr9	130426227	130427156	39	17	25	31	112	4.97205e-73	9.11435e-73
chr16	81875383	81876756	140	94	56	96	386	1.81527e-43	1.86176e-43			chr9	130690030	130691091	3	28	11	25	67	1.14271e-120	1.37222e-119
chr16	84194499	84195395	96	35	51	54	236	2.40041e-62	3.83013e-62			chr9	130899322	130900444	57	106	64	46	273	5.39983e-44	5.53258e-44
chr16	85491989	85492633	27	28	24	9	88	2.98723e-91	1.37516e-90			chr9	131955793	131957923	38	13	14	47	112	4.26217e-137	1.43798e-135
chr16	86913377	86914237	83	47	22	36	188	2.82527e-68	5.3123e-68			chr9	131989487	131990473	8	23	23	21	75	3.79661e-117	3.7102e-116
chr16	88121639	88122407	15	51	86	68	220	1.3036e-82	4.12721e-82			chr9	132004010	132004583	8	28	23	22	81	1.63e-108	1.08437e-107
chr16	88302236	88302897	73	30	20	27	150	4.73185e-86	1.75473e-85			chr9	132007337	132007982	9	26	28	23	86	1.85346e-106	1.16211e-105
chr16	88337469	88338084	39	13	45	51	148	2.0118e-78	5.35365e-78			chr9	132050831	132051696	11	33	43	24	111	1.47566e-119	1.6863e-118
chr17	1045738	1047660	89	116	92	53	350	1.10253e-37	1.10946e-37			chr9	132109847	132110898	45	20	14	57	136	5.87619e-124	9.57077e-123
chr17	1100138	1100950	46	43	54	18	161	4.13206e-61	6.26852e-61			chr9	132111364	132113538	98	54	39	97	288	2.89206e-87	8.41487e-87
chr17	3819947	3820751	40	51	48	24	163	5.61711e-60	8.02015e-60			chr9	132160764	132161307	11	31	18	19	79	3.02898e-94	1.11773e-93
chr17	4402529	4403810	74	33	54	57	218	1.87274e-53	2.22231e-53			chr9	132252417	132253175	33	22	21	34	110	5.44822e-66	8.30122e-66
chr17	8817149	8818050	20	31	48	21	120	5.73165e-84	1.92094e-83			chr9	132937388	132938334	11	24	25	22	82	1.30231e-81	3.1599e-81
chr17	8920461	8921696	55	37	39	66	197	4.43969e-60	6.3617e-60			chr9	133050202	133051666	58	72	17	62	209	5.84912e-56	7.06581e-56
chr17	8931239	8931831	40	16	28	31	115	3.91663e-78	1.0286e-77			chr9	133351458	133352919	27	32	34	16	109	3.55687e-66	5.45464e-66
chr17	9027394	9028507	45	57	50	25	177	4.18065e-55	5.12034e-55			chr9	133792667	133793478	44	14	31	33	122	1.46402e-77	3.12428e-77
chr17	12693264	12694024	20	35	62	27	144	3.87173e-95	1.97532e-94			chr9	133808065	133808779	21	16	13	25	75	2.78142e-94	1.02905e-93
chr17	16471976	16472608	25	30	24	12	91	3.03587e-76	7.52859e-76			chr9	133908582	133909457	23	39	50	27	139	1.45526e-78	3.19707e-78
chr17	19316175	19319953	22	31	139	73	265	1.46546e-61	2.26172e-61			chr9	134155138	134155789	7	27	18	24	76	1.69315e-93	6.10484e-93
chr17	20452587	20453153	25	8	17	15	65	2.12903e-139	7.75159e-138			chr9	134667205	134668298	20	34	28	21	103	4.50638e-63	6.35377e-63
chr17	21517304	21517681	55	62	40	14	171	3.4742e-72	7.46067e-72			chr9	134684892	134685406	21	15	13	23	72	4.86887e-102	2.49068e-101
chr17	28904774	28905651	50	19	21	24	114	4.75093e-83	1.5222e-82			chr9	135086751	135088320	46	65	50	31	192	7.94158e-51	8.75736e-51
chr17	28994119	28994841	17	22	36	16	91	2.66043e-88	1.08173e-87			chr9	135372575	135373978	22	52	44	41	159	5.6115e-55	6.65954e-55
chr17	31618228	31618874	14	19	20	12	65	5.24996e-120	8.41043e-119			chr9	135854042	135855223	46	24	33	48	151	5.82277e-69	9.56068e-69
chr17	36649763	36650117	23	8	26	23	80	1.39754e-91	6.54635e-91			chr9	135858771	135859281	25	13	16	19	73	1.81004e-93	6.49324e-93
chr17	39879132	39880659	77	44	38	50	209	7.83346e-52	8.96372e-52			chr9	136354068	136355750	75	33	52	61	221	1.13123e-60	1.50796e-60
chr17	43852580	43853443	32	19	53	78	182	2.16178e-58	2.93489e-58			chr9	136527202	136529926	109	57	33	65	264	3.20133e-84	8.44746e-84
chr17	45821374	45822987	41	33	41	12	127	2.23019e-62	3.57276e-62			chr9	136530589	136531376	37	20	19	25	101	2.59344e-71	4.53692e-71
chr17	46072697	46074123	35	10	54	57	156	1.05399e-81	3.21006e-81			chr9	136572048	136573574	17	33	20	15	85	9.10348e-94	3.3076e-93
chr17	46604298	46605248	71	92	32	18	213	6.175e-54	7.41556e-54			chr9	137182856	137188643	91	155	96	56	398	1.32349e-57	1.64364e-57
chr17	47337906	47338548	60	43	23	41	167	3.63586e-53	4.26402e-53			chr9	137385384	137386192	32	36	29	10	107	9.40279e-80	2.16295e-79
chr17	47627112	47627786	54	28	20	24	126	2.06007e-58	2.80631e-58			chr9	137978048	137979449	40	53	67	36	196	3.51388e-57	4.33726e-57
chr17	48025730	48026790	62	72	96	43	273	1.40095e-46	1.47479e-46			chr9	138039444	138040106	19	27	23	12	81	2.90955e-87	8.44843e-87
chr17	55804292	55805909	36	12	43	51	142	8.59077e-82	2.62642e-81			chr9	138438227	138440880	92	52	44	71	259	1.88157e-54	2.2126e-54
chr17	56138847	56139439	12	29	55	51	147	1.23894e-56	1.61364e-56			chr9	138877427	138878929	22	43	51	39	155	3.62933e-63	5.13762e-63
chr17	56607863	56609058	26	43	114	82	265	4.7318e-49	5.17077e-49			chr9	139155768	139156413	35	21	21	36	113	3.22693e-73	6.00862e-73
chr17	61570498	61571978	60	37	21	38	156	2.63593e-67	4.83154e-67			chr9	139157514	139158059	28	26	14	40	108	6.28107e-79	1.39285e-78
chr17	71180223	71181515	40	87	179	141	447	2.2918e-55	2.85495e-55			chr9	139869628	139871331	61	71	77	32	241	3.61026e-57	4.45234e-57
chr17	71394169	71394716	46	17	40	38	141	3.0038e-59	4.16992e-59			chr9	139871673	139872268	21	27	30	11	89	2.09287e-96	8.64604e-96
chr17	71544705	71545200	14	19	30	17	80	3.80138e-86	1.42285e-85			chr9	140771137	140771759	22	20	11	26	79	2.26036e-92	7.68087e-92
chr17	72036636	72037788	31	26	8	24	89	4.32297e-100	2.64328e-99			chr9	140915836	140917838	19	12	69	103	203	1.656e-59	2.14102e-59
chr17	72888532	72890856	37	50	123	55	265	2.41443e-56	3.10925e-56			chr9	140972450	140973084	15	31	25	16	87	3.5231e-95	1.34562e-94
chr17	72912376	72913294	65	88	48	28	229	6.64575e-43	6.78121e-43			chr10	1218526	1219382	21	11	21	36	89	4.49632e-102	2.30844e-101
chr17	72945367	72949556	212	122	84	121	539	3.2632e-43	3.34248e-43			chr10	1225507	1226473	33	24	10	28	95	1.59514e-107	1.02741e-106
chr17	75549690	75550203	57	60	40	18	175	7.33495e-55	8.92902e-55			chr10	3108190	3109303	28	26	14	37	105	3.35556e-70	5.67402e-70
chr17	75687466	75688276	79	36	31	39	185	1.00589e-55	1.27487e-55			chr10	5575054	5575759	27	17	13	19	76	4.51046e-99	2.04196e-98
chr17	75797877	75799341	40	21	34	54	149	7.11834e-70	1.39068e-69			chr10	13042542	13043497	27	45	37	25	134	6.85091e-58	8.59092e-58
chr17	75838106	75838494	22	13	12	19	66	1.5701e-136	5.0306e-135			chr10	23631536	23632948	44	28	37	57	166	4.98673e-66	7.60624e-66
chr17	75863405	75866275	11	24	47	20	102	7.63252e-126	1.49113e-124			chr10	29683319	29684644	32	63	55	33	183	2.81054e-65	4.18774e-65
chr17	76259309	76260490	26	36	101	60	223	3.56503e-50	4.01066e-50			chr10	33269445	33270189	27	9	17	16	69	1.64194e-117	1.65009e-116
chr17	76356716	76357401	31	17	34	51	133	1.18239e-71	2.48582e-71			chr10	43487494	43488275	25	23	8	28	84	1.45671e-110	1.03727e-109
chr17	76446233	76447033	16	85	55	60	216	7.81942e-85	2.73509e-84			chr10	43752713	43753333	17	19	8	25	69	1.73328e-114	1.47069e-113
chr17	76447469	76448056	12	49	34	36	131	1.21983e-79	3.47716e-79			chr10	45350521	45351175	30	18	17	30	95	9.45789e-83	2.37621e-82
chr17	76486640	76488658	191	183	54	179	607	1.15753e-68	2.19192e-68			chr10	45406497	45407794	26	58	57	47	188	2.82595e-56	3.43428e-56
chr17	76488984	76491400	180	149	41	210	580	7.64346e-84	2.52992e-83			chr10	47008111	47008781	11	20	47	32	110	6.13444e-81	1.45847e-80
chr17	77325390	77328491	205	235	147	70	657	2.38343e-35	2.38939e-35			chr10	48449210	48450296	28	44	38	26	136	5.60197e-52	6.28502e-52
chr17	77644952	77645854	109	50	29	33	221	2.68924e-62	4.28247e-62			chr10	50898881	50900046	45	28	28	43	144	7.10754e-69	1.16298e-68
chr17	77675616	77676541	94	49	35	42	220	6.12791e-40	6.17416e-40			chr10	64645544	64646509	25	9	21	33	88	3.11482e-107	1.96165e-106
chr17	79275008	79275562	10	41	34	47	132	1.0985e-65	1.95968e-65			chr10	72227667	72228714	35	27	20	41	123	1.71944e-71	3.03419e-71
chr18	2853700	2854553	29	33	53	15	130	2.70679e-90	1.19128e-89			chr10	72530747	72531771	34	60	40	31	165	6.01841e-53	6.85537e-53
chr18	2855073	2855796	17	17	45	12	91	1.31079e-103	9.54496e-103			chr10	73195422	73196312	27	38	37	20	122	2.78554e-66	4.29501e-66
chr18	5895832	5896397	31	14	21	28	94	7.27691e-80	2.10426e-79			chr10	73721720	73726288	143	301	186	150	780	3.59316e-51	3.99021e-51
chr18	8703213	8705152	6	30	18	28	82	5.30595e-87	2.03352e-86			chr10	73774197	73774766	9	32	32	27	100	1.22708e-102	6.53675e-102
chr18	11148346	11148885	18	18	9	30	75	2.14249e-121	3.57529e-120			chr10	73845841	73848906	19	13	31	61	124	9.3157e-92	3.12065e-91
chr18	12307349	12307924	16	32	23	15	86	1.65103e-97	9.18384e-97			chr10	79395706	79397558	26	73	101	88	288	1.75548e-65	2.63229e-65
chr18	35144894	35145732	29	41	51	27	148	2.9334e-56	3.77151e-56			chr10	80320751	80322409	50	55	62	18	185	1.64815e-73	3.11807e-73
chr18	56259603	56260172	38	21	21	35	115	6.56424e-68	1.22563e-67			chr10	80554111	80555154	49	39	23	52	163	9.86338e-67	1.54435e-66
chr18	56934931	56936913	68	28	88	92	276	3.92701e-47	4.17734e-47			chr10	80704678	80705548	22	40	38	25	125	6.69004e-68	1.07116e-67
chr18	67068426	67070205	114	78	57	96	345	2.92472e-47	3.12361e-47			chr10	80760499	80761034	19	18	13	31	81	1.85506e-94	6.91744e-94
chr18	72079863	72080374	18	24	30	17	89	7.02367e-77	1.78037e-76			chr10	80832160	80835513	136	100	61	109	406	1.55713e-43	1.58967e-43
chr18	74331392	74332231	59	36	40	62	197	4.94999e-54	5.95337e-54			chr10	80849851	80850651	42	30	15	29	116	2.29676e-70	3.90697e-70
chr18	74393778	74394548	27	33	43	20	123	1.00802e-60	1.48696e-60			chr10	80916994	80919343	82	69	60	119	330	6.39642e-44	6.54421e-44
chr18	76501721	76502294	27	24	23	8	82	2.85312e-82	8.92715e-82			chr10	80934687	80935446	32	26	20	45	123	1.18867e-68	1.93603e-68
chr18	77241082	77241691	13	18	23	9	63	1.50284e-184	4.0126e-182			chr10	80945430	80946047	13	36	2	44	95	7.85992e-96	3.13733e-95
chr18	77312077	77315360	33	26	35	10	104	3.41186e-67	6.2395e-67			chr10	81162650	81165814	18	39	33	16	106	1.7147e-105	1.03835e-104
chr18	77416974	77417664	31	11	17	17	76	3.56443e-99	2.13068e-98			chr10	81256025	81257462	60	23	54	61	198	6.86726e-56	8.28162e-56
chr18	77565687	77566292	19	16	24	8	67	7.78864e-109	7.2543e-108			chr10	85966949	85968562	75	71	21	66	233	3.77371e-62	5.20677e-62
chr18	77591704	77592699	29	25	24	54	132	3.94089e-64	6.71627e-64			chr10	87974891	87975478	30	9	21	23	83	6.59228e-111	4.79039e-110
chr19	1521530	1522498	25	51	41	30	147	1.05701e-62	1.72086e-62			chr10	88107786	88109579	45	20	42	61	168	2.75865e-74	5.34748e-74
chr19	1744943	1745748	44	28	31	49	152	4.22011e-62	6.69367e-62			chr10	90966236	90968363	76	114	129	80	399	1.49095e-41	1.50155e-41
chr19	2488028	2488621	10	34	23	28	95	1.30444e-73	2.96833e-73			chr10	94451699	94452484	39	31	19	35	124	3.42935e-58	4.33487e-58
chr19	2983642	2984154	27	21	15	34	97	9.09938e-80	2.6124e-79			chr10	95752579	95754364	27	35	40	14	116	4.00646e-91	1.31944e-90
chr19	3808604	3809611	42	40	70	23	175	9.84859e-61	1.45548e-60			chr10	98162389	98163451	55	25	48	56	184	2.04482e-52	2.3143e-52
chr19	3825313	3826741	54	58	48	19	179	1.4613e-56	1.89095e-56			chr10	98860534	98861630	48	30	24	46	148	1.50244e-64	2.19933e-64
chr19	3932987	3934389	36	70	65	36	207	6.97217e-70	1.36545e-69			chr10	99260517	99261151	24	14	18	26	82	1.6323e-89	5.09466e-89
chr19	13734732	13735640	24	24	43	12	103	4.13571e-84	1.40369e-83			chr10	99540972	99541660	17	28	24	15	84	7.72138e-86	2.13695e-85
chr19	31839435	31840481	49	30	31	43	153	2.22151e-53	2.62066e-53			chr10	99642084	99643255	41	38	17	37	133	1.1148e-60	1.48744e-60
chr19	31842493	31844212	55	35	27	50	167	2.35036e-70	4.69486e-70			chr10	101127634	101128298	22	10	19	23	74	2.9519e-102	1.53781e-101
chr19	35783971	35785001	34	65	70	41	210	1.80181e-75	4.34714e-75			chr10	101289683	101297689	110	148	167	99	524	7.98608e-43	8.08884e-43
chr19	36336459	36337250	41	23	30	39	133	1.62985e-49	1.80071e-49			chr10	102417426	102418468	37	23	22	31	113	5.92419e-55	7.02475e-55
chr19	36448342	36451035	20	54	52	41	167	7.67326e-75	1.83471e-74			chr10	102421347	102422705	50	16	20	35	121	6.76764e-104	3.8359e-103
chr19	38809733	38812546	52	77	80	40	249	1.82658e-59	2.57134e-59			chr10	102443033	102443613	25	14	15	21	75	2.97779e-90	9.52489e-90
chr19	38910395	38910919	26	8	20	20	74	1.24418e-119	1.84553e-118			chr10	102546255	102546943	38	17	23	26	104	4.37193e-71	7.6106e-71
chr19	42489205	42490384	40	18	47	54	159	2.33215e-59	3.25445e-59			chr10	102550057	102551577	25	6	25	28	84	2.9426e-121	3.68997e-120
chr19	42506508	42508374	80	41	62	75	258	1.15093e-42	1.1714e-42			chr10	102589898	102591091	28	50	34	19	131	1.78661e-73	3.37101e-73
chr19	45848630	45849205	28	34	29	9	100	2.60372e-100	1.61673e-99			chr10	102788455	102790338	66	118	88	57	329	6.01985e-55	7.12626e-55
chr19	47133948	47135129	46	60	80	39	225	3.19536e-55	3.95593e-55			chr10	103054266	103055410	71	32	32	37	172	6.0506e-62	8.3159e-62
chr19	49541670	49542228	43	19	18	25	105	1.16937e-84	4.07247e-84			chr10	103061454	103062121	18	19	24	9	70	3.30688e-122	4.63946e-121
chr19	49920032	49922641	42	63	59	37	201	1.87352e-45	1.95148e-45			chr10	103986990	103987715	11	45	35	45	136	6.75264e-70	1.12969e-69
chr19	51797452	51798524	84	38	32	35	189	1.72026e-49	1.89797e-49			chr10	123984918	123985702	29	15	14	18	76	1.66372e-97	7.18749e-97
chr19	51828668	51829307	36	19	25	36	116	2.32824e-72	5.02673e-72			chr10	124253106	124254870	41	68	74	50	233	4.74548e-55	5.64123e-55
chr19	55670115	55672150	18	44	37	29	128	7.2458e-73	1.59887e-72			chr10	124264060	124264896	36	34	46	18	134	3.92607e-60	5.16071e-60
chr20	21694368	21696514	53	21	85	91	250	3.74208e-56	4.78819e-56			chr10	124895919	124897222	24	51	41	26	142	4.25187e-85	1.14542e-84
chr20	30234789	30235239	12	36	25	17	90	1.66797e-109	1.60969e-108			chr10	125620814	125621822	34	23	22	34	113	2.59638e-61	3.50722e-61
chr20	30645933	30646932	76	107	93	52	328	8.49681e-48	9.12325e-48			chr10	125803148	125804334	27	13	12	22	74	2.88831e-124	4.81498e-123
chr20	30659245	30659830	35	21	33	49	138	1.28547e-58	1.7601e-58			chr10	125808831	125809448	25	21	11	27	84	1.09227e-88	3.32133e-88
chr20	31917506	31918705	157	141	86	26	410	6.43658e-50	7.19066e-50			chr10	126067481	126070868	29	63	123	75	290	5.94495e-71	1.02983e-70
chr20	36531936	36534033	79	64	17	40	200	1.44478e-56	1.8726e-56			chr10	126687929	126689509	36	65	82	65	248	1.07633e-38	1.07938e-38
chr20	44911369	44912999	144	69	87	116	416	1.82182e-49	2.00726e-49			chr10	126745274	126745906	15	26	28	21	90	1.03241e-64	1.51913e-64
chr20	45407007	45407322	40	11	27	25	103	3.35002e-88	1.35524e-87			chr10	126754713	126755480	31	32	9	22	94	1.46183e-77	3.12428e-77
chr20	48130632	48131037	15	25	24	12	76	1.79105e-120	2.92782e-119			chr10	126756337	126758130	85	71	26	52	234	1.55214e-47	1.64502e-47
chr20	48862787	48863452	30	60	26	10	126	4.18696e-113	4.65799e-112			chr10	126772832	126773651	25	8	16	37	86	1.32761e-146	8.55103e-145
chr20	48863989	48865197	67	89	41	17	214	7.52983e-70	1.46749e-69			chr10	129814853	129815522	24	14	15	28	81	5.4064e-103	2.924e-102
chr20	49306022	49309123	39	54	24	13	130	7.73825e-70	1.50445e-69			chr10	134316106	134316753	25	19	15	28	87	1.14335e-79	2.62157e-79
chr20	49709462	49709805	14	28	27	23	92	2.24803e-62	3.59416e-62			chr10	135061837	135062586	25	17	12	20	74	5.63358e-94	2.06274e-93
chr20	55355965	55356622	35	58	67	40	200	1.2102e-62	1.96229e-62			chr10	135064111	135065957	68	47	25	53	193	4.08719e-58	5.14804e-58
chr20	55679339	55679997	45	61	55	23	184	1.08199e-72	2.36152e-72			chr11	287770	288868	41	36	13	50	140	7.85002e-98	3.4545e-97
chr20	56175990	56176456	24	30	23	12	89	4.53622e-74	1.05319e-73			chr11	1628418	1629569	33	35	42	17	127	1.48053e-68	2.40036e-68
chr20	56710436	56710992	20	25	37	19	101	2.10467e-69	4.04278e-69			chr11	1688376	1689498	54	17	18	22	111	3.25791e-100	1.57023e-99
chr20	56725584	56726151	40	54	65	35	194	1.05807e-55	1.33889e-55			chr11	1716301	1717613	20	46	45	37	148	2.99809e-70	5.07561e-70
chr20	57365592	57366191	14	26	19	13	72	1.26759e-109	1.23822e-108			chr11	1946449	1947435	35	35	9	33	112	1.77826e-93	6.39541e-93
chr20	57392562	57393651	53	27	47	59	186	1.57464e-58	2.15237e-58			chr11	1954701	1955958	28	31	12	39	110	1.03361e-71	1.83308e-71
chr20	57874353	57875119	32	15	19	23	89	2.79131e-76	6.9436e-76			chr11	2017827	2018538	7	33	19	20	79	3.76385e-122	5.22881e-121
chr20	58662308	58664078	74	194	171	160	599	1.83477e-53	2.1805e-53			chr11	2019291	2020033	17	27	25	17	86	1.58465e-71	2.8033e-71
chr20	61733192	61733988	47	34	26	49	156	4.23314e-62	6.70108e-62			chr11	2021757	2022302	18	29	29	11	87	2.0395e-119	2.29363e-118
chr20	61802598	61802942	37	13	17	17	84	4.43836e-105	3.45158e-104			chr11	2025687	2026742	21	51	39	39	150	7.08243e-48	7.54005e-48
chr20	61863606	61864414	61	31	52	62	206	1.47434e-40	1.48734e-40			chr11	2046035	2047814	57	75	94	37	263	3.74217e-69	6.19468e-69
chr21	34524330	34525556	65	35	27	42	169	1.04864e-68	1.99044e-68			chr11	2173390	2174360	37	20	15	21	93	8.44294e-87	2.41203e-86
chr21	40032888	40033636	23	15	14	23	75	2.72419e-93	1.34696e-92			chr11	2174850	2176038	59	30	22	41	152	1.42323e-85	3.88577e-85
chr21	43441762	43442840	44	70	51	32	197	6.08807e-50	6.82034e-50			chr11	2793325	2794323	11	53	42	35	141	3.80265e-101	1.87096e-100
chr21	44780194	44781150	9	26	21	22	78	1.5403e-89	6.56267e-89			chr11	3236535	3237425	27	53	47	36	163	1.40862e-56	1.72368e-56
chr21	45586078	45586744	28	10	22	43	103	1.73726e-129	3.86539e-128			chr11	3603306	3604650	54	68	53	28	203	1.89818e-57	2.35527e-57
chr21	45703970	45704851	30	40	36	21	127	5.70747e-55	6.96903e-55			chr11	9097019	9097909	24	36	44	21	125	2.24362e-75	4.49676e-75
chr21	45868471	45869038	26	29	29	11	95	5.84405e-83	1.86497e-82			chr11	15671528	15672514	35	28	58	13	134	4.85346e-85	1.30253e-84
chr21	46414877	46415532	21	29	25	14	89	8.09521e-72	1.71089e-71			chr11	16944241	16948453	132	117	86	269	604	7.32523e-62	1.00192e-61
chr21	46416266	46416778	27	8	29	22	86	2.75045e-77	7.03868e-77			chr11	17260764	17261567	32	13	28	42	115	2.85368e-91	9.46995e-91
chr21	47035106	47037832	41	58	121	72	292	1.75926e-46	1.8493e-46			chr11	17272643	17273213	18	23	20	11	72	2.71118e-86	7.59237e-86
chr21	47297829	47298684	25	32	57	25	139	5.18314e-74	1.19991e-73			chr11	17407277	17408747	57	54	22	49	182	2.43121e-49	2.64189e-49
chr21	47320696	47321456	35	20	40	54	149	1.37396e-55	1.72769e-55			chr11	17409179	17410547	56	53	15	45	169	3.79967e-65	5.64374e-65
chr21	47328484	47329416	58	28	27	33	146	1.70302e-62	2.73919e-62			chr11	17412277	17412805	23	19	7	29	78	9.02861e-124	1.43748e-122
chr21	47535724	47539809	147	54	66	63	330	1.24052e-48	1.34824e-48			chr11	17464325	17464952	25	8	14	21	68	4.51408e-163	7.10717e-161
chr22	18837855	18839672	19	44	16	15	94	6.75451e-73	1.49457e-72			chr11	17514445	17515257	12	39	35	43	129	1.82232e-61	2.46867e-61
chr22	19721687	19725958	58	50	31	11	150	3.09105e-56	3.96784e-56			chr11	17515521	17516568	29	40	66	35	170	9.60926e-63	1.34549e-62
chr22	20187663	20188752	21	47	74	42	184	2.05315e-88	8.3907e-88			chr11	17568383	17569678	32	47	34	22	135	7.71216e-62	1.05382e-61
chr22	28192668	28198694	71	97	78	27	273	9.82219e-71	2.00193e-70			chr11	19979901	19980460	24	18	20	34	96	6.94078e-59	8.85247e-59
chr22	28200034	28200807	25	34	23	12	94	3.64804e-82	1.12822e-81			chr11	20618267	20619445	46	24	54	65	189	1.6984e-45	1.7631e-45
chr22	40090018	40091685	88	79	97	28	292	2.95083e-66	5.32346e-66			chr11	31829765	31830533	7	26	23	21	77	4.61928e-123	6.89002e-122
chr22	46272372	46281830	131	54	39	69	293	3.8676e-79	1.07942e-78			chr11	31848295	31849166	30	30	32	13	105	9.86046e-65	1.45393e-64
chr22	46391355	46392894	24	57	51	44	176	2.09921e-58	2.85478e-58			chr11	33891835	33892923	16	35	57	24	132	6.44225e-103	3.47098e-102
chr22	48798412	48799493	29	28	29	9	95	6.31426e-85	2.22807e-84			chr11	35546851	35547671	27	34	42	22	125	2.81014e-62	3.88485e-62
chr22	49554715	49555956	50	46	42	13	151	1.9809e-62	3.17976e-62			chr11	43598334	43600433	14	34	34	27	109	2.4164e-73	4.52915e-73
chr22	49764159	49766595	95	32	82	114	323	8.38915e-75	1.99398e-74			chr11	44345723	44346394	21	13	16	26	76	6.14788e-93	2.151e-92
												chr11	44349379	44350108	26	10	18	27	81	2.96408e-112	2.28266e-111
												chr11	44546067	44547424	56	52	8	52	168	1.19422e-108	8.01998e-108
												chr11	44558293	44558792	17	28	20	13	78	4.15405e-90	1.32276e-89
												chr11	44761595	44762400	25	40	47	17	129	8.76407e-97	3.68507e-96
												chr11	45108298	45108945	18	32	28	20	98	3.33956e-72	5.9825e-72
												chr11	45115092	45115927	51	26	19	24	120	1.00691e-70	1.73155e-70
												chr11	45484935	45485461	21	21	9	25	76	2.55694e-95	9.87242e-95
												chr11	46259009	46259933	53	42	30	55	180	1.454e-50	1.59962e-50
												chr11	46316379	46318878	57	42	41	84	224	8.92583e-63	1.25227e-62
												chr11	57003226	57004359	54	34	37	73	198	4.22864e-72	7.56564e-72
												chr11	57404780	57406056	42	43	42	18	145	6.04276e-53	6.87758e-53
												chr11	57406374	57407606	18	33	26	12	89	4.39951e-111	3.23011e-110
												chr11	60969848	60970360	37	21	12	22	92	7.32656e-96	2.941e-95
												chr11	61249804	61250397	12	31	30	23	96	3.00226e-101	1.49796e-100
												chr11	61274783	61278405	124	161	212	111	608	4.15674e-43	4.22229e-43
												chr11	61353066	61357033	20	27	62	35	144	6.10951e-60	8.00109e-60
												chr11	61377301	61379153	34	55	62	41	192	2.59071e-53	2.9653e-53
												chr11	61457891	61458482	33	20	10	23	86	1.73006e-114	1.47069e-113
												chr11	61478518	61479039	17	23	20	11	71	8.56398e-115	7.53737e-114
												chr11	61506945	61507926	20	22	8	25	75	7.10589e-100	3.3452e-99
												chr11	61680776	61688149	26	61	27	12	126	1.00139e-121	1.33865e-120
												chr11	62781580	62783801	29	82	103	105	319	4.00499e-49	4.33874e-49
												chr11	64394612	64395392	19	14	10	32	75	9.41526e-138	3.33536e-136
												chr11	64478058	64480979	48	74	46	26	194	7.64797e-58	9.56503e-58
												chr11	65549866	65550671	12	30	29	23	94	1.31983e-83	3.40036e-83
												chr11	66824318	66825105	32	32	13	35	112	3.34096e-62	4.61417e-62
												chr11	67132270	67132961	7	24	21	24	76	3.68269e-101	1.8246e-100
												chr11	67134013	67135625	17	66	44	60	187	2.24685e-57	2.78547e-57
												chr11	67289588	67292477	101	123	136	68	428	1.58108e-49	1.72073e-49
												chr11	67464057	67464672	23	9	19	19	70	8.02082e-109	5.41214e-108
												chr11	67505758	67506295	23	15	17	26	81	2.21739e-81	5.34362e-81
												chr11	68621515	68623241	33	85	61	62	241	1.5104e-45	1.57139e-45
												chr11	69457418	69458090	20	22	9	27	78	8.0912e-90	2.5535e-89
												chr11	69625011	69625663	23	11	14	18	66	5.21756e-127	9.85771e-126
												chr11	69937090	69940454	34	61	32	17	144	3.28091e-79	7.37945e-79
												chr11	69990310	69991332	41	24	30	43	138	1.39284e-55	1.67259e-55
												chr11	70320479	70322149	86	75	16	51	228	4.13142e-79	9.24838e-79
												chr11	70414928	70415751	35	5	22	15	77	1.06101e-119	1.23234e-118
												chr11	70506648	70507232	13	18	24	11	66	5.28643e-156	6.2424e-154
												chr11	70508002	70510718	44	71	106	63	284	7.90606e-50	8.63753e-50
												chr11	70525450	70526262	33	29	15	36	113	6.57736e-77	1.38486e-76
												chr11	71012237	71013057	15	35	37	28	115	5.30504e-76	1.08946e-75
												chr11	71274718	71275320	30	16	17	33	96	4.79489e-92	1.6177e-91
												chr11	71950222	71956918	56	45	15	34	150	1.04913e-71	1.85827e-71
												chr11	72343206	72346051	35	78	79	58	250	4.31164e-63	6.08526e-63
												chr11	75956379	75958000	44	70	73	47	234	1.90501e-62	2.65167e-62
												chr11	76446930	76449116	52	67	11	47	177	1.9211e-64	2.8035e-64
												chr11	76497090	76498714	21	44	75	62	202	1.01564e-69	1.69712e-69
												chr11	76839093	76839617	14	25	21	15	75	8.78633e-96	3.46803e-95
												chr11	76856438	76857150	17	23	30	14	84	2.7952e-92	9.45299e-92
												chr11	82441950	82443129	63	35	35	62	195	2.62187e-69	4.36055e-69
												chr11	94606970	94608121	32	22	33	56	143	2.19137e-60	2.89932e-60
												chr11	101453517	101454705	51	47	25	59	182	3.18248e-55	3.78955e-55
												chr11	110879812	110880326	20	24	24	10	78	6.11106e-100	2.89611e-99
												chr11	111320880	111321858	22	43	35	24	124	1.96934e-75	3.95823e-75
												chr11	113279557	113280681	36	30	14	31	111	3.08834e-74	5.97024e-74
												chr11	113303791	113305944	53	85	93	43	274	2.93214e-73	5.47484e-73
												chr11	113928104	113933540	125	78	68	99	370	6.3495e-47	6.68443e-47
												chr11	113991040	113991814	21	18	29	7	75	1.62021e-118	1.71331e-117
												chr11	116408000	116408913	41	25	21	29	116	2.9162e-66	4.49158e-66
												chr11	117359576	117361391	54	116	83	70	323	2.55783e-49	2.77735e-49
												chr11	117462506	117463617	36	50	50	29	165	1.04029e-49	1.13478e-49
												chr11	117518872	117519469	13	20	22	15	70	2.96447e-103	1.62816e-102
												chr11	117522834	117523424	17	20	28	12	77	1.4492e-96	6.00443e-96
												chr11	117569610	117571078	23	54	58	30	165	1.28322e-90	4.14197e-90
												chr11	117618198	117621486	93	54	43	62	252	2.60942e-60	3.44921e-60
												chr11	117663543	117664447	34	22	16	24	96	5.25858e-77	1.11049e-76
												chr11	118499822	118501582	59	53	18	42	172	3.25883e-57	4.02946e-57
												chr11	119473860	119474828	14	43	34	38	129	1.35241e-59	1.75331e-59
												chr11	119506444	119507520	51	24	28	33	136	2.09072e-60	2.76873e-60
												chr11	119514460	119515023	13	20	26	11	70	1.1368e-131	2.82604e-130
												chr11	119860698	119861937	28	36	42	17	123	3.34646e-74	6.46041e-74
												chr11	119880215	119882086	53	39	15	37	144	2.22761e-78	4.85619e-78
												chr11	119928240	119929790	88	46	60	84	278	7.30456e-58	9.15169e-58
												chr11	120017485	120018860	45	51	51	25	172	2.53813e-48	2.70619e-48
												chr11	120395031	120396339	32	61	5	30	128	7.20158e-72	1.28199e-71
												chr11	122851667	122852659	37	23	26	40	126	9.01261e-67	1.41741e-66
												chr11	124587614	124589015	46	74	22	9	151	2.04186e-97	8.79425e-97
												chr11	125197104	125198219	46	44	53	10	153	1.63702e-87	4.81257e-87
												chr11	125215848	125217092	48	21	32	40	141	4.63956e-73	8.5491e-73
												chr11	125271124	125272162	10	24	33	23	90	2.68894e-103	1.48258e-102
												chr11	126355947	126356941	19	35	24	15	93	1.16981e-92	4.02334e-92
												chr11	126364689	126365205	28	10	18	25	81	1.28054e-112	9.9699e-112
												chr11	126370882	126371755	45	22	29	35	131	2.41637e-68	3.90422e-68
												chr11	126609052	126609653	25	11	17	20	73	2.25683e-103	1.24919e-102
												chr11	126859973	126860919	17	26	24	16	83	1.63104e-66	2.53976e-66
												chr11	128730781	128731339	18	13	18	31	80	9.69149e-88	2.87298e-87
												chr11	128757948	128758643	29	11	23	21	84	1.11541e-82	2.78753e-82
												chr11	129685520	129686472	49	21	16	24	110	5.37228e-86	1.49558e-85
												chr11	129911957	129912733	14	30	28	19	91	7.36312e-96	2.94733e-95
												chr11	131780679	131782063	65	36	28	48	177	4.89867e-66	7.47997e-66
												chr11	133890089	133891178	43	21	32	36	132	7.96069e-58	9.94736e-58
												chr11	134201907	134202523	22	10	16	20	68	3.62734e-123	5.46802e-122
												chr11	134345033	134345925	27	35	31	13	106	5.59172e-78	1.20969e-77
												chr11	134546142	134546703	14	24	23	14	75	2.40147e-107	1.53283e-106
												chr12	1618704	1619402	28	18	16	28	90	3.43326e-79	7.70988e-79
												chr12	2382915	2383988	52	34	24	47	157	2.53805e-63	3.61448e-63
												chr12	2427510	2429404	16	26	39	4	85	2.13125e-172	6.03996e-170
												chr12	2642680	2643508	15	22	36	20	93	1.69768e-83	4.35799e-83
												chr12	3229442	3230039	23	13	12	21	69	3.79951e-128	7.80277e-127
												chr12	3281340	3282801	31	57	56	44	188	1.93657e-46	2.02667e-46
												chr12	3331657	3332962	63	44	28	49	184	8.60862e-60	1.12221e-59
												chr12	3338521	3339309	40	18	33	36	127	9.86478e-55	1.16293e-54
												chr12	3413016	3414100	31	54	51	38	174	4.51202e-51	4.99495e-51
												chr12	3422685	3423225	26	7	18	17	68	2.1036e-139	8.51657e-138
												chr12	6082764	6083723	30	11	21	29	91	1.03553e-107	6.73093e-107
												chr12	6455577	6457721	84	103	47	145	379	5.67098e-42	5.71942e-42
												chr12	12244886	12245665	38	24	36	58	156	9.28059e-62	1.26692e-61
												chr12	13192997	13193555	18	20	30	10	78	4.88342e-109	3.32683e-108
												chr12	15474877	15476087	30	25	16	32	103	5.10753e-61	6.86007e-61
												chr12	31188331	31188869	23	20	13	31	87	4.14281e-86	1.15786e-85
												chr12	31367864	31369269	37	60	59	30	186	7.20376e-66	1.09525e-65
												chr12	31370332	31371131	16	35	27	22	100	4.51328e-77	9.54526e-77
												chr12	31371537	31373148	34	83	50	48	215	1.83966e-50	2.02234e-50
												chr12	45268819	45271028	64	69	96	44	273	8.69846e-49	9.35183e-49
												chr12	47224607	47225856	47	23	42	58	170	2.9372e-54	3.434e-54
												chr12	48157264	48158241	19	38	33	25	115	3.00978e-81	7.21634e-81
												chr12	48377119	48378504	33	14	60	64	171	6.6616e-57	8.18689e-57
												chr12	52221651	52222399	27	29	25	10	91	7.06614e-87	2.03098e-86
												chr12	52267052	52267605	11	21	25	19	76	8.13799e-97	3.432e-96
												chr12	52409206	52410039	42	27	14	26	109	1.91141e-94	7.10886e-94
												chr12	52416462	52417625	54	36	28	49	167	1.1012e-56	1.351e-56
												chr12	52531035	52532117	35	20	32	51	138	6.57385e-69	1.0769e-68
												chr12	52534366	52535123	40	12	27	36	115	2.02046e-95	7.86537e-95
												chr12	52578865	52579809	13	46	32	36	127	2.05918e-68	3.33088e-68
												chr12	52622696	52623593	25	36	43	24	128	1.16573e-60	1.55102e-60
												chr12	52862683	52863461	31	17	31	43	122	2.4552e-64	3.57924e-64
												chr12	52943719	52944445	13	26	33	28	100	1.64088e-75	3.31215e-75
												chr12	53078192	53078730	22	25	38	18	103	1.25363e-62	1.74842e-62
												chr12	53635677	53636564	20	46	31	30	127	1.2069e-55	1.453e-55
												chr12	54338659	54339520	14	22	31	17	84	4.37931e-97	1.86912e-96
												chr12	54503557	54504338	24	32	55	16	127	8.71941e-96	3.45123e-95
												chr12	54801274	54801956	19	35	23	15	92	7.97276e-90	2.52174e-89
												chr12	66217386	66220351	9	32	18	24	83	2.93254e-73	5.47484e-73
												chr12	71834707	71835302	36	15	15	19	85	8.36737e-104	4.70499e-103
												chr12	100378137	100379113	18	25	55	27	125	1.69097e-71	2.98766e-71
												chr12	110173897	110175173	45	41	19	43	148	8.33567e-60	1.08763e-59
												chr12	113312719	113313764	19	34	28	19	100	6.36165e-75	1.259e-74
												chr12	114878557	114879411	36	19	14	34	103	1.58136e-109	1.09843e-108
												chr12	116751960	116752789	11	36	30	38	115	1.02595e-59	1.33618e-59
												chr12	116828684	116829420	30	29	10	28	97	1.14806e-81	2.79518e-81
												chr12	117313423	117314903	12	28	26	25	91	1.30286e-72	2.36382e-72
												chr12	122444105	122444737	25	18	40	11	94	9.15034e-76	1.86026e-75
												chr12	123528032	123528589	32	17	19	24	92	2.56784e-72	4.62341e-72
												chr12	123554733	123556043	37	72	75	48	232	5.94467e-68	9.53974e-68
												chr12	125728800	125729398	13	18	29	12	72	6.41403e-137	2.11365e-135
												chr12	125729948	125730739	27	25	51	8	111	1.16996e-109	8.20706e-109
												chr12	131713677	131714842	36	30	19	42	127	2.20923e-62	3.0691e-62
												chr12	131763106	131764304	39	43	12	32	126	7.02607e-62	9.62857e-62
												chr12	132974530	132977192	58	135	87	71	351	1.58033e-55	1.89613e-55
												chr12	132980881	132981384	26	38	21	10	95	3.22797e-104	1.86695e-103
												chr13	20701592	20703125	64	32	51	63	210	1.35516e-49	1.47599e-49
												chr13	20715837	20717769	83	80	51	132	346	1.72392e-53	1.98279e-53
												chr13	25111764	25112518	23	35	23	9	90	8.77907e-121	1.09122e-119
												chr13	31508988	31509828	35	46	41	18	140	1.12227e-72	2.04402e-72
												chr13	38443797	38444707	31	56	32	24	143	4.57206e-54	5.33657e-54
												chr13	40925938	40926864	19	24	29	9	81	1.04994e-120	1.28256e-119
												chr13	44996963	44998007	45	38	28	55	166	1.44103e-53	1.66011e-53
												chr13	47468114	47468619	30	20	34	7	91	6.98338e-83	1.77338e-82
												chr13	49450252	49450876	9	24	18	19	70	3.22921e-101	1.60554e-100
												chr13	52485636	52486923	59	39	29	61	188	6.02498e-63	8.47804e-63
												chr13	52509659	52510312	30	9	27	28	94	3.77499e-95	1.43795e-94
												chr13	52528146	52529620	52	38	42	74	206	1.11817e-53	1.29342e-53
												chr13	61987269	61988246	7	50	25	25	107	1.89152e-118	1.9854e-117
												chr13	95362992	95363623	9	28	24	7	68	1.25349e-205	1.77619e-202
												chr13	95363979	95366114	70	101	71	41	283	6.75066e-49	7.28536e-49
												chr13	99739566	99740639	27	36	54	28	145	2.20417e-61	2.98025e-61
												chr13	100610819	100611402	29	11	14	18	72	2.54162e-123	3.91464e-122
												chr13	100636872	100637694	29	17	19	29	94	3.11694e-66	4.79034e-66
												chr13	111452478	111453098	24	13	17	23	77	4.1783e-91	1.36735e-90
												chr13	113545671	113546483	9	23	30	32	94	1.26011e-66	1.9665e-66
												chr13	113548763	113551318	37	24	83	129	273	2.48199e-47	2.62265e-47
												chr13	113563086	113564013	10	21	24	15	70	2.7595e-136	8.88685e-135
												chr13	113597836	113598836	20	51	23	15	109	3.45928e-104	1.9926e-103
												chr13	114461766	114463076	30	18	58	82	188	2.27838e-55	2.72674e-55
												chr13	114631171	114634404	31	63	37	23	154	5.5268e-79	1.23136e-78
												chr14	21190300	21190977	32	16	15	20	83	1.44264e-92	4.93773e-92
												chr14	21489184	21494506	210	105	162	207	684	6.39455e-45	6.59947e-45
												chr14	33406956	33407943	33	19	19	31	102	5.21442e-84	1.36074e-83
												chr14	37048755	37049620	11	29	28	14	82	5.88158e-133	1.54337e-131
												chr14	54418443	54419000	23	15	13	24	75	4.45907e-111	3.25696e-110
												chr14	54429707	54430666	39	26	24	37	126	2.49678e-51	2.78139e-51
												chr14	57278721	57279473	28	8	46	38	120	3.47365e-69	5.76366e-69
												chr14	65252781	65253436	18	27	7	30	82	1.15544e-82	2.8825e-82
												chr14	65289542	65290556	40	37	54	18	149	7.09183e-53	8.05218e-53
												chr14	69765024	69767246	83	104	91	43	321	4.72826e-56	5.72155e-56
												chr14	70344450	70346908	18	46	83	63	210	1.21807e-70	2.08707e-70
												chr14	74893682	74894445	22	45	42	28	137	6.64853e-62	9.12001e-62
												chr14	75017622	75018140	15	21	23	13	72	1.54081e-100	7.47715e-100
												chr14	75076980	75079399	79	143	84	50	356	1.98344e-61	2.68437e-61
												chr14	76601692	76602519	46	34	13	22	115	6.55324e-79	1.45093e-78
												chr14	76873619	76874508	17	18	33	15	83	8.82759e-75	1.73491e-74
												chr14	77594964	77597438	77	57	11	20	165	2.14938e-73	4.034e-73
												chr14	77684974	77685636	14	21	24	12	71	8.24979e-124	1.3284e-122
												chr14	78556634	78557469	42	27	18	35	122	4.78075e-74	9.17929e-74
												chr14	81447830	81448632	37	13	23	25	98	5.47079e-82	1.34819e-81
												chr14	91282909	91283531	30	15	22	34	101	1.29912e-89	4.06371e-89
												chr14	94289854	94290952	20	35	60	35	150	1.33174e-75	2.69197e-75
												chr14	94631711	94632523	23	51	28	25	127	2.29909e-67	3.6319e-67
												chr14	95231476	95232124	20	19	30	12	81	5.47049e-68	8.78876e-68
												chr14	95507752	95508461	26	24	10	25	85	1.24865e-83	3.22283e-83
												chr14	96360872	96362495	58	75	100	53	286	4.73273e-44	4.85259e-44
												chr14	96718381	96719329	43	22	22	28	115	5.35081e-71	9.28041e-71
												chr14	100009751	100011064	17	52	22	22	113	4.88011e-84	1.27585e-83
												chr14	100020099	100021778	12	32	50	45	139	1.53294e-78	3.3625e-78
												chr14	100239923	100241038	13	32	19	14	78	5.67124e-116	5.21828e-115
												chr14	100353021	100353539	10	31	20	20	81	5.35521e-93	1.88296e-92
												chr14	100409341	100410894	57	48	34	71	210	7.95129e-49	8.56805e-49
												chr14	100625109	100627564	51	36	44	71	202	1.04898e-52	1.18818e-52
												chr14	100641375	100641955	11	31	21	16	79	3.26153e-119	3.61062e-118
												chr14	101052090	101053518	42	21	51	82	196	1.13527e-66	1.77362e-66
												chr14	101060127	101061300	35	23	34	69	161	6.37851e-72	1.13977e-71
												chr14	101143714	101144980	48	27	33	62	170	5.70161e-79	1.26832e-78
												chr14	101167209	101167774	23	17	12	28	80	3.89656e-101	1.91053e-100
												chr14	101177335	101178728	59	40	24	41	164	4.22804e-59	5.41204e-59
												chr14	101183176	101184384	22	40	41	29	132	3.22171e-64	4.68222e-64
												chr14	101187212	101187834	24	15	20	34	93	1.46557e-79	3.33877e-79
												chr14	101241889	101243300	55	31	22	43	151	4.68831e-80	1.08551e-79
												chr14	101301316	101302386	42	45	21	55	163	8.49043e-49	9.13511e-49
												chr14	101367361	101368944	62	53	26	81	222	2.15204e-77	4.57873e-77
												chr14	102029771	102031463	8	39	34	19	100	3.48773e-148	2.60111e-146
												chr14	105022114	105022886	31	15	22	30	98	4.96646e-82	1.22818e-81
												chr14	105057333	105057952	16	23	25	9	73	1.4175e-133	3.7898e-132
												chr14	105400288	105403818	48	15	114	95	272	4.39794e-51	4.88009e-51
												chr14	105438821	105440264	19	36	39	27	121	1.39209e-73	2.64069e-73
												chr14	105642574	105643481	33	17	22	35	107	2.40499e-77	5.10925e-77
												chr14	105659175	105666675	189	337	329	181	1036	9.62459e-68	1.53582e-67
												chr14	105941150	105943935	55	45	19	40	159	2.27426e-54	2.66552e-54
												chr14	105944244	105947604	100	75	53	111	339	9.4602e-52	1.05969e-51
												chr14	106085730	106086734	33	64	68	51	216	1.19795e-48	1.28404e-48
												chr14	106731236	106732045	12	35	27	23	97	8.31003e-94	3.02707e-93
												chr14	106733095	106733730	18	28	24	13	83	2.10763e-96	8.68171e-96
												chr14	107021428	107021933	17	38	25	8	88	8.15694e-141	3.61199e-139
												chr15	29133564	29134897	43	37	68	22	170	2.64195e-51	2.9408e-51
												chr15	35046209	35047871	64	31	38	52	185	3.89564e-58	4.91114e-58
												chr15	41797156	41798356	24	32	31	11	98	1.63184e-97	7.07131e-97
												chr15	45480216	45480720	18	13	10	27	68	1.50257e-134	4.3452e-133
												chr15	51396586	51397167	12	32	29	13	86	9.36685e-131	2.14078e-129
												chr15	51677938	51678593	25	11	18	19	73	2.81027e-96	1.14759e-95
												chr15	60290972	60292109	14	29	38	21	102	3.77125e-102	1.95746e-101
												chr15	66285224	66287840	68	99	108	62	337	1.07354e-53	1.24282e-53
												chr15	67188523	67189073	17	27	26	17	87	5.48736e-76	1.12364e-75
												chr15	68901983	68902499	8	24	24	20	76	1.23274e-122	1.78245e-121
												chr15	68921441	68922965	63	29	37	57	186	1.29488e-65	1.95613e-65
												chr15	69607147	69608277	13	26	25	21	85	1.2796e-79	2.9198e-79
												chr15	70921557	70923120	86	48	45	62	241	2.51416e-47	2.65467e-47
												chr15	73194729	73195387	29	18	11	23	81	2.56131e-114	2.15547e-113
												chr15	74059455	74059966	19	24	8	29	80	8.85264e-93	3.07456e-92
												chr15	74356011	74356535	12	19	23	16	70	1.63975e-105	9.9722e-105
												chr15	74553367	74554922	54	45	77	19	195	2.52209e-69	4.19953e-69
												chr15	75594648	75595307	8	24	19	13	64	1.92468e-180	9.09088e-178
												chr15	77867613	77869019	39	26	31	49	145	1.61986e-53	1.86462e-53
												chr15	78074823	78075481	29	18	14	35	96	5.7754e-102	2.94379e-101
												chr15	79101363	79104819	28	38	53	18	137	2.10568e-88	6.37553e-88
												chr15	84047216	84048894	49	31	22	48	150	6.58099e-76	1.3437e-75
												chr15	84823697	84824465	7	39	21	31	98	4.34348e-91	1.41814e-90
												chr15	85427408	85428178	33	9	25	23	90	2.84481e-93	1.01284e-92
												chr15	88794364	88795437	24	54	30	23	131	3.28279e-73	6.10461e-73
												chr15	89892528	89893388	21	30	39	15	105	3.75899e-98	1.66975e-97
												chr15	89959586	89961194	40	67	82	47	236	3.42632e-59	4.40571e-59
												chr15	90452956	90454236	49	34	20	42	145	4.40981e-68	7.10888e-68
												chr15	93592908	93594246	41	57	61	37	196	7.59088e-46	7.92651e-46
												chr15	93610716	93612122	48	21	53	55	177	4.96012e-43	5.03113e-43
												chr15	96911133	96912135	35	63	48	26	172	1.33648e-74	2.61573e-74
												chr15	98965092	98966096	17	14	12	23	66	3.35773e-127	6.4296e-126
												chr15	101435551	101436242	25	12	24	27	88	6.40576e-76	1.30981e-75
												chr15	101437746	101438847	67	21	26	45	159	5.51359e-104	3.1503e-103
												chr15	102027447	102027970	26	12	20	22	80	5.4448e-75	1.07906e-74
												chr15	102073286	102073994	18	25	34	17	94	4.40123e-87	1.27017e-86
												chr16	117395	119378	67	33	48	67	215	2.16093e-66	3.34283e-66
												chr16	119731	122285	64	36	43	61	204	6.38907e-55	7.55703e-55
												chr16	828345	828849	20	17	13	41	91	2.50113e-109	1.71212e-108
												chr16	1034853	1035452	24	18	10	28	80	4.38211e-116	4.05846e-115
												chr16	1335921	1337055	25	10	21	38	94	1.59158e-121	2.05025e-120
												chr16	1583478	1584627	21	36	36	27	120	1.35614e-61	1.84242e-61
												chr16	1972883	1974410	50	86	51	37	224	2.35068e-50	2.5821e-50
												chr16	2520657	2523505	52	55	18	46	171	8.18334e-47	8.58948e-47
												chr16	19179116	19180953	39	16	48	54	157	5.59646e-57	6.88983e-57
												chr16	20084068	20085940	58	113	81	50	302	4.69996e-61	6.32463e-61
												chr16	21294826	21295440	24	10	27	28	89	3.65582e-74	7.04802e-74
												chr16	22173643	22174316	19	29	34	15	97	9.50103e-104	5.32133e-103
												chr16	28076778	28078319	41	23	33	42	139	6.07831e-56	7.33642e-56
												chr16	28328370	28329710	31	24	13	32	100	7.89786e-86	2.18153e-85
												chr16	30816585	30817646	31	24	17	36	108	5.17212e-74	9.89055e-74
												chr16	49782552	49783280	29	17	14	24	84	7.74747e-97	3.27707e-96
												chr16	49846923	49848988	69	87	133	67	356	1.40741e-44	1.44724e-44
												chr16	51148433	51149684	24	13	44	61	142	6.15546e-69	1.00952e-68
												chr16	52579710	52580736	32	55	33	19	139	7.42787e-75	1.46592e-74
												chr16	55542900	55543789	25	18	17	45	105	1.27396e-92	4.37093e-92
												chr16	56339648	56340313	32	20	11	20	83	4.07457e-102	2.09951e-101
												chr16	57707007	57708410	44	65	35	21	165	1.73395e-56	2.11629e-56
												chr16	58059362	58064661	10	22	70	48	150	1.02754e-80	2.42266e-80
												chr16	66472420	66473804	23	38	37	26	124	2.0821e-62	2.89532e-62
												chr16	66477863	66478668	26	39	55	30	150	5.4249e-60	7.11109e-60
												chr16	66518744	66519644	21	48	37	27	133	1.79514e-73	3.38259e-73
												chr16	66524532	66525711	26	18	14	22	80	5.06428e-74	9.69742e-74
												chr16	66527169	66528636	28	20	15	43	106	8.05887e-102	4.07836e-101
												chr16	71405348	71405940	8	27	20	20	75	2.3885e-116	2.27148e-115
												chr16	71443632	71444629	19	51	40	13	123	5.71532e-129	1.20875e-127
												chr16	74431598	74433023	64	17	43	59	183	3.2292e-89	9.94733e-89
												chr16	75288042	75288851	9	46	29	26	110	1.57798e-114	1.36341e-113
												chr16	75300847	75301775	14	27	35	15	91	4.39243e-122	5.98468e-121
												chr16	81244484	81245123	17	21	22	11	71	2.16382e-112	1.67548e-111
												chr16	84002485	84004477	90	67	32	60	249	5.17115e-53	5.89977e-53
												chr16	84029429	84030701	60	31	38	47	176	4.01945e-49	4.35108e-49
												chr16	84264445	84265319	25	24	28	4	81	7.97939e-141	3.61199e-139
												chr16	84862638	84863669	19	37	42	29	127	2.06814e-71	3.64045e-71
												chr16	84951274	84952620	38	62	38	25	163	3.68748e-60	4.86062e-60
												chr16	85310957	85311882	42	23	21	43	129	6.51768e-86	1.80735e-85
												chr16	85316590	85317253	37	18	16	31	102	3.96952e-102	2.05285e-101
												chr16	85324806	85325371	22	18	14	27	81	1.10041e-81	2.68379e-81
												chr16	85503244	85504361	27	49	57	29	162	5.45606e-76	1.11885e-75
												chr16	85535577	85537111	8	28	24	26	86	1.08008e-95	4.25132e-95
												chr16	85846694	85847232	15	24	31	11	81	1.27835e-128	2.66386e-127
												chr16	86234308	86236127	19	31	57	33	140	1.29119e-72	2.34565e-72
												chr16	86413498	86414179	20	21	10	31	82	1.02507e-94	3.84264e-94
												chr16	86609131	86610857	38	57	60	36	191	2.34315e-52	2.64983e-52
												chr16	86773810	86774584	12	30	40	35	117	1.25886e-73	2.39437e-73
												chr16	86957986	86960360	22	34	32	18	106	1.01919e-80	2.40699e-80
												chr16	87585412	87586228	42	27	16	36	121	4.00935e-81	9.59671e-81
												chr16	87636503	87639594	100	47	150	163	460	8.47129e-43	8.57416e-43
												chr16	87660850	87662216	47	71	60	32	210	1.39461e-60	1.85207e-60
												chr16	88298736	88299629	22	28	12	40	102	6.42416e-72	1.14648e-71
												chr16	88451773	88457121	162	206	276	139	783	7.51443e-39	7.54104e-39
												chr16	89103268	89106081	49	66	21	93	229	5.49141e-59	7.01653e-59
												chr17	49253	49859	16	19	31	13	79	3.7426e-103	2.03972e-102
												chr17	1930802	1932607	40	73	50	36	199	1.57292e-58	1.99537e-58
												chr17	5998778	5999587	15	41	27	27	110	2.17943e-67	3.4467e-67
												chr17	6358171	6358979	12	33	22	24	91	2.02423e-72	3.64928e-72
												chr17	6460065	6460972	23	17	12	21	73	1.14589e-96	4.80392e-96
												chr17	6796649	6798203	34	24	19	77	154	2.73378e-105	1.64142e-104
												chr17	7342766	7344510	10	27	42	44	123	3.53531e-75	7.04576e-75
												chr17	7553138	7556929	103	142	180	108	533	2.063e-44	2.11678e-44
												chr17	7617966	7621761	181	128	129	216	654	5.51122e-43	5.58613e-43
												chr17	7640506	7641323	18	24	22	10	74	1.49062e-108	9.96325e-108
												chr17	7922594	7923773	30	38	47	21	136	6.44654e-66	9.81176e-66
												chr17	7942398	7943655	24	95	67	48	234	3.24585e-93	1.14984e-92
												chr17	7970322	7971409	25	44	51	36	156	2.73544e-58	3.46392e-58
												chr17	8019533	8021796	30	18	20	40	108	9.04215e-89	2.75543e-88
												chr17	8923332	8924708	74	33	28	32	167	7.17047e-54	8.3215e-54
												chr17	9033255	9034120	31	25	11	22	89	8.42011e-77	1.7546e-76
												chr17	15652278	15653111	23	43	35	21	122	6.86756e-85	1.8292e-84
												chr17	15847188	15851441	268	232	37	127	664	1.98258e-66	3.07365e-66
												chr17	16760640	16761168	19	25	24	8	76	1.59095e-121	2.05025e-120
												chr17	19267792	19268561	27	42	50	32	151	9.38048e-58	1.16905e-57
												chr17	19621366	19622527	26	30	56	21	133	1.20703e-73	2.29887e-73
												chr17	20418423	20419383	14	30	31	18	93	1.0542e-99	4.94634e-99
												chr17	27300368	27301133	6	27	24	32	89	3.70212e-100	1.77827e-99
												chr17	30621969	30622648	11	33	21	24	89	1.08223e-83	2.8035e-83
												chr17	31345935	31347129	27	11	14	18	70	8.81269e-131	2.04715e-129
												chr17	32771679	32772368	33	14	21	26	94	2.68144e-81	6.45092e-81
												chr17	32795443	32796173	14	29	19	12	74	2.28864e-127	4.44246e-126
												chr17	32936281	32937160	38	30	45	11	124	8.94302e-71	1.54164e-70
												chr17	34838406	34838905	7	42	14	21	84	1.44682e-114	1.25775e-113
												chr17	35216251	35217145	35	22	22	43	122	1.04604e-75	2.12355e-75
												chr17	35218579	35219157	22	12	8	31	73	5.47802e-165	1.10891e-162
												chr17	36608806	36609853	35	37	20	65	157	1.36827e-66	2.13293e-66
												chr17	37775561	37776188	20	30	3	29	82	6.72131e-114	5.47362e-113
												chr17	38618102	38619029	29	26	13	33	101	4.4041e-79	9.84324e-79
												chr17	39658555	39659614	55	23	25	25	128	1.73424e-63	2.48475e-63
												chr17	40222484	40226016	36	65	52	31	184	4.60385e-60	6.04042e-60
												chr17	40246719	40247563	16	40	31	23	110	8.15355e-82	2.00235e-81
												chr17	41902841	41903371	20	16	9	24	69	9.41751e-135	2.78013e-133
												chr17	42015973	42016822	27	56	33	27	143	4.66227e-61	6.27988e-61
												chr17	42438694	42440972	23	8	26	27	84	1.57947e-93	5.70948e-93
												chr17	43902601	43903814	16	31	21	15	83	1.13251e-85	3.11e-85
												chr17	44327149	44327765	45	40	16	34	135	5.46462e-49	5.90645e-49
												chr17	44944355	44945240	31	30	16	52	129	3.19556e-87	9.25994e-87
												chr17	44972337	44972895	11	20	28	18	77	2.36211e-104	1.37177e-103
												chr17	45957652	45958159	20	12	17	29	78	2.13735e-103	1.1877e-102
												chr17	46724658	46725353	20	13	16	32	81	1.3916e-102	7.38539e-102
												chr17	47218715	47219250	23	18	10	28	79	5.29829e-115	4.72181e-114
												chr17	47558301	47558945	37	16	13	33	99	1.06003e-120	1.28381e-119
												chr17	48200725	48201494	20	45	32	31	128	1.14455e-53	1.32286e-53
												chr17	48662884	48665172	73	46	27	39	185	8.00292e-49	8.61713e-49
												chr17	48673686	48674512	19	27	29	6	81	2.58958e-131	6.21938e-130
												chr17	48711165	48713532	148	84	80	148	460	4.88962e-61	6.57362e-61
												chr17	48714008	48714888	39	25	17	50	131	5.31493e-91	1.7234e-90
												chr17	53342889	53343920	14	30	46	32	122	6.58772e-78	1.42299e-77
												chr17	62051556	62052809	36	36	19	56	147	2.29207e-65	3.42602e-65
												chr17	64972967	64974026	10	34	50	45	139	1.84522e-80	4.30754e-80
												chr17	70587514	70589286	8	52	51	92	203	6.9239e-61	9.28208e-61
												chr17	71495007	71495677	44	21	38	43	146	1.09724e-56	1.3473e-56
												chr17	71503503	71505101	62	40	41	80	223	5.1383e-65	7.60813e-65
												chr17	72049096	72049925	15	29	22	16	82	5.66643e-90	1.8003e-89
												chr17	72853197	72853860	13	32	18	16	79	3.57326e-99	1.62285e-98
												chr17	73715407	73715944	14	29	22	19	84	3.17952e-75	6.35455e-75
												chr17	74678375	74679631	32	36	9	37	114	2.96456e-88	8.91885e-88
												chr17	74840475	74841244	30	14	16	21	81	3.21429e-93	1.14151e-92
												chr17	75768230	75769214	38	25	34	51	148	6.62126e-51	7.3185e-51
												chr17	76267062	76268122	19	42	42	38	141	2.45503e-53	2.81454e-53
												chr17	76919103	76921095	42	59	61	36	198	1.73866e-48	1.85658e-48
												chr17	77028205	77028866	28	10	19	20	77	7.88743e-98	3.46021e-97
												chr17	77112566	77114348	111	63	56	72	302	4.47878e-38	4.47878e-38
												chr17	77159961	77160751	46	18	16	31	111	5.65765e-105	3.36844e-104
												chr17	77449523	77450637	35	19	12	35	101	1.40107e-121	1.83826e-120
												chr17	77830927	77831574	19	13	12	24	68	1.88014e-127	3.70022e-126
												chr17	77835473	77836397	24	9	19	19	71	8.89274e-108	5.80692e-107
												chr17	77861934	77863063	26	26	26	70	148	4.24851e-56	5.14542e-56
												chr17	78473473	78474091	19	26	20	12	77	2.04149e-100	9.87301e-100
												chr17	78960983	78962044	36	46	17	85	184	4.45238e-76	9.18343e-76
												chr17	78977360	78979206	43	88	81	65	277	6.15587e-49	6.64852e-49
												chr17	79117493	79118004	15	21	25	14	75	1.84294e-89	5.73945e-89
												chr17	79284783	79286062	60	39	19	42	160	1.62651e-67	2.58381e-67
												chr17	79298100	79299749	73	66	22	65	226	4.30426e-69	7.10855e-69
												chr17	79396286	79397120	22	17	21	38	98	5.44901e-67	8.57916e-67
												chr17	79442411	79443568	41	35	26	60	162	1.09519e-63	1.57551e-63
												chr17	81038932	81041555	66	111	105	61	343	3.376e-56	4.09221e-56
												chr18	5890222	5891141	21	25	35	18	99	9.5548e-67	1.50101e-66
												chr18	8466646	8467179	19	35	19	15	88	4.94022e-76	1.01749e-75
												chr18	12306206	12306957	15	37	50	32	134	4.6348e-85	1.24621e-84
												chr18	12307364	12308029	13	27	30	18	88	1.27248e-104	7.51295e-104
												chr18	13230654	13231462	42	11	26	25	104	8.52441e-99	3.83463e-98
												chr18	13868450	13869380	30	26	34	9	99	4.43962e-89	1.36463e-88
												chr18	13869795	13870544	27	37	30	18	112	1.40585e-64	2.06007e-64
												chr18	25755274	25756769	57	41	5	41	144	6.05074e-123	8.93114e-122
												chr18	28621403	28623232	61	23	43	66	193	2.99101e-81	7.1835e-81
												chr18	34973017	34973679	23	9	26	29	87	1.49195e-83	3.83682e-83
												chr18	35050981	35052481	72	30	37	47	186	2.49021e-74	4.84701e-74
												chr18	35144922	35145554	25	12	14	19	70	9.18559e-117	8.91505e-116
												chr18	42896044	42896879	40	16	17	21	94	6.58023e-96	2.64891e-95
												chr18	45924233	45925008	17	26	26	5	74	9.66973e-159	1.24564e-156
												chr18	48089764	48090513	31	34	38	17	120	4.05109e-59	5.19023e-59
												chr18	55106242	55106991	16	53	32	34	135	6.46372e-72	1.15209e-71
												chr18	56525684	56526491	36	18	22	30	106	2.10461e-73	3.95521e-73
												chr18	57122209	57123142	18	32	40	30	120	1.31258e-61	1.78496e-61
												chr18	57363575	57365206	38	64	55	38	195	4.4263e-51	4.90773e-51
												chr18	57754054	57754561	13	27	24	21	85	3.35817e-69	5.57857e-69
												chr18	72870678	72871360	25	13	18	24	80	2.06099e-82	5.11458e-82
												chr18	74400059	74401298	24	9	16	16	65	1.86985e-135	5.75997e-134
												chr19	292370	293178	28	17	25	37	107	1.73407e-73	3.27624e-73
												chr19	588110	589714	19	38	77	42	176	1.00157e-80	2.36932e-80
												chr19	1402285	1402940	19	16	10	28	73	5.55931e-114	4.55349e-113
												chr19	3784269	3786383	59	117	87	73	336	1.45881e-51	1.63023e-51
												chr19	4199147	4199944	9	36	24	34	103	3.77415e-70	6.36662e-70
												chr19	5337512	5339275	52	67	31	100	250	1.50007e-51	1.67502e-51
												chr19	5493703	5494245	27	23	24	8	82	1.6913e-86	4.80275e-86
												chr19	13140502	13141582	17	33	37	24	111	3.28117e-83	8.39244e-83
												chr19	30258566	30260306	38	59	72	41	210	2.68395e-63	3.81844e-63
												chr19	33784084	33785108	11	43	42	53	149	3.94564e-77	8.35722e-77
												chr19	34119469	34120561	44	28	24	41	137	3.57309e-66	5.47359e-66
												chr19	35633369	35634398	18	53	44	43	158	4.56183e-64	6.62306e-64
												chr19	36020141	36020862	27	6	28	34	95	1.09509e-117	1.11637e-116
												chr19	41025225	41025774	21	15	12	23	71	5.24106e-108	3.45423e-107
												chr19	41071322	41074651	103	159	140	80	482	9.37033e-46	9.77025e-46
												chr19	41743768	41744517	35	20	31	43	129	3.08545e-63	4.38084e-63
												chr19	41745090	41745801	20	11	20	25	76	2.56055e-85	6.93746e-85
												chr19	42471056	42473223	27	70	74	75	246	3.7724e-52	4.23909e-52
												chr19	42503285	42504998	38	46	41	19	144	3.20707e-53	3.66486e-53
												chr19	42656285	42658159	34	38	29	11	112	2.6044e-71	4.55047e-71
												chr19	42681185	42682323	40	49	34	15	138	6.35823e-64	9.17475e-64
												chr19	42683057	42684772	42	59	45	27	173	3.777e-50	4.14563e-50
												chr19	45200678	45202028	37	73	54	45	209	5.57231e-55	6.61858e-55
												chr19	45310063	45310934	35	22	20	35	112	4.159e-73	7.68357e-73
												chr19	45321822	45323061	58	37	25	50	170	1.23027e-64	1.80652e-64
												chr19	45718677	45719732	29	18	31	47	125	1.50919e-65	2.27019e-65
												chr19	45888302	45889580	92	50	51	63	256	1.53689e-46	1.60959e-46
												chr19	46417141	46418021	24	37	40	25	126	3.23632e-63	4.59045e-63
												chr19	46478432	46479075	19	31	23	14	87	2.88664e-90	9.25423e-90
												chr19	46729951	46730789	25	17	26	54	122	9.54911e-79	2.10437e-78
												chr19	46763566	46765328	51	69	83	48	251	1.06165e-50	1.1698e-50
												chr19	48363004	48363902	24	15	16	28	83	1.34224e-91	4.47518e-91
												chr19	49253392	49254887	12	38	35	41	126	4.98959e-69	8.21167e-69
												chr19	49921884	49922670	38	36	28	9	111	7.50478e-87	2.15269e-86
												chr19	50718111	50718817	12	25	20	18	75	2.63473e-93	9.40405e-93
												chr19	51189401	51191353	58	124	62	55	299	1.68807e-42	1.70491e-42
												chr19	51527226	51528171	26	13	17	20	76	2.18923e-89	6.77324e-89
												chr19	51568204	51569176	26	13	32	38	109	1.1976e-58	1.52061e-58
												chr19	54780802	54784933	76	91	85	44	296	8.60404e-46	8.97785e-46
												chr19	55003794	55004641	19	14	19	34	86	1.27834e-89	4.00753e-89
												chr19	55960744	55961252	29	15	22	27	93	3.25883e-72	5.84526e-72
												chr20	667569	668103	29	17	12	19	77	9.54664e-112	7.234e-111
												chr20	1869545	1870239	14	29	29	14	86	3.36342e-115	3.03565e-114
												chr20	2540241	2541224	36	18	20	23	97	1.37316e-70	2.34996e-70
												chr20	2739045	2740788	83	49	41	64	237	6.58129e-54	7.65028e-54
												chr20	3683843	3684569	14	40	22	22	98	1.26328e-80	2.96861e-80
												chr20	5252464	5253069	16	22	32	14	84	7.47511e-93	2.60892e-92
												chr20	17664385	17665593	67	45	30	77	219	4.67296e-78	1.01247e-77
												chr20	20353773	20354507	14	23	23	15	75	1.01571e-97	4.44218e-97
												chr20	21495482	21496770	54	51	93	32	230	6.299e-50	6.89774e-50
												chr20	24100258	24101131	20	22	13	56	111	1.15556e-99	5.40405e-99
												chr20	25841646	25842781	45	32	35	69	181	3.92479e-62	5.40995e-62
												chr20	25848335	25849030	25	14	16	24	79	5.80977e-100	2.76257e-99
												chr20	30062826	30064985	48	27	54	74	203	6.5186e-54	7.58362e-54
												chr20	31907406	31907996	21	11	30	39	101	2.18046e-75	4.37637e-75
												chr20	34782009	34783821	31	21	27	59	138	1.83923e-70	3.13245e-70
												chr20	34892717	34894119	16	17	64	21	118	4.99565e-91	1.62359e-90
												chr20	34894433	34896584	45	22	62	85	214	1.67495e-61	2.2712e-61
												chr20	34978516	34979375	34	21	23	39	117	2.53928e-74	4.92898e-74
												chr20	37229198	37231158	60	16	37	43	156	7.88952e-88	2.3437e-87
												chr20	39395961	39396626	13	29	23	19	84	3.50126e-90	1.11741e-89
												chr20	40002326	40005058	49	35	13	27	124	4.18482e-76	8.64416e-76
												chr20	42751633	42752138	24	11	19	21	75	2.29039e-96	9.40721e-96
												chr20	42803875	42804615	19	35	24	19	97	7.46824e-59	9.51664e-59
												chr20	43021579	43022107	16	23	19	12	70	4.60144e-100	2.20279e-99
												chr20	43378327	43382049	92	171	165	120	548	2.87557e-45	2.97205e-45
												chr20	43881510	43882602	27	9	16	15	67	1.66671e-131	4.07196e-130
												chr20	44675391	44676689	61	60	24	56	201	5.57751e-54	6.49945e-54
												chr20	46471401	46472251	63	25	18	34	140	3.36213e-106	2.08953e-105
												chr20	46523463	46526888	89	19	108	91	307	1.91747e-66	2.97596e-66
												chr20	46829673	46831378	46	59	57	29	191	5.7078e-59	7.28644e-59
												chr20	47025840	47027503	71	41	41	65	218	1.19934e-53	1.38505e-53
												chr20	47028720	47029651	27	13	28	34	102	4.73454e-73	8.70148e-73
												chr20	47102555	47103363	46	50	13	36	145	6.20752e-53	7.05944e-53
												chr20	47103771	47104373	41	32	13	24	110	7.18488e-69	1.17428e-68
												chr20	48123305	48125267	25	67	61	55	208	2.2739e-63	3.2481e-63
												chr20	49613229	49613935	23	9	19	19	70	4.41936e-114	3.64084e-113
												chr20	49615409	49616395	32	12	24	31	99	2.00303e-89	6.21071e-89
												chr20	55904305	55905212	19	27	26	16	88	7.20841e-69	1.17677e-68
												chr20	56224181	56224809	21	12	16	27	76	1.23152e-120	1.46644e-119
												chr20	56287908	56288821	27	20	19	34	100	9.94434e-75	1.95168e-74
												chr20	56456482	56458037	39	45	48	20	152	4.41465e-71	7.67553e-71
												chr20	56468337	56468944	16	23	21	13	73	1.22421e-94	4.57704e-94
												chr20	57428463	57431373	134	234	136	86	590	7.01998e-51	7.75316e-51
												chr20	60799290	60800433	54	41	23	47	165	3.2279e-59	4.1619e-59
												chr20	61025099	61025741	22	11	14	18	65	4.27157e-134	1.18683e-132
												chr20	61165863	61167127	58	70	75	38	241	6.78831e-47	7.14108e-47
												chr20	61176877	61178449	46	71	60	32	209	2.28155e-63	3.25574e-63
												chr20	61860192	61861167	21	27	40	22	110	2.47368e-63	3.52636e-63
												chr20	61881273	61882147	45	21	15	24	105	3.03826e-95	1.1699e-94
												chr20	61994329	61997205	60	46	56	98	260	1.45093e-48	1.55168e-48
												chr20	62121693	62122543	19	25	32	14	90	1.81228e-86	5.12574e-86
												chr21	31311132	31311785	21	23	7	25	76	3.72718e-101	1.84021e-100
												chr21	34481848	34483676	29	19	14	25	87	7.42801e-83	1.88291e-82
												chr21	40360868	40361899	12	31	25	24	92	3.73745e-78	8.11021e-78
												chr21	42540417	42541192	17	33	23	18	91	7.75029e-74	1.48008e-73
												chr21	44037015	44038566	57	84	90	52	283	5.8382e-51	6.45802e-51
												chr21	44186628	44188232	51	55	56	24	186	2.09201e-53	2.4042e-53
												chr21	44876184	44881570	66	50	19	37	172	9.15199e-59	1.16517e-58
												chr21	46434395	46435639	47	36	22	53	158	7.76637e-65	1.14754e-64
												chr21	46473503	46474330	14	47	19	20	100	2.11254e-94	7.8363e-94
												chr21	46748721	46749753	14	30	38	35	117	2.51476e-56	3.06136e-56
												chr21	46773372	46774059	18	16	9	23	66	6.94963e-141	3.28254e-139
												chr21	46832379	46834169	36	22	31	70	159	6.71976e-83	1.7095e-82
												chr21	46834973	46836378	41	18	18	32	109	1.67391e-95	6.57045e-95
												chr21	47390573	47395442	128	73	84	120	405	7.26538e-48	7.72901e-48
												chr22	18778555	18779305	13	32	29	30	104	5.13564e-62	7.06524e-62
												chr22	20252200	20253352	23	12	15	27	77	4.72063e-119	5.18537e-118
												chr22	20290267	20291137	34	18	19	31	102	1.70417e-86	4.82962e-86
												chr22	21383126	21384593	48	29	25	68	170	1.05968e-92	3.66236e-92
												chr22	21385455	21387488	106	45	57	123	331	3.80817e-84	9.99291e-84
												chr22	21609757	21611529	33	14	22	22	91	5.72414e-70	9.61031e-70
												chr22	23740809	23742219	52	34	18	37	141	3.65483e-75	7.27373e-75
												chr22	23925403	23926648	18	32	28	18	96	1.23792e-80	2.91383e-80
												chr22	25378415	25379213	25	10	28	29	92	2.54547e-80	5.92272e-80
												chr22	30792705	30795201	92	60	46	103	301	4.03937e-66	6.1812e-66
												chr22	33198898	33199718	37	10	17	25	89	3.86616e-130	8.55991e-129
												chr22	35984907	35985879	20	36	46	34	136	4.04597e-59	5.18836e-59
												chr22	37118448	37119762	34	55	51	36	176	2.1722e-45	2.25165e-45
												chr22	37397792	37398300	42	22	11	23	98	8.43091e-110	5.94358e-109
												chr22	37462064	37463271	31	72	41	25	169	4.77076e-81	1.14e-80
												chr22	37790331	37791023	7	39	13	21	80	3.79817e-106	2.35022e-105
												chr22	37895075	37897873	31	55	58	33	177	1.14588e-72	2.08435e-72
												chr22	39213914	39216056	41	99	65	54	259	3.33385e-59	4.2907e-59
												chr22	39241189	39242243	21	29	40	16	106	1.80588e-85	4.91157e-85
												chr22	39978046	39978582	17	28	25	11	81	3.08852e-116	2.8983e-115
												chr22	39988507	39989630	54	41	25	43	163	7.39051e-49	7.96982e-49
												chr22	40071159	40072204	53	27	20	37	137	5.93987e-85	1.58508e-84
												chr22	40072656	40075043	141	87	45	71	344	3.82764e-58	4.82971e-58
												chr22	40087009	40088124	49	24	40	52	165	1.39496e-53	1.60835e-53
												chr22	42757199	42760014	90	120	84	49	343	9.83035e-46	1.02424e-45
												chr22	43595540	43596596	37	43	38	12	130	5.79237e-88	1.73526e-87
												chr22	43613488	43614963	68	70	13	35	186	2.59655e-62	3.60011e-62
												chr22	43802031	43802749	31	14	28	31	104	1.27856e-59	1.65909e-59
												chr22	43838471	43839392	33	11	24	36	104	2.4398e-107	1.54339e-106
												chr22	44255634	44256649	60	43	30	58	191	7.78357e-60	1.01746e-59
												chr22	44276366	44277797	44	64	57	32	197	2.37609e-52	2.6828e-52
												chr22	44319540	44322356	74	101	85	49	309	1.58424e-45	1.6458e-45
												chr22	44728060	44730122	48	20	36	36	140	2.30829e-55	2.76021e-55
												chr22	44777184	44779860	34	25	30	54	143	3.78025e-60	4.97826e-60
												chr22	44787015	44787560	23	15	17	28	83	1.45221e-81	3.51758e-81
												chr22	45910748	45913750	58	20	23	29	130	8.57868e-86	2.36498e-85
												chr22	46273315	46275287	53	10	30	20	113	7.4612e-82	1.83551e-81
												chr22	46465989	46466804	12	20	19	14	65	1.71437e-127	3.42149e-126
												chr22	50500385	50501273	39	23	27	53	142	9.99807e-80	2.29615e-79
												chr22	50553964	50554481	23	17	12	27	79	3.18371e-99	1.45058e-98
												chr22	50918410	50922168	63	157	75	68	363	2.6981e-51	3.00095e-51
												chr22	51113379	51115784	72	112	123	65	372	1.25995e-64	1.84819e-64
												chrX	8698331	8699760	26	51	44	30	151	2.06377e-66	3.19603e-66
												chrX	11682359	11683101	28	24	11	27	90	1.24455e-85	3.41108e-85
												chrX	11683486	11684249	42	18	30	38	128	6.14219e-71	1.0627e-70
												chrX	23350675	23352438	95	60	47	84	286	7.59036e-58	9.50136e-58
												chrX	24329002	24329978	52	11	21	30	114	1.85506e-120	2.19052e-119
												chrX	39867738	39868544	24	15	11	29	79	9.60031e-123	1.40244e-121
												chrX	68215730	68216717	11	21	28	22	82	7.29787e-80	1.68148e-79
												chrX	68352470	68353488	20	23	28	13	84	1.87875e-81	4.53524e-81
												chrX	68436779	68437399	26	17	15	25	83	4.66903e-94	1.71399e-93
												chrX	68725682	68727004	72	40	23	55	190	1.67114e-81	4.04097e-81
												chrX	70150394	70151347	26	48	33	26	133	3.84818e-54	4.49536e-54
												chrX	73639525	73643649	58	142	94	94	388	1.25411e-48	1.34322e-48
												chrX	103498669	103500482	37	97	61	57	252	3.57537e-63	5.0663e-63
												chrX	106693415	106694811	35	33	18	41	127	1.33159e-54	1.56716e-54
												chrX	107979098	107980111	34	60	43	25	162	5.53435e-64	8.0104e-64
												chrX	115074449	115075338	15	65	29	40	149	1.34003e-53	1.54627e-53
												chrX	118107240	118111126	76	175	141	111	503	1.21647e-57	1.51205e-57
												chrX	119444721	119445704	45	19	35	35	134	1.13942e-59	1.47989e-59
												chrX	132090411	132093837	80	101	32	124	337	9.67365e-58	1.20453e-57
												chrX	132548412	132550068	49	80	54	24	207	8.81854e-78	1.89619e-77
												chrX	136112280	136115465	136	148	40	137	461	2.58448e-65	3.85495e-65
												chrX	136134471	136135028	23	16	13	25	77	4.07356e-104	2.33694e-103
												chrX	147582359	147583257	9	26	21	24	80	2.69495e-86	7.56187e-86
												chrX	149638668	149639425	33	12	20	34	99	1.68233e-109	1.16286e-108
												chrX	149679724	149680912	42	19	40	42	143	3.05727e-51	3.39777e-51
												chrX	150250605	150251406	14	28	22	17	81	1.45606e-93	5.27681e-93
												chrX	150345602	150346745	35	26	17	48	126	2.08221e-86	5.87747e-86
												chrX	150895212	150896295	35	35	18	46	134	1.98512e-54	2.33243e-54
												chrX	151805800	151807090	62	19	53	64	198	1.25354e-78	2.75818e-78
												chrX	152074252	152075594	40	37	16	49	142	1.86674e-67	2.95549e-67
												chrX	152094350	152095180	24	24	18	46	112	2.05297e-76	4.26548e-76
												chrX	152097422	152097934	16	18	8	26	68	1.14503e-121	1.51636e-120
												chrX	152756048	152758580	89	53	62	101	305	4.56173e-52	5.12201e-52
												chrX	152759166	152760160	31	23	12	36	102	2.17927e-95	8.43723e-95
												chrX	152812301	152813200	39	10	26	42	117	1.3162e-122	1.8839e-121
												chrX	152831285	152832845	66	67	24	109	266	2.36552e-79	5.36311e-79
												chrX	152893169	152894630	69	75	16	66	226	4.19008e-74	8.0561e-74
												chrX	152900462	152902682	83	67	38	84	272	2.32717e-53	2.67229e-53
												chrX	152911504	152915019	110	77	38	128	353	7.92294e-90	2.51159e-89

## Sheet: Data S7 allele-specific H3K4me3
Supplementary Data 7 - Allele-specific H3K4me3 peaks in HepG2 cells
Peaks' information			250bp windows in Haplotpe 1		250bp windows in Haplotpe 2		Total Reads	Two-sided Fisher's P-value	BH-adjusted FDR
Chr	Start	End	With 6mA signal	W/O 6mA signal	With 6mA signal	W/O 6mA signal
chr1	2157907	2158938	23	40	5	37	105	1.75187e-87	6.46425e-87
chr1	2487318	2488841	91	50	36	47	224	3.70254e-46	3.98735e-46
chr1	3688086	3691980	15	16	38	14	83	1.86941e-105	1.64785e-104
chr1	8014038	8014637	12	36	18	18	84	1.24501e-97	8.23093e-97
chr1	9968904	9970093	39	27	33	57	156	2.58214e-63	4.18061e-63
chr1	10269909	10272180	39	83	94	76	292	2.65164e-55	3.35686e-55
chr1	12079071	12080416	49	44	19	42	154	2.00144e-45	2.11708e-45
chr1	15852975	15854086	51	18	30	36	135	4.22835e-84	1.36918e-83
chr1	21058762	21059667	8	38	20	22	88	2.59467e-107	2.6278e-106
chr1	24018152	24019631	23	63	59	65	210	1.04482e-58	1.42212e-58
chr1	24117322	24119049	64	39	44	74	221	7.43757e-59	1.02915e-58
chr1	26361339	26362647	10	21	20	15	66	1.84478e-137	6.27226e-136
chr1	26551613	26552761	16	31	28	22	97	8.24585e-69	1.57001e-68
chr1	26827097	26828117	33	15	20	26	94	9.52449e-84	3.06328e-83
chr1	26856515	26858033	37	17	42	57	153	1.54076e-70	3.16121e-70
chr1	27560425	27562213	79	66	37	74	256	1.6442e-47	1.81586e-47
chr1	32169218	32170489	32	35	15	46	128	2.08228e-67	3.72618e-67
chr1	32402481	32403708	10	34	16	15	75	1.03162e-138	4.09208e-137
chr1	33281429	33284464	28	15	17	30	90	1.39297e-91	6.31477e-91
chr1	36862627	36863683	38	24	20	33	115	1.13944e-63	1.85111e-63
chr1	40204512	40205224	13	27	28	22	90	1.47345e-86	5.19528e-86
chr1	43282100	43283021	20	42	25	13	100	2.21279e-105	1.91507e-104
chr1	43997278	43998196	30	18	16	25	89	1.36687e-76	3.57489e-76
chr1	44870760	44872801	19	40	25	17	101	1.60943e-85	5.35726e-85
chr1	46712750	46714616	50	33	55	90	228	1.8677e-55	2.37073e-55
chr1	52082692	52083692	14	39	21	16	90	1.15616e-108	1.25076e-107
chr1	52519866	52523245	28	85	134	147	394	1.29689e-51	1.49472e-51
chr1	67395700	67396735	48	28	21	35	132	6.68632e-68	1.22727e-67
chr1	76143406	76144188	24	29	26	13	92	8.91799e-76	2.24601e-75
chr1	82265682	82269605	102	144	42	202	490	6.89188e-54	8.34742e-54
chr1	84969727	84972836	40	37	14	56	147	4.69898e-93	2.32991e-92
chr1	93249574	93250983	27	27	26	62	142	2.64861e-59	3.719e-59
chr1	100111183	100112211	47	38	21	44	150	2.90885e-64	4.79106e-64
chr1	108741950	108743616	49	54	14	40	157	1.29431e-55	1.65616e-55
chr1	109234211	109236528	45	23	4	35	107	6.40236e-147	3.80941e-145
chr1	109504844	109506953	75	74	42	102	293	4.9971e-43	5.12634e-43
chr1	109940581	109941202	20	24	23	11	78	1.7886e-89	7.33944e-89
chr1	112280935	112282613	72	37	32	45	186	2.43786e-61	3.79222e-61
chr1	116519360	116520266	17	32	35	28	112	3.00279e-58	4.03766e-58
chr1	120834489	120839918	21	39	41	20	121	2.11985e-99	1.46239e-98
chr1	121138318	121139331	51	108	53	47	259	4.69352e-45	4.91014e-45
chr1	145476860	145478071	26	12	26	41	105	1.86975e-91	8.31775e-91
chr1	145726898	145728642	19	57	38	45	159	1.10963e-49	1.25459e-49
chr1	145826092	145827214	16	25	30	14	85	1.96881e-94	1.10253e-93
chr1	147141334	147143183	52	52	108	43	255	2.92416e-43	3.01277e-43
chr1	148000035	148000789	21	30	7	42	100	6.50567e-94	3.51898e-93
chr1	149814545	149815527	31	41	7	30	109	6.31707e-79	1.73811e-78
chr1	150038859	150040313	9	26	30	16	81	3.09799e-138	1.13434e-136
chr1	150947285	150948083	21	15	14	31	81	1.5133e-103	1.2209e-102
chr1	156710202	156710936	8	27	23	26	84	3.91255e-94	2.14066e-93
chr1	161411450	161412816	52	49	11	39	151	6.85013e-79	1.87394e-78
chr1	172418154	172419871	54	47	42	84	227	1.97287e-47	2.17381e-47
chr1	174967828	174970929	86	72	75	164	397	2.88492e-51	3.30101e-51
chr1	180922564	180923837	63	40	13	38	154	1.20684e-90	5.22231e-90
chr1	184005253	184006312	38	27	21	46	132	1.14243e-75	2.86209e-75
chr1	200863931	200865161	11	32	51	42	136	9.49996e-81	2.80869e-80
chr1	203274432	203275995	39	30	45	91	205	8.55231e-55	1.0629e-54
chr1	204042019	204044789	70	124	100	76	370	5.55872e-38	5.55872e-38
chr1	207999383	208000405	7	50	17	31	105	6.00676e-85	1.97188e-84
chr1	226185467	226187778	52	124	81	66	323	1.398e-59	1.99236e-59
chr1	226496033	226497672	16	22	35	16	89	9.29611e-100	6.50728e-99
chr1	249119154	249121226	55	37	32	50	174	7.53448e-55	9.38852e-55
chr2	3604927	3606669	19	45	37	29	130	2.87959e-69	5.66398e-69
chr2	9614318	9615686	61	162	27	25	275	8.86137e-60	1.28207e-59
chr2	11622646	11623967	22	85	92	132	331	8.414e-51	9.58149e-51
chr2	25562855	25563626	39	94	24	22	179	9.89281e-59	1.35316e-58
chr2	27341007	27341704	16	50	23	26	115	6.49964e-69	1.2425e-68
chr2	27994103	27995391	12	31	96	73	212	2.48176e-86	8.62277e-86
chr2	36824139	36825344	21	61	56	64	202	4.39124e-44	4.55388e-44
chr2	42275706	42277645	41	79	116	91	327	5.99753e-48	6.65461e-48
chr2	47596190	47597544	102	133	18	70	323	4.69741e-54	5.73325e-54
chr2	97481204	97482269	48	24	62	73	207	3.67787e-55	4.61917e-55
chr2	97760391	97761177	38	57	11	49	155	4.81109e-61	7.36359e-61
chr2	109064681	109066536	96	161	66	30	353	9.12073e-73	2.04786e-72
chr2	128848285	128849663	8	40	75	112	235	9.43111e-72	2.04055e-71
chr2	136633077	136634220	23	96	43	32	194	3.8198e-96	2.30155e-95
chr2	172966414	172967827	39	68	97	70	274	6.238e-47	6.76376e-47
chr2	179387581	179388939	26	117	34	32	209	8.67731e-86	2.92936e-85
chr2	190525943	190527555	111	120	27	71	329	6.11459e-47	6.64508e-47
chr2	190626875	190628148	78	74	28	83	263	1.79803e-59	2.53965e-59
chr2	191044946	191046032	10	32	43	55	140	7.02146e-58	9.30979e-58
chr2	201726922	201729745	40	104	26	27	197	1.47326e-51	1.69389e-51
chr2	208028411	208031595	151	177	41	122	491	3.0918e-41	3.15815e-41
chr2	218807806	218808678	24	27	19	67	137	3.68743e-73	8.43855e-73
chr2	235889650	235890353	19	18	31	69	137	1.267e-66	2.23367e-66
chr2	237993739	237995180	76	47	71	100	294	6.6164e-46	7.07732e-46
chr2	240321150	240321885	6	33	35	48	122	1.06044e-83	3.38772e-83
chr2	241543926	241546433	95	276	100	110	581	4.22037e-53	5.02224e-53
chr2	242491239	242492525	42	126	55	49	272	6.80362e-70	1.36647e-69
chr3	9437685	9440953	28	24	16	34	102	5.7062e-68	1.05687e-67
chr3	9691005	9692332	13	34	18	18	83	3.65004e-87	1.33648e-86
chr3	10546078	10547968	49	58	39	113	259	3.3039e-43	3.39667e-43
chr3	11887297	11888696	67	28	33	33	161	1.23979e-51	1.43238e-51
chr3	12703492	12706249	39	27	36	70	172	3.76078e-70	7.61758e-70
chr3	15139760	15141377	45	28	46	69	188	3.24149e-52	3.78173e-52
chr3	27410145	27410914	30	25	11	36	102	1.85205e-100	1.37746e-99
chr3	38065512	38066570	53	34	29	47	163	9.66546e-59	1.32587e-58
chr3	43662644	43663894	16	27	59	29	131	6.94455e-86	2.36115e-85
chr3	47821687	47824798	28	68	22	22	140	3.6452e-55	4.59025e-55
chr3	48514037	48514979	21	15	5	29	70	9.99146e-165	7.92656e-163
chr3	49506710	49508825	56	32	66	128	282	1.75164e-73	4.10729e-73
chr3	49725327	49728518	101	95	37	104	337	3.97617e-56	5.1712e-56
chr3	50242534	50243876	48	36	20	34	138	2.73093e-58	3.68251e-58
chr3	50606511	50607549	22	40	45	34	141	6.08775e-52	7.05054e-52
chr3	52930624	52931438	35	29	15	34	113	6.80933e-73	1.53613e-72
chr3	56834293	56836345	20	29	70	42	161	4.41979e-62	6.9663e-62
chr3	57677625	57678864	27	24	29	72	152	1.21761e-65	2.06257e-65
chr3	72200444	72202263	16	59	22	18	115	4.79561e-112	6.34086e-111
chr3	93698550	93699735	28	17	16	25	86	2.34997e-77	6.35561e-77
chr3	114866165	114867136	25	11	24	29	89	3.60931e-94	1.99771e-93
chr3	121467464	121469500	63	47	39	68	217	5.22666e-44	5.40846e-44
chr3	122398155	122400634	64	107	76	54	301	6.45777e-46	6.9232e-46
chr3	128205265	128209571	29	18	40	72	159	8.38658e-74	1.98608e-73
chr3	128368004	128370038	14	76	69	121	280	4.55496e-61	6.99406e-61
chr3	130466371	130467114	19	13	15	25	72	1.37834e-111	1.68228e-110
chr3	143689693	143692835	37	172	91	97	397	3.43322e-73	7.89475e-73
chr3	151986201	151988402	45	89	101	73	308	9.52294e-60	1.37361e-59
chr3	167811287	167814274	99	68	70	113	350	3.19462e-38	3.20134e-38
chr3	187456028	187456805	24	15	9	39	87	2.72702e-143	1.44229e-141
chr3	195622035	195623325	58	59	17	58	192	1.5275e-75	3.78692e-75
chr4	924721	926979	48	131	123	126	428	2.64826e-44	2.75234e-44
chr4	1198168	1199295	16	53	22	19	110	2.58101e-96	1.61171e-95
chr4	2469646	2472139	73	104	25	14	216	3.68361e-66	6.32996e-66
chr4	3386393	3387574	31	85	39	36	191	8.18731e-61	1.23328e-60
chr4	6910424	6911445	29	19	28	49	125	9.96224e-68	1.79622e-67
chr4	8200939	8203354	62	44	25	63	194	1.26334e-71	2.6846e-71
chr4	13546157	13546732	13	23	25	15	76	4.83298e-106	4.69489e-105
chr4	15682777	15684608	80	62	46	82	270	2.44064e-45	2.57024e-45
chr4	22516124	22517264	23	50	43	30	146	5.02415e-74	1.20176e-73
chr4	26859049	26860397	13	43	47	52	155	8.41398e-69	1.59564e-68
chr4	66864401	66865398	11	37	22	24	94	1.59203e-90	6.76612e-90
chr4	89443839	89445278	58	38	21	31	148	2.54443e-46	2.74637e-46
chr4	95372459	95375031	78	63	26	49	216	2.09531e-52	2.46874e-52
chr4	106629153	106630780	45	70	48	30	193	6.01381e-60	8.75405e-60
chr4	110649908	110651283	27	65	43	38	173	5.67482e-53	6.73619e-53
chr4	128801168	128803116	38	65	60	41	204	4.62292e-54	5.65683e-54
chr4	141347673	141349163	46	27	30	53	156	4.00579e-80	1.16265e-79
chr4	149363300	149364185	30	44	25	11	110	1.98177e-93	1.01432e-92
chr4	169401248	169402050	12	31	20	18	81	1.79958e-91	8.08111e-91
chr4	171010063	171011170	41	33	19	51	144	1.60565e-70	3.28021e-70
chr4	184364875	184366776	43	33	12	24	112	7.71571e-77	2.05178e-76
chr4	190642719	190643894	140	401	78	85	704	2.07776e-45	2.19294e-45
chr5	14870141	14871662	30	73	75	52	230	1.28722e-69	2.56367e-69
chr5	16735761	16736778	14	46	30	28	118	2.73683e-86	9.37217e-86
chr5	42813391	42815053	23	79	48	34	184	2.63097e-89	1.06536e-88
chr5	42992079	42993487	35	46	16	66	163	1.40517e-70	2.89551e-70
chr5	65439278	65441231	63	45	50	103	261	4.08293e-58	5.42871e-58
chr5	72921376	72923324	75	37	36	45	193	6.0205e-47	6.5578e-47
chr5	75698765	75700670	42	49	14	52	157	5.66302e-72	1.24221e-71
chr5	76786877	76788375	24	54	57	35	170	4.43372e-75	1.08228e-74
chr5	77589734	77591664	77	60	26	46	209	2.46226e-48	2.74481e-48
chr5	79702914	79704744	46	29	57	84	216	6.94295e-51	7.92528e-51
chr5	80256397	80259063	65	142	99	87	393	1.04354e-45	1.11374e-45
chr5	114631536	114632428	27	13	26	31	97	1.37289e-68	2.57282e-68
chr5	114959959	114962266	12	23	23	13	71	5.37055e-125	1.27819e-123
chr5	131892462	131894568	29	23	18	39	109	1.27225e-70	2.63301e-70
chr5	134094095	134095163	37	22	18	26	103	1.6538e-69	3.28004e-69
chr5	134209683	134211249	62	55	34	72	223	5.88428e-47	6.42412e-47
chr5	138718098	138721213	40	42	12	33	127	3.18213e-58	4.26674e-58
chr5	138940481	138942843	56	104	46	37	243	2.3067e-59	3.24849e-59
chr5	153568813	153570064	22	42	45	24	133	6.17893e-89	2.43072e-88
chr5	156569046	156570300	58	52	15	44	169	1.20896e-68	2.28359e-68
chr5	172753396	172757383	14	33	23	13	83	2.40467e-121	4.97662e-120
chr5	176431957	176434118	15	38	20	17	90	1.37677e-97	8.9773e-97
chr5	179084602	179085738	13	36	25	20	94	9.70281e-99	6.50498e-98
chr6	291606	293669	110	313	161	178	762	2.93384e-39	2.96498e-39
chr6	4020589	4023053	153	118	54	100	425	1.79616e-45	1.90417e-45
chr6	5892005	5892528	38	37	9	32	116	4.439e-87	1.61295e-86
chr6	10723038	10724060	40	12	74	88	214	7.63322e-87	2.73189e-86
chr6	17988044	17989075	18	46	77	76	217	1.65047e-59	2.34514e-59
chr6	19838218	19839528	70	68	9	55	202	6.39806e-91	2.81988e-90
chr6	26923926	26924865	30	27	35	73	165	4.42604e-52	5.13853e-52
chr6	27573275	27573942	9	56	14	24	103	2.37276e-93	1.20153e-92
chr6	28129421	28130001	6	31	37	40	114	1.89273e-92	8.92019e-92
chr6	28249121	28249956	53	37	24	38	152	3.60066e-54	4.4173e-54
chr6	38669760	38670905	36	18	57	95	206	9.90956e-72	2.12475e-71
chr6	125283834	125284890	28	71	29	29	157	3.15959e-66	5.50903e-66
chr7	1084467	1085010	21	21	10	26	78	2.0949e-97	1.34753e-96
chr7	5609383	5610145	9	29	29	29	96	1.91913e-88	7.36698e-88
chr7	23052410	23053976	24	48	84	56	212	5.37105e-66	9.19647e-66
chr7	29723787	29725675	88	49	36	58	231	6.63069e-55	8.28401e-55
chr7	30517476	30518677	48	27	34	44	153	2.80964e-49	3.15422e-49
chr7	35077396	35077919	30	14	19	30	93	1.48273e-90	6.35837e-90
chr7	37955927	37956798	9	25	25	24	83	1.70927e-92	8.13614e-92
chr7	42950962	42952029	15	16	27	12	70	5.95215e-110	6.74577e-109
chr7	43965485	43966581	24	23	21	47	115	6.2945e-68	1.16131e-67
chr7	50631945	50632906	19	22	8	30	79	4.09046e-99	2.78151e-98
chr7	64712062	64713003	38	35	13	30	116	3.79844e-62	6.02686e-62
chr7	66461261	66462298	30	18	23	39	110	2.69838e-77	7.25666e-77
chr7	72935460	72937245	28	40	24	7	99	2.36523e-115	3.51828e-114
chr7	73133102	73133778	27	16	10	25	78	3.77021e-130	9.97011e-129
chr7	73256007	73257033	13	35	21	15	84	2.58489e-121	5.12669e-120
chr7	87256903	87258496	23	10	36	49	118	8.50015e-93	4.12864e-92
chr7	94284248	94287804	124	127	61	157	469	6.17202e-48	6.83228e-48
chr7	99069157	99071794	89	141	101	63	394	3.20903e-52	3.75307e-52
chr7	99867605	99870276	31	45	12	69	157	4.11698e-80	1.18769e-79
chr7	100075688	100077206	21	37	46	31	135	1.31725e-68	2.47831e-68
chr7	100290398	100291489	16	29	26	20	91	7.23204e-80	2.07377e-79
chr7	100964282	100965613	34	45	49	16	144	7.94096e-91	3.4678e-90
chr7	103628879	103629775	24	24	11	26	85	3.33852e-76	8.58992e-76
chr7	112429397	112430850	6	50	33	51	140	2.24642e-82	6.94347e-82
chr7	112431666	112432701	7	43	32	40	122	1.41768e-92	6.81632e-92
chr7	123197107	123198200	34	20	30	54	138	6.70359e-68	1.22727e-67
chr7	130595287	130596407	7	46	17	31	101	1.05831e-81	3.22919e-81
chr7	134895459	134896871	46	59	60	27	192	8.66494e-59	1.19206e-58
chr7	135242241	135243505	7	32	37	42	118	2.67768e-81	8.06692e-81
chr7	138792367	138794935	44	66	94	58	262	2.1539e-52	2.53149e-52
chr7	148843862	148845941	22	18	10	21	71	1.1484e-104	9.59016e-104
chr7	155754148	155754971	12	34	25	27	98	1.85583e-73	4.33027e-73
chr8	493939	496494	17	31	33	21	102	2.51332e-86	8.66913e-86
chr8	6263073	6265342	87	44	87	103	321	2.75229e-42	2.8174e-42
chr8	17013233	17013739	27	9	25	25	86	1.03984e-95	6.11064e-95
chr8	17940635	17942569	45	104	47	45	241	8.38112e-54	1.01254e-53
chr8	22941305	22942699	33	60	39	24	156	1.74419e-69	3.44496e-69
chr8	23081557	23083784	44	94	69	50	257	9.81698e-60	1.40749e-59
chr8	26148659	26149950	51	90	35	22	198	5.78644e-60	8.44892e-60
chr8	38243530	38244657	30	26	16	33	105	1.00686e-59	1.43924e-59
chr8	82643611	82645187	52	42	19	46	159	9.78223e-70	1.95645e-69
chr8	86131400	86134142	49	43	46	118	256	1.82865e-55	2.32738e-55
chr8	90769275	90770943	39	53	57	32	181	2.09233e-56	2.72863e-56
chr8	98655848	98658563	30	71	29	17	147	1.81183e-93	9.37425e-93
chr8	98787416	98789209	25	10	58	89	182	4.60604e-95	2.64154e-94
chr8	141107283	141109168	62	83	8	40	193	6.7099e-76	1.69889e-75
chr8	143844642	143845834	16	52	32	38	138	1.83597e-65	3.09901e-65
chr8	144640286	144641550	52	77	59	35	223	4.94167e-54	6.01595e-54
chr8	144690614	144692259	37	26	31	60	154	6.63517e-62	1.04236e-61
chr8	145114692	145116005	15	34	36	34	119	2.69618e-61	4.18039e-61
chr9	6715804	6716950	17	26	10	56	109	4.27963e-90	1.80274e-89
chr9	14312565	14315188	78	112	21	83	294	4.66145e-55	5.83908e-55
chr9	14868324	14869437	8	50	30	57	145	1.00862e-67	1.81171e-67
chr9	71650686	71652111	30	58	51	43	182	7.79455e-45	8.13642e-45
chr9	74380443	74384491	119	128	51	133	431	1.07665e-38	1.08348e-38
chr9	80850437	80851848	45	32	33	60	170	1.03924e-60	1.55071e-60
chr9	90112216	90114666	77	69	40	96	282	4.09787e-53	4.88869e-53
chr9	94186282	94187316	21	44	36	32	133	2.5534e-53	3.0615e-53
chr9	100000137	100001136	10	54	39	40	143	2.64103e-89	1.06536e-88
chr9	103188876	103190552	20	34	23	16	93	2.92245e-76	7.60156e-76
chr9	114246417	114247077	23	9	18	22	72	3.42506e-123	7.41059e-122
chr9	114287423	114288384	21	38	33	20	112	1.56512e-79	4.40826e-79
chr9	130659406	130660030	18	27	22	14	81	1.03404e-76	2.73447e-76
chr9	131445898	131448536	9	31	38	39	117	5.44377e-90	2.27301e-89
chr9	131580566	131581672	41	31	18	37	127	1.9468e-62	3.10965e-62
chr9	132815284	132817452	103	80	55	106	344	1.36516e-48	1.52539e-48
chr9	132935190	132936027	31	16	17	41	105	9.5017e-108	9.83219e-107
chr9	133568781	133570149	19	38	67	53	177	2.95136e-61	4.56119e-61
chr9	136281547	136284034	58	41	51	83	233	8.86402e-49	9.92771e-49
chr9	136343429	136344348	22	32	25	16	95	3.91107e-63	6.31075e-63
chr9	136602526	136604883	80	67	18	72	237	1.56951e-87	5.83662e-87
chr9	138391006	138393968	51	21	45	55	172	6.54182e-65	1.0926e-64
chr9	139267223	139268124	36	22	20	30	108	2.14461e-66	3.75306e-66
chr9	140483617	140484564	24	15	26	38	103	3.21215e-66	5.58022e-66
chr10	1093469	1096077	11	28	41	14	94	2.01459e-142	8.7177e-141
chr10	5136633	5137226	22	22	9	35	88	8.13781e-106	7.74719e-105
chr10	5137984	5138822	29	28	16	56	129	1.36112e-79	3.85651e-79
chr10	5726825	5728164	54	62	11	34	161	1.1657e-52	1.38028e-52
chr10	5734222	5735252	69	29	33	41	172	1.46341e-66	2.57041e-66
chr10	6131192	6132718	20	41	56	39	156	4.72814e-70	9.53642e-70
chr10	6244698	6246397	10	32	64	57	163	1.34186e-87	5.02933e-87
chr10	13203122	13204634	24	59	56	47	186	3.56749e-66	6.15263e-66
chr10	15411472	15412764	20	48	22	18	108	4.35323e-81	1.29509e-80
chr10	38690579	38692704	43	79	71	50	243	3.01048e-53	3.60047e-53
chr10	46951433	46952184	78	55	41	73	247	4.80053e-47	5.25299e-47
chr10	50969701	50970340	8	29	25	21	83	1.42641e-112	1.99698e-111
chr10	60272853	60273847	35	25	13	28	101	5.18064e-83	1.6331e-82
chr10	65224672	65226379	44	29	30	66	169	2.24031e-80	6.58265e-80
chr10	71890704	71892797	61	120	79	66	326	4.5326e-45	4.76273e-45
chr10	75531582	75534016	49	116	44	38	247	8.53757e-59	1.17794e-58
chr10	75633139	75634792	59	39	59	96	253	4.98671e-46	5.35818e-46
chr10	80829242	80831522	43	44	12	31	130	4.95774e-60	7.26118e-60
chr10	90639929	90640864	33	19	16	21	89	9.04105e-66	1.53698e-65
chr10	95359117	95361620	59	133	94	85	371	2.98124e-50	3.3868e-50
chr10	102295331	102296296	18	21	27	4	70	2.25659e-171	2.68535e-169
chr10	102329629	102330474	33	24	22	52	131	3.1477e-79	8.71108e-79
chr10	103329745	103330581	13	49	27	37	126	3.61641e-71	7.61686e-71
chr10	103541724	103543741	27	46	24	13	110	4.36731e-89	1.73237e-88
chr10	104194451	104196041	51	101	50	37	239	3.26965e-52	3.80527e-52
chr10	111985527	111987446	104	56	69	92	321	1.89961e-38	1.90762e-38
chr10	116284568	116285268	26	20	4	35	85	3.07145e-143	1.46201e-141
chr10	124712411	124713887	44	48	16	48	156	3.73877e-62	5.95202e-62
chr11	318602	321224	21	37	50	24	132	1.5547e-85	5.21155e-85
chr11	57405803	57407149	9	79	32	48	168	3.77311e-93	1.89053e-92
chr11	57508875	57509814	20	19	14	43	96	3.66753e-96	2.23813e-95
chr11	58874036	58875785	47	76	96	68	287	1.23915e-45	1.31955e-45
chr11	62388692	62389529	19	16	25	49	109	3.12053e-69	6.11264e-69
chr11	64018378	64020296	23	55	52	34	164	5.69656e-83	1.78392e-82
chr11	64850584	64852667	29	43	26	14	112	4.12536e-73	9.35083e-73
chr11	64879192	64881014	82	53	39	60	234	7.82583e-45	8.15119e-45
chr11	64933400	64934107	13	21	25	16	75	9.48579e-94	5.0733e-93
chr11	65193985	65195000	25	37	18	80	160	2.83175e-60	4.18607e-60
chr11	65405613	65406336	8	29	21	27	85	4.70991e-92	2.17662e-91
chr11	65486916	65488369	36	57	77	53	223	1.16283e-49	1.30853e-49
chr11	66278061	66278743	19	16	32	10	77	2.1953e-97	1.39328e-96
chr11	72144960	72145554	7	30	19	21	77	2.34961e-113	3.38913e-112
chr11	72523705	72526514	103	96	62	171	432	3.23742e-55	4.08756e-55
chr11	75479294	75480915	37	37	20	61	155	3.76832e-72	8.30425e-72
chr11	88069933	88071712	13	57	61	55	186	1.70226e-88	6.58762e-88
chr11	115371820	115376004	45	86	64	50	245	2.69718e-58	3.64732e-58
chr11	125757627	125758481	35	30	22	54	141	2.21372e-68	4.13228e-68
chr12	678440	681585	178	198	32	107	515	1.03375e-54	1.28142e-54
chr12	14926502	14928522	53	157	53	61	324	1.76215e-51	2.02117e-51
chr12	25347974	25348923	20	29	36	21	106	1.6834e-64	2.78229e-64
chr12	29792989	29794144	12	61	35	54	162	7.65717e-64	1.25251e-63
chr12	30906431	30907665	47	30	20	56	153	1.6607e-93	8.68673e-93
chr12	48357420	48358082	16	16	11	31	74	4.22332e-112	5.74372e-111
chr12	54752471	54753506	25	8	9	28	70	1.32368e-183	3.15036e-181
chr12	56545325	56547304	40	35	16	44	135	7.04564e-72	1.53841e-71
chr12	56881197	56882231	32	18	15	25	90	4.3958e-96	2.6155e-95
chr12	57022421	57024562	103	51	29	54	237	3.12516e-75	7.66791e-75
chr12	57145137	57146121	14	31	34	30	109	2.13887e-70	4.35086e-70
chr12	57623326	57624928	34	89	52	50	225	1.66567e-55	2.12563e-55
chr12	57912724	57917784	26	21	7	45	99	3.44314e-127	8.62597e-126
chr12	57998208	57999423	26	72	29	33	160	2.33466e-57	3.07839e-57
chr12	66134813	66136223	52	48	12	33	145	1.9536e-72	4.34539e-72
chr12	68725413	68726398	30	15	9	31	85	2.5985e-137	8.24591e-136
chr12	69753462	69754318	29	20	18	30	97	7.09681e-65	1.18115e-64
chr12	69979116	69980242	19	40	23	21	103	5.42145e-69	1.04478e-68
chr12	76952261	76954226	59	32	61	91	243	1.13481e-66	2.00806e-66
chr12	93963921	93965135	24	62	34	29	149	3.61894e-72	8.01216e-72
chr12	94070976	94072104	14	28	25	19	86	5.17336e-77	1.38344e-76
chr12	94853102	94854377	29	46	47	27	149	2.98427e-59	4.17798e-59
chr12	101673591	101674804	30	25	14	30	99	8.38486e-68	1.52336e-67
chr12	104358911	104360673	63	44	39	68	214	2.11573e-54	2.60904e-54
chr12	106751491	106752480	31	23	11	22	87	9.99045e-87	3.54885e-86
chr12	108908797	108910014	33	69	38	30	170	3.64673e-57	4.79515e-57
chr12	110010455	110012269	55	53	47	108	263	3.8555e-47	4.22862e-47
chr12	110269936	110271120	9	43	23	35	110	6.21365e-69	1.19262e-68
chr12	110432991	110434286	19	17	11	34	81	6.65235e-112	8.55815e-111
chr12	110887085	110888446	63	35	22	37	157	6.04352e-76	1.53835e-75
chr12	112204454	112205829	26	54	51	44	175	1.04567e-58	1.42212e-58
chr12	120754714	120755322	18	25	6	26	75	2.22495e-103	1.76512e-102
chr12	122018142	122020189	52	38	41	77	208	7.14504e-47	7.72964e-47
chr13	21347253	21348097	29	35	13	51	128	3.28164e-80	9.58318e-80
chr13	24144570	24145321	32	20	22	40	114	3.42608e-81	1.02567e-80
chr13	27998790	28000467	64	41	10	66	181	1.54759e-116	2.45551e-115
chr13	42621883	42622828	19	21	12	41	93	1.29967e-84	4.23727e-84
chr13	48877179	48879107	31	64	71	54	220	1.57861e-56	2.06434e-56
chr13	53173771	53174501	6	30	18	22	76	2.98325e-117	5.07152e-116
chr13	73300306	73302807	86	78	47	100	311	4.30115e-41	4.37468e-41
chr13	73355250	73356718	68	53	15	30	166	2.43121e-61	3.79222e-61
chr13	111357367	111359561	10	54	41	33	138	1.54525e-101	1.2058e-100
chr14	21099859	21101177	133	125	26	77	361	5.10076e-61	7.78194e-61
chr14	73923879	73925636	11	38	44	31	124	2.00742e-104	1.64747e-103
chr14	77563558	77565590	43	28	8	27	106	1.19889e-120	2.28269e-119
chr15	28833807	28835537	25	47	36	29	137	5.49113e-50	6.22328e-50
chr15	34658341	34660403	47	26	34	45	152	1.37033e-52	1.61855e-52
chr15	40986051	40988781	61	45	71	122	299	4.5935e-45	4.8161e-45
chr15	41407425	41409095	11	34	43	53	141	4.01893e-62	6.35552e-62
chr15	43477569	43478623	42	33	20	50	145	3.12691e-76	8.08919e-76
chr15	57024453	57025478	10	24	39	24	97	6.52074e-107	6.4664e-106
chr15	67545735	67547440	93	54	48	67	262	8.8443e-56	1.13781e-55
chr15	68238481	68239412	28	15	26	32	101	3.98696e-69	7.7461e-69
chr15	75287925	75289146	30	19	30	48	127	1.12502e-62	1.80307e-62
chr15	77362418	77363489	45	48	20	55	168	2.31037e-52	2.70871e-52
chr15	78233646	78235109	36	60	11	63	170	5.93674e-61	8.99965e-61
chr15	78799366	78800819	33	52	37	23	145	7.29001e-71	1.52195e-70
chr15	81292364	81294079	16	35	21	18	90	2.14223e-79	5.96315e-79
chr15	85290304	85291523	42	24	28	40	134	1.67434e-54	2.0701e-54
chr15	85292150	85293517	51	31	37	54	173	2.13645e-58	2.89729e-58
chr15	89631285	89632647	19	45	39	35	138	3.62466e-58	4.84646e-58
chr15	91415000	91416263	23	69	37	44	173	1.83774e-53	2.209e-53
chr15	91436199	91437320	4	52	18	22	96	6.23575e-137	1.85514e-135
chr15	102286018	102287196	42	58	16	81	197	1.96557e-73	4.56395e-73
chr16	2077159	2078304	21	46	30	24	121	2.55891e-67	4.56194e-67
chr16	3202031	3202826	28	38	11	47	124	3.27394e-65	5.5067e-65
chr16	3414831	3416001	9	40	26	37	112	8.6637e-68	1.56803e-67
chr16	3930644	3931479	15	51	34	27	127	2.00659e-92	9.36407e-92
chr16	4233212	4233936	18	17	12	33	80	2.43833e-108	2.57922e-107
chr16	4400446	4401379	23	26	13	38	100	2.55298e-78	6.94411e-78
chr16	4663099	4665132	41	40	19	54	154	3.13154e-60	4.6149e-60
chr16	11944319	11946713	69	89	49	22	229	9.65858e-60	1.38897e-59
chr16	19728013	19730670	89	59	193	288	629	3.90922e-41	3.98456e-41
chr16	53163480	53164928	20	11	18	23	72	2.60717e-96	1.61171e-95
chr16	58426321	58427208	42	35	20	39	136	7.82271e-58	1.03434e-57
chr16	67571412	67572477	19	64	45	50	178	4.43227e-67	7.87224e-67
chr16	67839210	67841239	81	53	95	164	393	1.11838e-49	1.26149e-49
chr16	71495287	71497095	31	127	41	58	257	6.51467e-65	1.09189e-64
chr16	71517927	71518803	51	39	12	24	126	1.13579e-74	2.74434e-74
chr16	78539419	78540763	74	107	25	111	317	6.47831e-60	9.40146e-60
chr16	87892143	87894506	44	69	13	108	234	4.30612e-82	1.32239e-81
chr16	89283570	89284821	43	21	64	101	229	8.8376e-72	1.92087e-71
chr17	4633809	4635159	28	26	15	36	105	1.20688e-71	2.57612e-71
chr17	5014197	5015636	18	42	21	19	100	1.25925e-70	2.61748e-70
chr17	8021202	8022533	10	30	22	15	77	5.9205e-134	1.65774e-132
chr17	14278804	14279490	17	19	23	10	69	5.17115e-111	6.15366e-110
chr17	26988228	26990085	20	45	45	38	148	7.23439e-62	1.13275e-61
chr17	29058400	29060066	81	60	38	64	243	1.27696e-40	1.29327e-40
chr17	34890032	34891846	42	26	26	47	141	1.31254e-72	2.93319e-72
chr17	37617473	37621496	103	196	82	41	422	1.10546e-74	2.68469e-74
chr17	37843781	37845253	47	43	23	55	168	8.97931e-61	1.34407e-60
chr17	40718950	40720150	37	61	40	25	163	6.55556e-59	9.09751e-59
chr17	46125488	46127026	56	120	58	38	272	3.37308e-69	6.58027e-69
chr17	52978056	52979222	15	39	59	62	175	1.6859e-59	2.38835e-59
chr17	57183259	57184809	20	16	22	45	103	2.52759e-75	6.23385e-75
chr17	58637308	58638619	38	128	81	92	339	2.55793e-60	3.79306e-60
chr17	59940206	59941312	37	64	42	22	165	2.99153e-73	6.91246e-73
chr17	60004397	60005645	26	14	54	76	170	5.6906e-61	8.65407e-61
chr17	73266129	73268678	62	120	42	21	245	1.17415e-88	4.5811e-88
chr17	77997541	77998220	18	26	5	28	77	1.29748e-111	1.62526e-110
chr17	79138327	79139863	47	67	94	55	263	3.18632e-54	3.91909e-54
chr17	79368614	79369332	23	22	10	26	81	1.50364e-105	1.35044e-104
chr17	79679403	79681417	92	70	92	165	419	8.83762e-41	8.96953e-41
chr17	79884175	79886998	41	29	18	37	125	2.9342e-71	6.20746e-71
chr17	80022411	80023933	66	146	55	50	317	2.76828e-47	3.04319e-47
chr17	80183532	80184303	33	72	18	16	139	9.24641e-64	1.50729e-63
chr18	2905891	2907551	48	63	47	27	185	3.8509e-59	5.37545e-59
chr18	13216850	13219276	48	86	94	74	302	1.06393e-43	1.09855e-43
chr18	57567162	57568052	26	26	9	36	97	3.73847e-101	2.87018e-100
chr18	72162851	72164525	29	7	62	67	165	1.37448e-89	5.68916e-89
chr18	77905511	77906745	42	40	14	54	150	1.8751e-82	5.83364e-82
chr19	572549	575378	18	48	102	101	269	5.56511e-56	7.19834e-56
chr19	1051023	1051913	23	22	12	34	91	1.61887e-81	4.90818e-81
chr19	1860230	1862870	61	43	23	48	175	4.85731e-69	9.3987e-69
chr19	2095505	2096659	10	40	22	32	104	3.75738e-73	8.55748e-73
chr19	2267490	2268379	9	38	24	35	106	6.34548e-71	1.33059e-70
chr19	3499887	3500986	29	18	9	22	78	1.26345e-118	2.22742e-117
chr19	4077515	4078183	16	15	7	31	69	3.99174e-168	3.80014e-166
chr19	7952959	7954149	17	38	31	27	113	2.45873e-74	5.91089e-74
chr19	8578227	8579364	9	26	20	18	73	3.95645e-120	7.24335e-119
chr19	11070683	11071462	23	37	23	13	96	1.48566e-83	4.7145e-83
chr19	12791782	12792698	34	40	11	32	117	1.46596e-56	1.92231e-56
chr19	16607016	16607885	10	23	25	10	68	1.66461e-177	2.64118e-175
chr19	17444662	17445696	57	46	14	28	145	8.27135e-61	1.24201e-60
chr19	18228807	18229357	23	17	14	25	79	8.49686e-88	3.23561e-87
chr19	20162786	20163647	24	27	8	40	99	1.9131e-100	1.40097e-99
chr19	20188691	20189578	24	26	10	44	104	1.03844e-93	5.49221e-93
chr19	20843420	20844555	4	44	45	23	116	2.66703e-150	1.81358e-148
chr19	21106075	21106690	11	36	16	18	81	1.96788e-95	1.14233e-94
chr19	21579703	21580642	24	9	23	25	81	2.57636e-105	2.1899e-104
chr19	35532112	35533971	33	28	31	66	158	3.34855e-66	5.79603e-66
chr19	36209165	36210579	23	55	53	48	179	1.03038e-55	1.322e-55
chr19	36908549	36909815	53	53	16	54	176	1.34379e-75	3.34891e-75
chr19	37406795	37407823	7	52	36	54	149	1.08825e-87	4.11117e-87
chr19	38269258	38270720	33	15	43	55	146	3.22817e-64	5.29865e-64
chr19	39138288	39141955	24	24	14	42	104	1.07579e-79	3.06633e-79
chr19	45250888	45253018	50	39	43	76	208	1.48092e-53	1.78461e-53
chr19	45312426	45313921	10	59	39	32	140	7.30615e-110	8.08773e-109
chr19	46498147	46499482	50	38	23	50	161	8.13812e-65	1.34974e-64
chr19	49999180	50000874	23	71	40	26	160	2.89159e-100	2.08545e-99
chr19	52551479	52552865	40	40	18	56	154	8.03998e-68	1.4663e-67
chr19	52839440	52840480	30	31	14	38	113	6.34609e-66	1.0827e-65
chr19	53073466	53074333	9	26	40	26	101	1.31369e-105	1.22611e-104
chr19	53192345	53193767	34	42	8	40	124	3.50473e-85	1.15851e-84
chr19	53288960	53290395	18	22	6	29	75	6.18157e-117	1.01463e-115
chr19	53323872	53325020	24	38	10	47	119	5.03333e-68	9.35886e-68
chr19	53605535	53607016	19	71	47	30	167	1.3913e-105	1.27357e-104
chr19	53898078	53899598	65	33	42	66	206	7.75495e-74	1.84568e-73
chr19	55996285	55997063	20	23	12	34	89	5.0898e-76	1.30255e-75
chr19	56879226	56880788	45	47	11	54	157	8.59096e-92	3.93202e-91
chr19	57349179	57352770	73	200	111	119	503	9.46902e-39	9.54927e-39
chr19	57922070	57923673	12	31	35	26	104	1.47738e-94	8.37184e-94
chr19	58070020	58071650	43	50	46	20	159	7.63777e-61	1.15415e-60
chr19	58175382	58176304	14	25	36	27	102	1.32631e-76	3.48796e-76
chr19	58661434	58662298	9	48	31	28	116	1.39421e-100	1.0534e-99
chr19	58739352	58741178	40	41	19	107	207	1.67604e-86	5.86614e-86
chr19	59025543	59026242	7	31	16	22	76	1.37277e-110	1.59375e-109
chr20	25989738	25991732	100	183	36	207	526	1.35837e-45	1.44327e-45
chr20	32250994	32252238	14	33	78	65	190	9.15698e-63	1.47254e-62
chr20	32889002	32891219	25	24	15	43	107	1.17525e-73	2.76941e-73
chr20	34204396	34207634	18	16	37	84	155	9.6075e-72	2.06931e-71
chr20	43280109	43281076	38	36	16	36	126	7.79918e-56	1.00607e-55
chr20	44746909	44747568	12	59	32	54	157	5.04964e-54	6.1317e-54
chr20	46414634	46415063	24	14	15	21	74	5.46701e-100	3.88403e-99
chr20	48599525	48600224	40	42	17	48	147	3.20894e-60	4.71436e-60
chr20	49573799	49576764	72	58	15	36	181	1.96145e-79	5.49206e-79
chr20	61447130	61448187	62	73	34	136	305	3.85648e-58	5.14198e-58
chr20	61448589	61450525	121	102	76	193	492	4.83569e-56	6.27191e-56
chr20	62152344	62152752	10	22	23	18	73	6.84585e-116	1.05117e-114
chr20	62525718	62526504	22	55	37	39	153	2.66835e-48	2.96761e-48
chr21	27541526	27543147	51	39	26	87	203	6.9107e-93	3.39123e-92
chr21	33246106	33246853	30	32	9	34	105	6.07292e-87	2.18993e-86
chr21	34775405	34777399	48	32	45	88	213	5.38214e-59	7.49093e-59
chr21	35445905	35447203	57	62	16	44	179	1.20149e-60	1.78722e-60
chr21	37442191	37442818	6	30	21	12	69	1.88996e-186	8.99622e-184
chr21	42741123	42744097	32	190	61	82	365	4.07766e-61	6.28144e-61
chr21	44395369	44396203	5	45	26	27	103	2.78082e-123	6.30319e-122
chr21	45720249	45722707	5	32	22	39	98	2.92393e-89	1.16957e-88
