# Supplementary material for: Simultaneous profiling of histone modifications and DNA methylation via nanopore sequencing
Source: Nat Commun. 2022 Dec 24;13:7939. doi: 10.1038/s41467-022-35650-2 (PMC9789962; doi:10.1038/s41467-022-35650-2)
Supplement: Supplementary file 6 — Source Data [file 41467_2022_35650_MOESM6_ESM.xlsx]

## Sheet: Figure 1c & Supp Figure 3a, 3c
mean current of 6-mers
k-mer	PCR	M. SssI	Hia5	M. SssI + Hia5
AAAAAA	86.55	86.39	86.81	86.46
AAAAAC	83.82	83.64	87.27	86.87
AAAAAG	85.53	85.29	88.95	88.62
AAAAAT	84.33	84.43	85.7	85.19
AAAACA	77.25	77.41	77.25	77.2
AAAACC	75.83	76.23	75.91	76.2
AAAACG	77.12	81	76.97	81.93
AAAACT	76.87	77.13	76.95	76.94
AAAAGA	84.73	84.58	87.12	86.45
AAAAGC	82.78	82.52	83.9	83.92
AAAAGG	83.94	83.73	86.09	85.31
AAAAGT	82.86	82.58	84.6	84.19
AAAATA	76.72	76.77	77.74	77.6
AAAATC	74.68	74.96	75.46	75.47
AAAATG	75.98	76.09	76.99	76.84
AAAATT	75.84	76.02	77.01	76.56
AAACAA	88.48	88.77	90.34	90.33
AAACAC	86.66	87.13	89.92	90.05
AAACAG	87.48	87.79	90.28	90.17
AAACAT	87.51	87.73	90.66	90.36
AAACCA	84.78	84.89	86.27	86.21
AAACCC	83.64	83.95	85.08	85.33
AAACCG	84.63	85.21	86.01	86.97
AAACCT	84.6	84.75	86.17	86.1
AAACGA	87.43	85.72	89.52	87.27
AAACGC	85.69	83.92	87.57	85.64
AAACGG	86.47	84.59	88.01	85.87
AAACGT	86.15	84.02	87.94	85.35
AAACTA	84.11	84.24	86.1	86.19
AAACTC	82.04	82.26	84.18	84.28
AAACTG	83.35	83.36	85.52	85.35
AAACTT	82.62	82.3	84.74	84.5
AAAGAA	84.43	84.1	86.13	85.64
AAAGAC	80.5	80.83	82.83	82.95
AAAGAG	83.68	83.68	85.7	85.13
AAAGAT	81.8	81.84	83.77	83.58
AAAGCA	79.19	79.22	78.08	78.1
AAAGCC	77.6	77.94	76.67	77.07
AAAGCG	78.99	82.32	77.85	81.57
AAAGCT	78.61	78.59	77.63	77.61
AAAGGA	83.46	83.82	84.45	84.03
AAAGGC	80.9	80.74	81.79	81.77
AAAGGG	82.62	82.74	83.26	82.84
AAAGGT	81.96	82.03	82.69	82.43
AAAGTA	77.84	77.78	78.47	78.01
AAAGTC	75.19	75.45	76.33	76.52
AAAGTG	77	77.01	77.92	77.68
AAAGTT	76.46	76.52	77.08	77.13
AAATAA	82.74	82.83	83.8	83.46
AAATAC	80.24	80.51	85.14	84.57
AAATAG	81.89	81.9	85.67	85.29
AAATAT	81.56	81.56	84.19	83.6
AAATCA	76.28	76.17	77.12	76.93
AAATCC	75.09	75.47	76.13	76.08
AAATCG	76.38	78.13	77.14	78.93
AAATCT	76.43	76.78	77.14	76.97
AAATGA	80.25	80.26	82.53	82.4
AAATGC	77.66	77.9	79.64	79.88
AAATGG	79.25	79.22	81.09	80.86
AAATGT	78.53	78.78	80.55	80.34
AAATTA	70.97	71.22	71.92	71.6
AAATTC	68.06	68.79	69.1	69.08
AAATTG	70.32	70.57	71.17	70.87
AAATTT	69.37	69.42	69.95	69.69
AACAAA	107.81	107.64	112.36	111.91
AACAAC	104.58	104.73	111.21	111.25
AACAAG	106.73	106.71	114.25	114.12
AACAAT	105.88	105.94	112.06	111.62
AACACA	99.7	99.5	103.81	103.85
AACACC	98.13	98.5	102.94	103.27
AACACG	99.53	103.73	103.75	110.61
AACACT	99.5	99.69	104.41	104.28
AACAGA	105.2	105.18	113.41	113.35
AACAGC	102.09	102.53	110.41	110.95
AACAGG	104.13	104.26	111.74	111.86
AACAGT	103.43	103.4	112.14	112.12
AACATA	99.04	98.97	104.68	104.46
AACATC	97.31	97.52	104.05	104.04
AACATG	98.27	98.28	104.46	104.42
AACATT	98.58	98.56	104.54	104.18
AACCAA	108.03	108.27	111.94	111.89
AACCAC	105.09	105.58	108.86	109.12
AACCAG	107.06	107.24	111.37	111.54
AACCAT	106.42	106.37	110.52	110.54
AACCCA	104.18	104.19	107.52	107.61
AACCCC	102.17	102.47	105.28	105.65
AACCCG	103.9	104.89	107.31	108.28
AACCCT	103.37	103.33	106.69	106.85
AACCGA	106.82	103.21	110.12	106.68
AACCGC	103.8	100.51	106.92	103.59
AACCGG	105.83	102.07	109.2	105.31
AACCGT	104.98	101.31	108.25	104.46
AACCTA	103.12	103.45	106.35	106.56
AACCTC	100.82	101.32	104.05	104.51
AACCTG	102.37	102.27	105.75	105.82
AACCTT	101.86	102.08	104.99	105.06
AACGAA	103.23	101.85	109.33	105.62
AACGAC	98.5	97.56	102.2	99.69
AACGAG	102.21	101.01	107.43	104
AACGAT	100.52	99.14	104.41	101.22
AACGCA	98.67	96.1	101.73	97.33
AACGCC	97.09	94.65	100.49	96.04
AACGCG	98.54	100.01	101.85	101.64
AACGCT	98.62	96.02	101.95	97.31
AACGGA	103.16	101.87	107	103.81
AACGGC	99.6	98.46	103.43	100.66
AACGGG	102.35	101.28	106.07	103.1
AACGGT	101.42	100.23	105.26	102.13
AACGTA	97.9	95.68	101.16	96.51
AACGTC	95.93	93.59	99.73	94.98
AACGTG	97.32	94.98	101.09	96.4
AACGTT	97.64	94.99	101.49	96.42
AACTAA	101.6	102	104.97	104.8
AACTAC	97.92	98.29	105.9	105.19
AACTAG	100.4	100.45	108.67	107.63
AACTAT	99.45	99.54	107.06	107.07
AACTCA	93.72	93.92	95.55	95.69
AACTCC	91.63	92.07	93.65	93.97
AACTCG	93.67	96.32	95.61	98.78
AACTCT	93.16	93.44	94.93	95.01
AACTGA	98.89	99.09	102.45	102.36
AACTGC	95	95.45	97.15	97.48
AACTGG	97.5	97.63	100.02	100.03
AACTGT	96.21	96.37	98.73	98.65
AACTTA	88.97	89.02	91.14	91.05
AACTTC	85.8	86.08	87.9	88.14
AACTTG	88.3	88.22	90.36	90.21
AACTTT	87.06	86.94	89.52	89.35
AAGAAA	79.83	80.07	83.33	82.46
AAGAAC	76.56	76.61	82.76	82.36
AAGAAG	78.94	78.59	83.94	82.82
AAGAAT	76.98	76.77	82.02	81.14
AAGACA	69	69.59	68.39	68.49
AAGACC	67.44	67.76	67.12	67.5
AAGACG	68.6	73.73	67.82	74.14
AAGACT	68.56	68.58	68.12	68.16
AAGAGA	78.38	78.41	80.35	79.73
AAGAGC	76.22	75.88	78.14	78.38
AAGAGG	77.14	77.23	78.13	77.77
AAGAGT	76.33	75.91	79.01	78.58
AAGATA	68.77	69.22	69.83	69.62
AAGATC	67.29	67.88	68.34	68.49
AAGATG	68.11	68.32	68.94	68.86
AAGATT	68.08	69.41	69.21	68.99
AAGCAA	86.99	87.18	88.07	88.01
AAGCAC	84.59	84.87	86.23	86.55
AAGCAG	85.86	85.95	87.51	87.57
AAGCAT	85.37	85.36	87.34	87.39
AAGCCA	82.54	82.69	82.9	83.01
AAGCCC	81.26	81.67	81.44	81.83
AAGCCG	82.44	83.65	82.61	84.03
AAGCCT	82.29	82.51	82.6	82.65
AAGCGA	84.71	82.01	85.94	83.19
AAGCGC	81.49	80.13	82.05	80.31
AAGCGG	83.53	80.78	83.7	80.7
AAGCGT	82.28	80.02	82.77	80.1
AAGCTA	81.4	81.31	81.99	81.87
AAGCTC	79.26	79.7	79.48	80.05
AAGCTG	80.78	80.7	81.09	81.12
AAGCTT	80.06	79.99	80.56	80.54
AAGGAA	78.79	78.5	82.81	81.77
AAGGAC	73.46	73.93	77.89	78.14
AAGGAG	77.59	77.14	81.98	81.74
AAGGAT	75.07	75.23	79.03	78.89
AAGGCA	73.1	73.26	74.56	74.54
AAGGCC	71.46	72.04	73.2	73.37
AAGGCG	72.91	77.19	74.55	78.89
AAGGCT	72.59	72.45	74.24	74.11
AAGGGA	79.31	78.94	81.42	81.03
AAGGGC	76.42	76.55	77.98	78.03
AAGGGG	78.22	78.1	80.4	79.72
AAGGGT	77.41	77.35	79.4	79.07
AAGGTA	71.73	71.57	73.51	73.42
AAGGTC	69.78	71.19	72.13	72.26
AAGGTG	71.3	72.6	73.7	73.39
AAGGTT	70.96	70.96	72.91	72.9
AAGTAA	77.29	77.55	77.71	77.94
AAGTAC	73.63	74.16	79.66	79.05
AAGTAG	75.99	75.95	81.46	80.88
AAGTAT	75.14	75.69	79.66	79.41
AAGTCA	69.66	70.03	70.03	70.1
AAGTCC	68.25	68.53	68.59	68.83
AAGTCG	69.58	73.03	70.05	73.23
AAGTCT	69.6	70.02	69.87	69.95
AAGTGA	73.52	73.68	75.3	75.1
AAGTGC	69.45	70.14	69.97	70.35
AAGTGG	72.19	72.06	72.56	72.48
AAGTGT	70.76	71.14	71.24	71.17
AAGTTA	64.55	65.02	65.3	65.19
AAGTTC	61.44	62.49	61.75	62.23
AAGTTG	64	63.73	64.35	64.33
AAGTTT	62.85	62.59	63.07	63.03
AATAAA	110.29	110.36	114.15	113.54
AATAAC	107.78	108.26	115.35	114.7
AATAAG	109.37	109.03	116.71	115.79
AATAAT	109.87	109.91	114.84	114.11
AATACA	105.67	105.91	119.25	118.18
AATACC	105.27	105.23	120.96	121.35
AATACG	105.34	114.79	118.98	131.03
AATACT	107.02	107.19	121.77	122.52
AATAGA	108.64	108.98	122.72	123.24
AATAGC	106.68	107.29	122.52	123.17
AATAGG	108.06	108.36	122.12	122.25
AATAGT	109.02	109.17	125.24	125.18
AATATA	106.42	106.7	121.03	120.88
AATATC	107.49	107.79	124.71	124.28
AATATG	105.94	106.25	121.84	121.84
AATATT	109.52	109.59	127.34	127.15
AATCAA	119.83	120.36	122.83	122.55
AATCAC	117.3	118.28	119.55	119.78
AATCAG	118.96	119.19	121.91	121.64
AATCAT	118.5	118.99	121.18	120.9
AATCCA	118.75	118.83	121.31	120.97
AATCCC	116.55	116.45	119.4	119.27
AATCCG	118.61	120.34	120.96	122.17
AATCCT	118.16	118.3	120.54	120.13
AATCGA	119.75	112.7	122.54	114.49
AATCGC	116.58	110.53	119.46	112.72
AATCGG	118.84	111.46	121.74	113.5
AATCGT	118.66	112	121.53	113.98
AATCTA	118.82	117.95	120.41	120.49
AATCTC	117.23	117.64	119.85	119.76
AATCTG	118.13	118.03	120.76	120.39
AATCTT	118.41	118.6	120.55	120.38
AATGAA	107.64	107.96	113.27	112.86
AATGAC	103.69	104.56	108.89	109.51
AATGAG	106.73	107.02	112.72	112.82
AATGAT	106.27	106.51	111.1	110.98
AATGCA	106.73	107.19	110.9	110.8
AATGCC	106.24	106.82	111.06	111.16
AATGCG	106.78	114.8	111.53	119.78
AATGCT	108.14	108.55	112.93	112.73
AATGGA	108.69	108.83	113.57	113.42
AATGGC	106.05	106.76	111.25	111.62
AATGGG	108.15	108.65	113.07	113.15
AATGGT	108.39	108.69	113.79	113.59
AATGTA	109.02	109.29	112.05	112.13
AATGTC	109.47	109.94	114.24	114.18
AATGTG	108.93	109.05	113.26	113.3
AATGTT	111.83	112.05	116.52	116.22
AATTAA	107.79	107.87	110.04	109.71
AATTAC	103.68	103.8	107.95	107.11
AATTAG	106.56	106.56	110.59	109.89
AATTAT	104.99	105.09	107.62	107.06
AATTCA	101.6	101.82	103	102.67
AATTCC	99.49	100.25	101.07	101.31
AATTCG	101.54	106.14	102.8	107.44
AATTCT	101.31	101.59	102.46	102.15
AATTGA	105.56	105.82	108.3	107.96
AATTGC	101.68	101.94	103.57	103.43
AATTGG	104.61	104.98	106.6	106.47
AATTGT	103.15	103.4	104.91	104.8
AATTTA	97.38	97.66	98.68	98.6
AATTTC	94.83	95.36	96.99	97.01
AATTTG	96.93	97.41	98.57	98.47
AATTTT	96.69	96.72	97.75	97.57
ACAAAA	92.61	92.29	94.55	94.19
ACAAAC	89.16	88.94	94.39	93.95
ACAAAG	91.7	91.37	96.84	96.39
ACAAAT	90.1	89.96	93.39	92.99
ACAACA	83.19	83.11	83.29	83.06
ACAACC	81.88	81.96	81.97	82.21
ACAACG	83.04	87.9	83.06	88.48
ACAACT	82.59	82.54	82.56	82.52
ACAAGA	91.13	91	92.94	92.93
ACAAGC	88.29	88.08	88.61	88.94
ACAAGG	90.01	89.89	91.1	90.72
ACAAGT	89	88.87	90.22	90.24
ACAATA	82.25	81.72	82.52	82.4
ACAATC	80.46	80.29	81.62	81.89
ACAATG	81.7	81.4	82.13	82.06
ACAATT	81.04	80.89	81.9	81.93
ACACAA	94.92	94.98	97.44	97.37
ACACAC	92.27	92.5	95.91	96.03
ACACAG	94.09	94.07	96.91	96.97
ACACAT	93.36	93.37	96.9	97.01
ACACCA	91.79	91.92	93.75	93.77
ACACCC	90.35	90.62	92.57	92.91
ACACCG	91.54	92.04	93.44	94.09
ACACCT	91.24	91.26	93.35	93.36
ACACGA	94.05	93.43	96.58	97.23
ACACGC	91.4	90.59	93.76	94.14
ACACGG	93.08	92.27	94.93	95.33
ACACGT	92.37	91.26	94.54	94.85
ACACTA	90.19	90.11	92.93	92.93
ACACTC	87.86	88.03	90.53	90.64
ACACTG	89.38	89.34	91.86	91.76
ACACTT	88.99	88.83	91.95	91.68
ACAGAA	88.33	88.25	94.07	93.61
ACAGAC	82.62	82.95	85.82	86.44
ACAGAG	87.1	87.11	91.31	91.41
ACAGAT	84.52	84.41	88.39	88.35
ACAGCA	82.95	82.88	86.5	86.53
ACAGCC	81.16	81.62	85.42	85.16
ACAGCG	82.89	85.62	86.62	89.67
ACAGCT	82.91	82.25	86.31	86.39
ACAGGA	88.22	88.22	93.38	93.28
ACAGGC	84.08	84.26	88.88	89.07
ACAGGG	86.99	86.99	91.21	91.1
ACAGGT	85.62	85.49	90.32	90.3
ACAGTA	80.29	80.08	85.52	85.25
ACAGTC	76.69	76.96	81.91	82.34
ACAGTG	79.02	78.78	83.89	83.9
ACAGTT	78.17	78.06	83.74	83.62
ACATAA	88.92	88.81	91.76	91.7
ACATAC	85.33	85.75	91.98	91.1
ACATAG	88.26	88.07	94.45	94.76
ACATAT	86.9	86.8	91.39	90.87
ACATCA	82.18	82.13	85.46	85.46
ACATCC	80.6	81.2	84.25	84.31
ACATCG	82.13	84.44	85.43	87.62
ACATCT	81.69	81.91	85.34	85.03
ACATGA	86.55	86.45	90.27	90.23
ACATGC	82.61	82.83	86.06	86.52
ACATGG	85.35	85.15	88.11	88.14
ACATGT	83.73	83.59	87.12	87.09
ACATTA	76.33	76.21	80.6	80.16
ACATTC	73.14	73.24	76.54	76.77
ACATTG	75.58	75.6	79.48	79.16
ACATTT	74.5	74.7	78.5	78.32
ACCAAA	103.91	104	105.4	105.04
ACCAAC	101.38	101.77	103.81	104.06
ACCAAG	102.86	102.78	105.62	105.61
ACCAAT	102.22	102.33	104.81	104.75
ACCACA	96.48	96.49	94.78	94.74
ACCACC	95.09	95.44	93.58	93.91
ACCACG	96.21	99.11	94.49	99.46
ACCACT	96.06	96.2	95.16	95.31
ACCAGA	101.95	102.13	103.69	103.7
ACCAGC	99.58	99.86	100.77	101.16
ACCAGG	100.79	100.88	101.66	101.68
ACCAGT	100.24	100.25	101.75	101.83
ACCATA	95.15	95.17	95.51	95.38
ACCATC	93.24	93.61	93.86	94.3
ACCATG	94.49	94.54	94.6	94.68
ACCATT	94.3	94.32	95.04	95.17
ACCCAA	103.42	103.84	103.77	103.82
ACCCAC	100.4	100.21	100.95	101.14
ACCCAG	102.5	102.67	103.5	103.18
ACCCAT	101.53	101.88	102.17	102.19
ACCCCA	99.26	99.27	99.13	99.06
ACCCCC	97.74	97.99	97.79	97.94
ACCCCG	98.99	99.46	98.88	100.39
ACCCCT	99.13	98.69	98.94	99.64
ACCCGA	101.93	100.21	102.33	101.01
ACCCGC	99.31	98.06	99.4	98.72
ACCCGG	100.81	99.26	101.41	100.54
ACCCGT	100.16	98.23	99.93	98.71
ACCCTA	98.29	98.13	98.37	98.56
ACCCTC	96.34	96.73	96.44	96.78
ACCCTG	97.68	97.73	97.98	97.96
ACCCTT	97.04	97.13	96.74	96.9
ACCGAA	99.15	97.93	100.17	98.9
ACCGAC	94.3	94.13	90.65	91.08
ACCGAG	97.87	96.89	96.32	95.56
ACCGAT	96.01	95.35	93.46	93.04
ACCGCA	94.45	93.22	94.87	93.39
ACCGCC	92.94	91.87	93.17	91.94
ACCGCG	94.28	95.67	94.27	95.59
ACCGCT	94.12	93.03	94.06	92.94
ACCGGA	99.08	98.12	99.89	98.55
ACCGGC	95.67	95.19	95.87	95.38
ACCGGG	98.03	97.2	98.15	97.14
ACCGGT	97.12	96.28	97.29	96.51
ACCGTA	92.7	91.86	92.71	91.85
ACCGTC	90.03	89.69	90.01	89.81
ACCGTG	91.83	91.17	91.75	91.12
ACCGTT	91.52	90.82	91.59	90.91
ACCTAA	98.03	98.13	98.12	98.03
ACCTAC	95.04	95.49	98.37	98.74
ACCTAG	96.92	97.06	100.16	100.71
ACCTAT	96.16	96.2	98.74	98.4
ACCTCA	91.49	91.46	91.03	91.2
ACCTCC	90.1	90.43	89.54	89.99
ACCTCG	91.39	93.3	90.96	92.89
ACCTCT	91.33	91.34	90.77	91
ACCTGA	95.47	95.51	95.99	95.95
ACCTGC	91.96	92.44	91.6	92.05
ACCTGG	94.12	94.08	93.81	93.84
ACCTGT	93.17	93.16	92.61	92.69
ACCTTA	86.66	86.66	86.79	86.74
ACCTTC	83.43	83.99	83.12	83.7
ACCTTG	86.06	86.13	85.84	85.85
ACCTTT	84.73	84.84	84.66	84.71
ACGAAA	85.4	82.97	88.57	84.79
ACGAAC	81.84	79.44	87.75	83.52
ACGAAG	84.1	81.37	89.62	84.86
ACGAAT	82.62	80.13	88	83.63
ACGACA	75.35	74.28	75.43	73.76
ACGACC	74.02	73.31	74.32	72.98
ACGACG	75.08	77.58	75.09	77.48
ACGACT	75.03	73.69	75.42	73.76
ACGAGA	84.4	81.87	86.48	83.37
ACGAGC	81.65	79.64	82.61	80
ACGAGG	83.2	80.73	83.95	81.06
ACGAGT	81.86	79.75	83.37	80.72
ACGATA	74.43	73.07	75.58	74.03
ACGATC	72.33	70.88	72.89	71.65
ACGATG	73.39	72.06	74.36	72.79
ACGATT	73.43	71.75	74.82	73.04
ACGCAA	90.45	87.12	91.04	87.69
ACGCAC	87.7	85.06	88.8	85.95
ACGCAG	89.39	86.07	90.35	87.13
ACGCAT	88.68	85.5	89.62	86.52
ACGCCA	86.68	83.42	86.39	83.66
ACGCCC	85.33	82.61	85.01	82.64
ACGCCG	86.5	84	86.17	84.15
ACGCCT	86.25	83.23	85.94	83.29
ACGCGA	88.62	84.57	89.2	86.13
ACGCGC	85.34	82.36	84.93	83.31
ACGCGG	87.43	83.35	86.9	84.03
ACGCGT	86.07	82.39	85.37	83.22
ACGCTA	84.92	81.77	84.86	82.25
ACGCTC	82.48	79.91	82.33	80.16
ACGCTG	84.01	81.08	83.77	81.12
ACGCTT	83.38	80.55	83.12	80.68
ACGGAA	84.98	81.01	88.33	83.7
ACGGAC	79.27	75.88	79.03	74.96
ACGGAG	83.53	79.45	84.92	79.57
ACGGAT	81	77.29	81.34	76.58
ACGGCA	80	77.6	81.54	79.37
ACGGCC	78.29	76.15	79.44	77.49
ACGGCG	79.58	80.37	80.77	81.48
ACGGCT	79.78	77.14	80.98	79.2
ACGGGA	85.83	83.04	87.94	85.19
ACGGGC	82.57	80.22	83.7	81.52
ACGGGG	84.61	81.87	85.73	83.38
ACGGGT	83.68	81.06	84.88	82.44
ACGGTA	78.36	75.88	79.75	77.36
ACGGTC	75.31	72.9	76.36	74.49
ACGGTG	77.1	74.6	78.19	75.94
ACGGTT	76.52	73.86	77.58	75.17
ACGTAA	82.02	79.44	83.13	80.14
ACGTAC	78.17	76.07	83.85	80.29
ACGTAG	80.93	78.67	86.4	82.58
ACGTAT	79.94	77.17	84.11	76.51
ACGTCA	75.18	73.05	75.68	73.71
ACGTCC	73.65	71.85	74.01	72.4
ACGTCG	75.09	75.29	75.44	75.75
ACGTCT	74.94	73.15	75.17	73.19
ACGTGA	78.64	76.24	80.44	78.08
ACGTGC	74.35	73.05	74.78	73.45
ACGTGG	77.38	74.98	78.1	75.88
ACGTGT	75.77	73.72	75.97	74.4
ACGTTA	69.59	68.06	70.23	68.6
ACGTTC	66.01	65.06	66.26	65.28
ACGTTG	68.75	67.26	69.01	67.47
ACGTTT	67.45	65.69	67.68	66.27
ACTAAA	109.36	108.87	109.36	109.23
ACTAAC	106.66	106.32	109.26	109.44
ACTAAG	108.36	108.54	111.09	110.71
ACTAAT	108.39	108.4	109.08	109.07
ACTACA	104.93	105.04	110.79	110.33
ACTACC	104.36	104.42	111.33	111.52
ACTACG	104.61	111.56	111.08	120.1
ACTACT	105.71	105.76	112.92	112.77
ACTAGA	107.56	106.58	113.88	112.4
ACTAGC	105.32	105.53	112.71	112.26
ACTAGG	106.03	106.34	112.12	111.49
ACTAGT	106.7	106.62	114.41	114.59
ACTATA	104.68	104.65	113.43	113.67
ACTATC	104.92	105.04	114.26	115.43
ACTATG	104.4	104.26	111.86	111.36
ACTATT	106.6	106.2	116.94	117.47
ACTCAA	115.29	115.2	114.67	114.81
ACTCAC	112.72	113.42	111.64	112.07
ACTCAG	114.65	114.54	113.81	113.93
ACTCAT	113.82	114.22	113.32	113.32
ACTCCA	113.94	113.97	113	113.08
ACTCCC	112.06	112.72	111.39	111.75
ACTCCG	113.85	115.38	113.08	114.39
ACTCCT	113.27	113.6	112.55	112.65
ACTCGA	114.85	109.31	114.17	108.77
ACTCGC	111.97	106.6	111.29	106.33
ACTCGG	114.3	108.5	113.41	107.55
ACTCGT	113.56	108.24	112.94	107.55
ACTCTA	113.49	113.7	112.31	112.16
ACTCTC	112.06	112.5	111.88	111.88
ACTCTG	113.2	113.48	112.48	112.66
ACTCTT	113.22	113.02	112.58	112.83
ACTGAA	105.08	105.27	105.22	105.27
ACTGAC	101.11	101.47	100.34	101.01
ACTGAG	104.27	104.45	104.29	104.41
ACTGAT	103.12	103.14	101.86	102.31
ACTGCA	103.11	103.17	101.59	101.9
ACTGCC	102.15	102.37	101.15	101.49
ACTGCG	103	108.78	101.91	107.88
ACTGCT	103.73	103.85	102.63	102.77
ACTGGA	105.63	105.53	104.85	104.88
ACTGGC	102.62	102.98	101.8	102.32
ACTGGG	104.84	105.04	103.68	103.83
ACTGGT	104.57	104.48	103.62	103.67
ACTGTA	103.33	103.56	101.19	101.51
ACTGTC	102.88	102.6	101.89	102.16
ACTGTG	103.13	103.24	102.12	102.38
ACTGTT	104.9	104.86	103.79	104
ACTTAA	104.12	104.45	103.72	103.71
ACTTAC	99.96	99.88	100.63	100.16
ACTTAG	103.55	102.89	104.04	103.74
ACTTAT	101.56	101.46	100.72	100.89
ACTTCA	98.62	98.71	97.86	97.89
ACTTCC	96.61	96.99	96.47	96.56
ACTTCG	98.48	102.83	98.08	100.71
ACTTCT	98.09	98.06	97.86	97.67
ACTTGA	102.45	101.83	102.16	102.16
ACTTGC	97.92	97.98	96	96.43
ACTTGG	101.58	101.3	100.87	100.68
ACTTGT	99.63	99.51	98.64	98.65
ACTTTA	94.59	94.76	94.56	94.33
ACTTTC	91.88	91.74	91.17	91.66
ACTTTG	93.99	93.47	93.21	92.84
ACTTTT	94.39	94.19	93.28	93.62
AGAAAA	79.64	79.29	79.73	79.53
AGAAAC	77.6	77.71	81.03	80.83
AGAAAG	78.41	78.16	81.25	80.27
AGAAAT	77.87	77.65	79.37	79.13
AGAACA	69.7	70.02	68.34	68.62
AGAACC	68.42	69.04	67.04	67.73
AGAACG	69.65	74.92	68.29	74.47
AGAACT	69.63	69.73	68.68	68.81
AGAAGA	77.42	77.57	79.56	79.24
AGAAGC	76.62	77.02	77.66	77.93
AGAAGG	76.57	76.79	78.52	77.77
AGAAGT	76.71	76.49	78.5	78.13
AGAATA	69.94	70.22	70.01	70.41
AGAATC	68.12	68.68	68.96	69.34
AGAATG	69.19	69.15	69.23	69.41
AGAATT	69.35	71.18	71.22	70.82
AGACAA	85.21	85.38	87.3	87.7
AGACAC	83.62	84.12	86.59	87.06
AGACAG	84.19	84.35	87.04	87.2
AGACAT	84.47	84.74	87.59	87.79
AGACCA	81.02	81.27	82.98	83.08
AGACCC	79.93	80.52	81.73	82.27
AGACCG	80.96	81.89	82.89	84.56
AGACCT	80.93	81.25	82.99	83.11
AGACGA	83.85	82.01	86.47	84.92
AGACGC	82.42	80.71	84.74	83.17
AGACGG	83	81.11	84.93	83.16
AGACGT	82.84	80.7	84.93	82.86
AGACTA	80.54	80.82	82.99	83.02
AGACTC	79	79.23	81.29	81.55
AGACTG	80.09	80.3	82.13	82.36
AGACTT	79.63	79.46	81.76	81.7
AGAGAA	79.78	79.26	82.68	82.07
AGAGAC	75.99	76.25	79.56	79.79
AGAGAG	78.43	78.06	82.57	82.56
AGAGAT	77.03	76.98	80.09	80.25
AGAGCA	72.93	73.33	72.44	72.56
AGAGCC	71.53	72.32	71.03	71.44
AGAGCG	72.9	76.29	72.52	77.2
AGAGCT	72.83	73.63	72.32	72.53
AGAGGA	79.19	79.06	80.81	80.76
AGAGGC	76.87	76.88	78.31	78.59
AGAGGG	78.44	78.26	79.39	79.28
AGAGGT	77.64	77.6	78.76	79.01
AGAGTA	72.7	72.74	73.41	73.57
AGAGTC	71.06	71.52	72.41	72.75
AGAGTG	72.3	72.79	73.32	73.36
AGAGTT	72.27	72.29	73.57	73.54
AGATAA	78.23	78.3	81.36	81.36
AGATAC	75.71	76.17	82.65	82.08
AGATAG	77.28	77.24	83.19	83.02
AGATAT	77.23	77.47	81.4	81.12
AGATCA	71.64	71.72	73.96	73.97
AGATCC	70.82	70.83	72.9	73.27
AGATCG	71.67	73.64	73.94	76.45
AGATCT	72.19	73.31	74.22	74.42
AGATGA	75.73	75.76	79.27	79.31
AGATGC	73.02	73.41	76.31	76.82
AGATGG	74.59	74.66	77.52	77.55
AGATGT	74.08	74.29	77.44	77.54
AGATTA	67.6	67.21	70.96	70.93
AGATTC	64.59	65.41	68.12	68.53
AGATTG	66.78	66.62	69.97	70.03
AGATTT	66.09	66.43	69.52	69.56
AGCAAA	105.41	105.53	110.01	110.32
AGCAAC	102.17	102.18	106.45	106.53
AGCAAG	104.26	104.14	109.31	109.01
AGCAAT	103.48	103.44	107.95	107.42
AGCACA	96.62	96.71	96.54	96.91
AGCACC	95.09	95.46	96.15	96.81
AGCACG	96.39	101.11	96.94	103.59
AGCACT	96.52	96.62	97.57	97.59
AGCAGA	102.64	102.81	106.54	106.59
AGCAGC	99.56	99.96	103.67	104.16
AGCAGG	101.47	101.59	104.62	104.82
AGCAGT	100.85	100.88	105.02	105.27
AGCATA	96.12	96.12	97.95	98.06
AGCATC	94.53	94.9	97.52	97.98
AGCATG	95.4	95.63	97.57	97.82
AGCATT	95.89	95.93	98.86	99.07
AGCCAA	106.41	106.54	106.09	106.03
AGCCAC	103.52	103.53	102.97	103.51
AGCCAG	105.52	105.67	105.4	105.54
AGCCAT	104.86	105.08	104.63	104.83
AGCCCA	102.82	102.96	101.12	101.44
AGCCCC	100.85	100.99	99.73	100.19
AGCCCG	102.58	103.55	101.34	102.56
AGCCCT	101.96	102.19	101.04	101.15
AGCCGA	105.1	101.58	103.82	100.83
AGCCGC	102.27	99.05	101.21	98.32
AGCCGG	104.09	100.32	102.81	99.66
AGCCGT	103.47	99.91	102.38	99.16
AGCCTA	101.6	101.83	100.74	100.99
AGCCTC	99.48	99.94	98.61	99.07
AGCCTG	100.88	100.92	99.83	100.06
AGCCTT	100.42	100.56	99.36	99.58
AGCGAA	101.28	99.77	102.81	101.53
AGCGAC	96.91	95.75	96.42	95.8
AGCGAG	100.25	98.72	100.72	99.64
AGCGAT	98.82	97.23	98.45	97.19
AGCGCA	95.99	93.95	94.83	92.92
AGCGCC	94.49	92.58	93.7	91.9
AGCGCG	95.92	98.03	94.87	97.12
AGCGCT	96.15	93.82	95.22	93.13
AGCGGA	101.33	100.06	100.46	99.14
AGCGGC	98.03	97.06	97.29	96.4
AGCGGG	100.45	99.24	99.55	98.47
AGCGGT	99.77	98.4	98.86	97.84
AGCGTA	95.93	93.59	94.65	92.52
AGCGTC	94.18	92.19	93.47	91.7
AGCGTG	95.36	93.02	94.8	92.77
AGCGTT	95.99	93.53	95.43	93.05
AGCTAA	99.8	99.89	99.13	99.27
AGCTAC	96.24	96.72	100.49	100.62
AGCTAG	98.45	98.66	102.5	102.48
AGCTAT	97.71	97.95	101.71	102
AGCTCA	91.88	92.15	90.34	90.48
AGCTCC	89.94	90.49	88.72	89.06
AGCTCG	91.92	94.63	90.58	93.45
AGCTCT	91.54	91.88	90.08	90.24
AGCTGA	97.04	97.19	96.66	96.58
AGCTGC	93.36	93.91	92.28	92.73
AGCTGG	95.62	95.73	94.34	94.49
AGCTGT	94.59	94.73	93.27	93.49
AGCTTA	87.52	87.29	86.6	86.66
AGCTTC	84.35	84.75	83.54	84.02
AGCTTG	86.84	86.82	85.91	85.92
AGCTTT	85.74	85.81	85.37	85.45
AGGAAA	72.48	72.35	75.73	75.42
AGGAAC	69.76	69.82	77.37	77.04
AGGAAG	70.88	71.37	78.1	77.55
AGGAAT	70.42	70.12	76.27	75.51
AGGACA	61.27	62.09	59	59.2
AGGACC	60.1	60.45	57.96	58.62
AGGACG	61.1	66.84	58.94	65.77
AGGACT	61.4	62.04	59.59	59.61
AGGAGA	70.59	70.58	71.96	71.94
AGGAGC	69.22	69.11	70.08	70.4
AGGAGG	69.37	69.18	69.88	69.96
AGGAGT	69.31	68.93	69.83	70.09
AGGATA	61.69	62.55	60.83	60.85
AGGATC	60.28	61.08	59.65	60.03
AGGATG	61.09	60.97	60.1	60.1
AGGATT	61.47	63.1	60.86	60.88
AGGCAA	83.69	83.87	83.2	83.17
AGGCAC	81.45	81.78	81.88	82.09
AGGCAG	82.51	82.7	82.67	82.85
AGGCAT	82.36	82.56	82.58	82.74
AGGCCA	79.38	79.32	78.48	78.63
AGGCCC	78	78.45	77.2	77.76
AGGCCG	79.17	80.27	78.27	79.66
AGGCCT	79.07	79.15	78.12	78.43
AGGCGA	81.94	78.28	81.56	78.74
AGGCGC	79.49	76.61	78.51	76.26
AGGCGG	80.93	77.25	79.81	76.93
AGGCGT	80.11	76.45	78.97	76.18
AGGCTA	78.31	78.2	77.82	78.03
AGGCTC	76.28	76.57	75.67	76.15
AGGCTG	77.7	77.7	76.92	77.09
AGGCTT	77.12	77.18	76.62	76.57
AGGGAA	75.06	74.79	78.74	78.21
AGGGAC	70.51	70.77	73.26	73.8
AGGGAG	73.93	73.58	77.51	76.9
AGGGAT	71.98	71.82	74.62	74.59
AGGGCA	68.37	68.55	69.11	69.16
AGGGCC	66.77	67.13	67.66	68.16
AGGGCG	68.27	72.7	69.22	74.39
AGGGCT	68.16	68.45	69.01	69.1
AGGGGA	75.51	75.53	76.97	76.83
AGGGGC	73.29	73.49	74.05	74.41
AGGGGG	74.86	75.07	76.46	76.02
AGGGGT	74.01	73.77	74.59	74.57
AGGGTA	68.22	68	68.98	69.21
AGGGTC	65.86	66.28	67.49	67.84
AGGGTG	67.39	68.4	68.86	68.88
AGGGTT	67.58	67.33	68.3	68.2
AGGTAA	74.06	74.35	74.3	74.37
AGGTAC	70.54	71.97	75.58	75.56
AGGTAG	72.66	72.43	77.33	76.99
AGGTAT	72.51	72.33	77.62	77.28
AGGTCA	66.33	66.67	66.47	66.5
AGGTCC	65.09	65.73	65.04	65.49
AGGTCG	66.28	69.71	66.5	69.27
AGGTCT	66.31	66.58	66.38	66.33
AGGTGA	69.98	70.17	70.93	70.88
AGGTGC	66.69	67.65	66.81	67.31
AGGTGG	68.81	68.79	69.11	68.95
AGGTGT	67.88	68.04	67.97	67.93
AGGTTA	62.29	62.55	62.4	62.32
AGGTTC	59.42	60.04	59.08	59.59
AGGTTG	61.71	61.48	61.46	61.38
AGGTTT	60.84	60.94	60.44	60.51
AGTAAA	106.89	106.98	107.21	107.08
AGTAAC	104.18	104.8	107.95	108.07
AGTAAG	105.98	105.94	109.66	109.36
AGTAAT	106.1	106.23	107.91	107.64
AGTACA	100.62	100.69	104.4	104.39
AGTACC	100.13	100.47	105.52	106.02
AGTACG	100.44	109.96	105.32	116.95
AGTACT	101.8	101.56	107.45	107.17
AGTAGA	104.83	104.62	109.17	108.86
AGTAGC	102.68	103.32	109.07	109.3
AGTAGG	104.18	104.41	108.93	108.95
AGTAGT	104.77	105.03	111.43	111.15
AGTATA	101.83	102.13	108.26	107.88
AGTATC	102.86	103.11	111.68	111.68
AGTATG	101.5	101.77	108.21	108.41
AGTATT	104.79	104.96	114.5	114.99
AGTCAA	116.02	116.1	114.77	115.04
AGTCAC	113.79	113.96	112.17	112.84
AGTCAG	115.28	115.08	114.01	114.13
AGTCAT	114.82	115.28	113.56	113.79
AGTCCA	114.49	115.16	112.97	113.05
AGTCCC	112.71	113.5	111.29	112.03
AGTCCG	114.37	116.6	112.95	115.04
AGTCCT	113.91	114.45	112.59	112.89
AGTCGA	115.74	109.15	114.37	107.62
AGTCGC	112.89	107.17	111.61	105.91
AGTCGG	114.95	108.22	113.51	106.64
AGTCGT	114.67	108.24	113.28	106.99
AGTCTA	114.58	114.91	112.71	112.98
AGTCTC	113.03	112.89	112.2	112.31
AGTCTG	114.21	114.64	112.98	113.18
AGTCTT	114.25	114.29	113.32	113.41
AGTGAA	104.84	105.17	104.65	104.63
AGTGAC	101.12	102.02	100.44	101.43
AGTGAG	104	104.36	104.23	104.25
AGTGAT	103.48	103.77	102.6	102.85
AGTGCA	102.96	103.41	100.8	101.22
AGTGCC	102.26	102.86	101.13	101.53
AGTGCG	103.04	111.56	101.79	110.15
AGTGCT	104.29	104.71	103.12	103.28
AGTGGA	105.88	106.34	103.97	104.21
AGTGGC	103.55	104.31	102.07	102.72
AGTGGG	105.2	105.74	103.65	103.93
AGTGGT	105.79	106.05	104.19	104.52
AGTGTA	105.41	105.75	102.43	103.12
AGTGTC	105.98	106.27	105	105.17
AGTGTG	105.46	105.22	104.27	104.5
AGTGTT	108.22	108.52	106.69	107.11
AGTTAA	104	104.77	102.58	102.62
AGTTAC	100.42	100.67	100.87	100.58
AGTTAG	103.31	103.45	102.5	102.33
AGTTAT	101.95	102.14	101.49	101.5
AGTTCA	97.59	97.91	96.4	96.65
AGTTCC	95.62	96.39	94.92	95.42
AGTTCG	97.53	101.69	96.71	100.43
AGTTCT	97.32	97.54	96.44	96.69
AGTTGA	102.3	102.52	100.84	101.33
AGTTGC	97.46	98.3	96.39	96.83
AGTTGG	101.15	101.62	99.21	99.38
AGTTGT	99.59	99.94	97.86	98.19
AGTTTA	93.81	93.99	93.27	93.49
AGTTTC	91.33	91.89	90.83	91.18
AGTTTG	93.21	93.52	92.72	92.72
AGTTTT	93.14	93.18	91.98	92.39
ATAAAA	93.69	93.32	95.39	95.02
ATAAAC	90.74	90.54	95.19	94.66
ATAAAG	92.71	92.37	97	96.43
ATAAAT	91.58	91.42	94.14	93.8
ATAACA	84.56	84.43	84.68	84.6
ATAACC	83.28	83.31	83.2	83.42
ATAACG	84.21	89.24	83.97	90.15
ATAACT	84.06	84.04	84	83.93
ATAAGA	92.27	92.06	94.28	94.12
ATAAGC	89.98	89.89	90.68	90.64
ATAAGG	91.15	91.05	92.44	92.35
ATAAGT	90.53	90.37	91.74	91.67
ATAATA	84.04	83.42	84.88	84.88
ATAATC	82.46	82.46	84.05	84.15
ATAATG	83.56	83.12	84.58	84.57
ATAATT	83.09	82.88	84.5	84.44
ATACAA	95.12	95.19	98.92	98.35
ATACAC	93.06	93.23	96.8	96.84
ATACAG	94.25	94.32	98.33	98.06
ATACAT	93.96	94.05	97.91	97.42
ATACCA	92.28	92.31	96.91	96.77
ATACCC	91.15	91.37	95.85	95.66
ATACCG	92.11	92.78	96.56	97.15
ATACCT	91.93	91.95	96.44	96.01
ATACGA	94.1	95.64	99.07	103.8
ATACGC	91.92	93.76	95.86	101.58
ATACGG	93.12	94.59	97.2	101.8
ATACGT	92.54	94.29	97.42	101.54
ATACTA	91.13	91.1	96.44	96.06
ATACTC	89.33	89.4	94.2	93.64
ATACTG	90.52	90.43	95.13	94.8
ATACTT	90.15	90.1	94.72	94.41
ATAGAA	91.55	91.42	99	98.46
ATAGAC	86.57	86.75	92.86	92.53
ATAGAG	90.35	90.26	97.75	97.09
ATAGAT	88.19	88.07	95.24	94.28
ATAGCA	86.57	86.04	93.74	93.74
ATAGCC	85.38	85.31	89.58	88.73
ATAGCG	86.46	88.66	90.78	95.94
ATAGCT	85.89	85.63	90.73	90.09
ATAGGA	91.38	91.34	98.78	98.44
ATAGGC	88.19	88.19	96.51	96.21
ATAGGG	90.35	90.27	97.37	97.37
ATAGGT	89.39	89.2	97.56	97.56
ATAGTA	84.85	84.52	92.72	92.72
ATAGTC	82.11	82.22	90.61	91.13
ATAGTG	83.69	83.56	92.97	92.48
ATAGTT	83.46	83.19	92.7	92.39
ATATAA	90.15	90.1	95.51	95.14
ATATAC	87.15	87.29	94.98	94.98
ATATAG	89.33	89.2	95.06	95.06
ATATAT	88.42	88.36	93.64	92.95
ATATCA	85.26	85.08	92.1	91.79
ATATCC	83.98	84	90.27	90.2
ATATCG	85.15	86.91	91.79	93.63
ATATCT	84.98	84.96	91.57	91.32
ATATGA	88.19	88.03	93.37	92.77
ATATGC	84.82	85.04	89.32	89.1
ATATGG	86.99	86.74	91.22	90.69
ATATGT	85.92	85.75	92.04	91.66
ATATTA	80.28	80.21	87.05	87.34
ATATTC	77.13	77.29	83.98	83.98
ATATTG	79.4	79.13	86.03	85.9
ATATTT	78.6	78.27	84.97	84.71
ATCAAA	104.61	104.63	105.61	105.54
ATCAAC	102.14	102.3	104.4	104.6
ATCAAG	103.74	103.66	106.21	106.27
ATCAAT	103.09	103.11	105.11	105.09
ATCACA	98.07	97.87	98.17	98.21
ATCACC	96.94	97.02	97.29	97.5
ATCACG	97.85	101.05	97.86	101.21
ATCACT	97.61	97.61	97.66	97.62
ATCAGA	103.17	103.14	104.59	104.62
ATCAGC	100.91	100.97	101.58	101.95
ATCAGG	102.17	102.17	102.66	102.73
ATCAGT	101.56	101.59	102.74	102.73
ATCATA	96.44	96.42	97.34	97.26
ATCATC	94.81	94.98	95.75	96.06
ATCATG	95.73	95.69	96.5	96.5
ATCATT	95.8	95.75	96.77	96.85
ATCCAA	103.77	103.83	104.53	104.49
ATCCAC	101.08	101.15	101.24	101.38
ATCCAG	102.98	103.03	103.83	103.79
ATCCAT	102.11	102.13	102.56	102.59
ATCCCA	100.37	100.61	100.89	100.79
ATCCCC	99.47	99.53	99.2	100.28
ATCCCG	100.59	101.12	100.64	101.4
ATCCCT	99.93	99.91	100.61	100.5
ATCCGA	102.78	102.49	103.74	104.26
ATCCGC	100.26	100.2	100.71	101.45
ATCCGG	101.98	101.59	102.51	102.95
ATCCGT	101.06	100.61	101.37	101.8
ATCCTA	99.54	99.45	100.51	100.53
ATCCTC	97.25	97.44	97.56	97.96
ATCCTG	98.66	98.62	99.16	99.13
ATCCTT	98.18	98.21	98.65	98.64
ATCGAA	101.63	99.34	103.73	101.09
ATCGAC	97.09	95.46	96.14	94.89
ATCGAG	100.45	98.18	101.22	98.78
ATCGAT	98.69	96.79	98.47	96.47
ATCGCA	97	94.24	98.03	94.99
ATCGCC	95.5	92.82	96.45	93.72
ATCGCG	96.6	96.68	97.33	97.07
ATCGCT	96.41	93.91	97.29	94.59
ATCGGA	101.57	99.15	103.3	100.19
ATCGGC	98.37	96.23	99.42	96.93
ATCGGG	100.67	98.26	101.62	98.89
ATCGGT	99.63	97.37	100.58	98.09
ATCGTA	95.23	93.29	96.22	93.85
ATCGTC	92.88	91.21	93.87	92.15
ATCGTG	94.26	92.55	95.49	93.48
ATCGTT	94.46	92.43	95.25	93.48
ATCTAA	99.08	99.2	99.99	100.04
ATCTAC	95.86	96.02	99.34	99.03
ATCTAG	97.87	98.01	101.31	100.73
ATCTAT	97.25	97.18	99.32	99.02
ATCTCA	93.63	93.46	94.41	94.39
ATCTCC	92.06	92.11	92.83	92.95
ATCTCG	93.3	94.89	93.89	95.75
ATCTCT	93.19	93.12	93.79	93.75
ATCTGA	97.14	97.14	98.6	98.52
ATCTGC	93.74	93.79	94.59	94.8
ATCTGG	95.86	95.73	96.65	96.55
ATCTGT	94.78	94.73	95.55	95.49
ATCTTA	88.99	88.67	90.06	89.98
ATCTTC	85.7	85.79	86.69	86.99
ATCTTG	88.1	87.91	89.23	89.03
ATCTTT	87.07	86.98	88.19	88.09
ATGAAA	86.79	86.32	89.92	89.55
ATGAAC	83.51	83.16	89.86	89.44
ATGAAG	85.46	84.93	91.26	90.82
ATGAAT	84.36	84.1	89.34	88.73
ATGACA	76.85	76.59	76.67	76.51
ATGACC	75.56	75.59	75.42	75.8
ATGACG	76.53	82.48	76.11	82.87
ATGACT	76.41	76.32	76.46	76.51
ATGAGA	86.31	86.08	88.66	88.43
ATGAGC	83.92	83.63	85.01	85.27
ATGAGG	85.26	84.7	86.61	86.31
ATGAGT	84.5	84.24	86.32	86.25
ATGATA	76.36	75.66	76.97	76.76
ATGATC	75.28	74.81	76.34	76.83
ATGATG	76.07	75.85	76.65	76.75
ATGATT	75.64	75.46	77.26	77.12
ATGCAA	93.07	93.06	94.18	94.1
ATGCAC	90.55	90.81	92.16	92.24
ATGCAG	92.02	92.05	93.44	93.5
ATGCAT	91.54	91.4	92.98	93
ATGCCA	89.8	89.77	90.85	91.01
ATGCCC	88.54	88.69	89.86	90.11
ATGCCG	89.6	90.65	90.66	91.62
ATGCCT	89.42	89.37	90.52	90.48
ATGCGA	91.79	92.09	93.49	94.82
ATGCGC	89.14	89.56	89.87	91.49
ATGCGG	90.7	90.87	91.53	92.69
ATGCGT	89.81	89.89	90.41	92.51
ATGCTA	88.5	88.34	90.24	90.06
ATGCTC	86.37	86.53	87.17	87.46
ATGCTG	87.66	87.53	88.74	88.64
ATGCTT	87.65	87.48	88.58	88.67
ATGGAA	89.57	89.26	93.27	93.04
ATGGAC	84.72	84.63	86.45	86.81
ATGGAG	88.48	88.23	91.65	91.59
ATGGAT	86.35	85.99	88.47	88.27
ATGGCA	85.24	84.64	87.75	87.83
ATGGCC	83.91	83.68	85.87	85.94
ATGGCG	85.02	87.41	86.92	89.63
ATGGCT	84.31	83.97	86.18	86.15
ATGGGA	90.4	90.26	93.11	93.04
ATGGGC	87.62	87.42	89.72	89.67
ATGGGG	89.33	89.18	91.5	91.31
ATGGGT	88.64	88.44	91.02	90.88
ATGGTA	83.89	83.49	86.43	86.28
ATGGTC	81.55	81.45	83.82	84.06
ATGGTG	82.72	82.5	85.1	84.98
ATGGTT	82.86	82.63	85.29	85.21
ATGTAA	87.19	86.96	88.77	88.63
ATGTAC	83.49	83.63	87.67	87.39
ATGTAG	85.94	85.7	89.44	89.29
ATGTAT	84.93	84.69	87.29	87.2
ATGTCA	82.35	81.96	84	84.13
ATGTCC	80.77	80.65	82.25	82.49
ATGTCG	82.12	84.01	83.72	85.69
ATGTCT	81.82	81.64	83.4	83.28
ATGTGA	84.71	84.32	87.26	87.09
ATGTGC	80.74	80.78	82.5	82.69
ATGTGG	83.28	82.86	84.88	84.8
ATGTGT	81.98	81.57	83.32	83.23
ATGTTA	77.43	76.96	79.17	79.12
ATGTTC	73.91	74.13	75.74	75.82
ATGTTG	76.53	76.03	78.23	78.09
ATGTTT	75.43	75.1	77.46	77.28
ATTAAA	107.11	106.74	107.92	107.7
ATTAAC	104.66	105.02	107.66	107.09
ATTAAG	106.17	105.48	108.73	108.46
ATTAAT	106.04	105.99	107.31	107.01
ATTACA	101.74	100.8	103.79	103.09
ATTACC	101.08	100.5	104.06	103.6
ATTACG	101.62	107.37	105	108.6
ATTACT	102.22	101.23	104.81	104.28
ATTAGA	105.31	105.75	107.61	106.92
ATTAGC	103.17	102.83	106.01	105.79
ATTAGG	104.42	102.69	107.17	106.51
ATTAGT	104.72	105.05	107.39	106.82
ATTATA	101.25	100.44	102.61	102.38
ATTATC	101.02	101.12	102.74	102.66
ATTATG	100.7	100.81	103.09	102.89
ATTATT	102.71	102.37	103.79	103.49
ATTCAA	110.86	110.94	110.47	110.59
ATTCAC	108.78	109.1	107.67	108.09
ATTCAG	110.18	110.24	109.48	109.56
ATTCAT	109.66	109.5	109.11	109.14
ATTCCA	109.03	108.96	108.02	108.32
ATTCCC	107.44	107.95	106.84	107.26
ATTCCG	108.94	110.59	108.37	109.79
ATTCCT	108.43	108.89	107.94	108.04
ATTCGA	110.22	106.89	109.77	107.25
ATTCGC	107.91	104.34	107.51	105.21
ATTCGG	109.64	106.09	109.1	106.19
ATTCGT	109.2	106.02	108.54	106.14
ATTCTA	109.11	109.4	108.65	108.48
ATTCTC	107.86	107.94	107.51	107.81
ATTCTG	108.8	108.4	108.31	108.42
ATTCTT	108.7	108.6	108.33	108.32
ATTGAA	103.54	103.4	104.82	104.72
ATTGAC	99.77	100.38	100.32	101.14
ATTGAG	102.75	102.64	104.18	104.23
ATTGAT	101.34	101.59	102.02	102.16
ATTGCA	100.84	99.98	100.51	100.49
ATTGCC	99.96	100.06	100.2	100.33
ATTGCG	100.83	105.86	100.83	105.76
ATTGCT	101.46	101.25	101.56	101.62
ATTGGA	103.77	104.11	104.36	104.2
ATTGGC	101.21	101.75	101.79	102.09
ATTGGG	103.08	103.41	103.42	103.41
ATTGGT	103.03	103.14	103.19	103.28
ATTGTA	100.9	101.08	100.65	100.81
ATTGTC	100.46	100.75	100.73	100.81
ATTGTG	100.69	100.96	101.09	101.03
ATTGTT	102.55	102.77	102.16	102.08
ATTTAA	101.5	101.48	102.07	101.98
ATTTAC	98.22	98.37	100.24	100.11
ATTTAG	100.57	100.39	102.01	101.83
ATTTAT	99.61	99.34	100.69	100.5
ATTTCA	96.33	96.47	96.67	96.37
ATTTCC	94.52	95.05	95.03	95.12
ATTTCG	96.21	99.43	96.69	99.14
ATTTCT	95.93	95.99	96.24	95.95
ATTTGA	100.13	100.4	100.8	100.86
ATTTGC	96.38	96.65	96.14	96.36
ATTTGG	98.81	98.83	98.57	98.56
ATTTGT	97.54	98.32	97.64	97.8
ATTTTA	92.73	92.66	93.69	93.64
ATTTTC	90.41	90.7	90.91	91.19
ATTTTG	92.22	92.16	92.86	92.8
ATTTTT	92.29	92.22	92.97	93.22
CAAAAA	86.98	86.87	88.45	87.68
CAAAAC	83.81	83.92	88.21	87.64
CAAAAG	85.99	85.52	90.11	89.49
CAAAAT	84.43	84.44	88.5	88.05
CAAACA	76.61	76.66	74.79	75.01
CAAACC	75.39	75.89	73.7	74.24
CAAACG	76.74	80.97	74.85	80.99
CAAACT	76.42	76.56	74.93	75.14
CAAAGA	84.97	84.74	88.24	87.46
CAAAGC	82.66	82.45	83.25	83.72
CAAAGG	83.91	83.56	85.43	85.11
CAAAGT	82.73	82.72	84.23	83.8
CAAATA	76.3	76.44	75.75	75.92
CAAATC	73.99	74.36	74.03	74.32
CAAATG	75.54	75.65	75.11	75.23
CAAATT	75.27	75.4	75	74.94
CAACAA	89.08	89.27	90.9	90.64
CAACAC	87.26	87.66	90.55	90.54
CAACAG	88.16	88.41	90.55	90.33
CAACAT	88.03	88.15	91.06	90.62
CAACCA	85.42	85.57	86.86	86.65
CAACCC	84.3	84.67	86.01	86.31
CAACCG	85.37	86.01	86.74	87.59
CAACCT	85.12	85.28	86.8	86.6
CAACGA	88	85.73	89.88	87.77
CAACGC	86.19	84.29	88.12	86.47
CAACGG	87.1	84.77	88.6	86.45
CAACGT	86.63	84.32	88.42	86.01
CAACTA	84.6	84.82	87.14	86.86
CAACTC	82.53	82.95	84.85	84.97
CAACTG	84	84.11	86.47	85.89
CAACTT	83.15	83.21	85.35	84.86
CAAGAA	85.12	84.91	87.31	86.55
CAAGAC	80.37	80.94	86.12	86.12
CAAGAG	84.04	84.01	86.59	86.16
CAAGAT	81.81	81.95	84.1	83.93
CAAGCA	78.79	78.79	77.55	77.52
CAAGCC	77.32	77.57	76.3	76.45
CAAGCG	78.7	81.81	77.66	81.96
CAAGCT	78.22	78.25	77.12	76.91
CAAGGA	84.03	84.08	85.3	84.76
CAAGGC	80.93	81.18	84.54	84.56
CAAGGG	83.1	83.15	85.86	85.57
CAAGGT	82.09	82.2	85.03	84.92
CAAGTA	77.1	77.21	78.16	78.3
CAAGTC	74.65	74.77	75.89	75.98
CAAGTG	76.5	76.67	77.84	77.44
CAAGTT	75.9	76	76.63	76.53
CAATAA	82.85	83.06	85.03	84.71
CAATAC	80.1	80.53	87.25	86.67
CAATAG	81.87	82.2	88.33	87.47
CAATAT	81.29	81.94	88.33	87.9
CAATCA	75.95	76.03	77.02	76.92
CAATCC	74.74	74.98	76.28	76.23
CAATCG	76.04	78.44	77.12	79.3
CAATCT	75.87	75.98	76.97	76.82
CAATGA	80.09	80.1	82.96	82.91
CAATGC	77.45	77.77	79.11	79.15
CAATGG	79.18	79.1	80.62	80.29
CAATGT	78.4	78.35	79.75	79.7
CAATTA	70.73	70.94	73.04	72.67
CAATTC	67.82	68.19	69.72	69.84
CAATTG	70.13	70.32	72.36	71.98
CAATTT	69.23	69.53	70.65	70.36
CACAAA	106.45	106.24	117.48	117.91
CACAAC	103.28	103.47	111.72	111.7
CACAAG	105.21	105.56	115.08	114.87
CACAAT	104.51	104.87	112.86	112.48
CACACA	98.06	98.16	102.69	102.96
CACACC	96.66	97.03	101.97	102.37
CACACG	98.03	101.88	102.65	110.2
CACACT	97.85	98.06	102.74	102.99
CACAGA	103.62	103.71	113.06	113.13
CACAGC	100.59	100.73	109.64	110.15
CACAGG	102.49	102.45	111.3	111.36
CACAGT	101.76	102	111.32	111.52
CACATA	97.48	97.45	103.36	103.41
CACATC	95.66	96.06	102.79	102.96
CACATG	96.86	96.91	103.08	103.17
CACATT	96.82	96.77	105.1	105.1
CACCAA	106.81	107.06	111.95	111.9
CACCAC	104.09	104.59	108.75	109.05
CACCAG	106	106.26	111.62	111.74
CACCAT	105.38	105.29	110.45	110.63
CACCCA	102.91	103.08	107.28	107.39
CACCCC	101.03	101.41	105.2	105.39
CACCCG	102.69	103.57	107.26	107.91
CACCCT	102	101.72	106.6	106.75
CACCGA	105.43	101.72	110.15	106.28
CACCGC	102.67	99.17	106.73	103.19
CACCGG	104.48	100.66	109.17	105
CACCGT	103.67	99.81	108.01	104
CACCTA	101.75	102.05	106.18	106.24
CACCTC	99.69	99.78	103.7	104.13
CACCTG	101.14	101.21	105.33	105.45
CACCTT	100.49	100.33	104.41	104.53
CACGAA	101.22	101.16	109.54	109.89
CACGAC	96.33	97.27	102.88	103.16
CACGAG	99.98	100.25	107.01	108.16
CACGAT	98.35	98.58	104.46	104.94
CACGCA	96.12	95.75	100.55	98.88
CACGCC	94.82	94.36	99.33	97.55
CACGCG	96.19	99.28	100.68	102.74
CACGCT	96.13	95.39	100.56	98.52
CACGGA	101.05	101.26	106.58	105.09
CACGGC	97.38	98.19	102.39	102
CACGGG	100.06	100.59	105.45	104.43
CACGGT	99.17	99.52	104.2	103.31
CACGTA	95.38	95.18	99.64	98
CACGTC	93.16	93.27	98.26	96.68
CACGTG	94.73	94.5	99.45	97.86
CACGTT	94.85	94.53	99.86	97.82
CACTAA	100.34	100.4	104.77	104.56
CACTAC	96.74	97.08	105.73	105.54
CACTAG	99.22	99.3	108.39	107.24
CACTAT	98.21	98.31	107.18	107.66
CACTCA	92.21	92.44	95.18	95.4
CACTCC	90.64	91.08	93.56	93.92
CACTCG	92.21	94.58	95.4	98.43
CACTCT	91.99	92.27	94.86	95
CACTGA	97.22	97.35	91.33	91.33
CACTGC	93.33	93.81	96.97	97.4
CACTGG	95.9	95.92	99.33	99.3
CACTGT	94.55	94.66	98.12	98.11
CACTTA	87.35	88.27	90.48	90.8
CACTTC	84.59	85.05	87.99	88.12
CACTTG	86.77	86.85	89.68	89.8
CACTTT	85.86	85.9	89.21	89.04
CAGAAA	78.32	78.12	82.47	82.06
CAGAAC	75.51	75.37	82.37	82.17
CAGAAG	76.98	76.67	84.72	84.07
CAGAAT	75.98	75.89	81.51	81.01
CAGACA	67.49	67.98	63.11	63.26
CAGACC	66.36	67	62.2	62.76
CAGACG	67.46	72.66	63.1	69.97
CAGACT	67.43	67.92	63.44	63.67
CAGAGA	76.44	76.66	76.77	76.81
CAGAGC	74.83	74.76	74.32	74.64
CAGAGG	75.17	75.54	74.4	74.41
CAGAGT	74.86	74.72	74.93	75.01
CAGATA	67.5	67.81	65.17	65.36
CAGATC	66.2	66.73	64.08	64.67
CAGATG	66.94	66.85	64.47	64.61
CAGATT	66.59	67.48	65.2	65.41
CAGCAA	86.6	86.7	89.97	89.98
CAGCAC	84.41	84.88	88.62	88.96
CAGCAG	85.6	85.71	89.38	89.54
CAGCAT	85.15	85.25	89.26	89.31
CAGCCA	82.49	82.49	84.6	84.77
CAGCCC	80.87	81.28	82.92	83.33
CAGCCG	82.38	83.23	84.43	86.27
CAGCCT	82.05	82.03	83.91	84.13
CAGCGA	84.68	81.76	87.77	84.64
CAGCGC	81.92	79.77	83.91	81.5
CAGCGG	83.57	80.74	85.48	82.53
CAGCGT	82.46	79.71	84.35	81.41
CAGCTA	80.98	81.11	83.35	83.42
CAGCTC	79.27	79.7	81.15	81.5
CAGCTG	80.5	80.59	82.33	82.47
CAGCTT	79.92	80	81.96	82.05
CAGGAA	77.84	77.65	84.59	83.82
CAGGAC	72.82	73.19	77.9	78.4
CAGGAG	76.62	76.48	83.03	82.79
CAGGAT	74.27	74.02	79.1	79.14
CAGGCA	72.15	72.17	72.89	73.06
CAGGCC	70.65	71.02	71.36	71.79
CAGGCG	71.98	75.88	72.85	78.81
CAGGCT	71.71	71.58	72.52	72.6
CAGGGA	78.27	78.13	81.87	81.43
CAGGGC	75.36	75.35	77.66	78.05
CAGGGG	77.39	77.33	80.15	79.95
CAGGGT	76.22	76.11	78.78	78.8
CAGGTA	71.05	71.03	72.62	72.61
CAGGTC	69.16	69.09	70.42	70.96
CAGGTG	70.55	70.38	71.94	71.99
CAGGTT	70.2	70.05	71.56	71.66
CAGTAA	76.79	76.75	78.84	78.71
CAGTAC	73.33	73.99	80.53	80.24
CAGTAG	75.83	75.65	82.33	82.09
CAGTAT	74.72	74.87	80.87	80.55
CAGTCA	69.34	69.44	69.82	69.85
CAGTCC	68.06	68.49	68.25	68.59
CAGTCG	69.39	72.15	69.89	73.18
CAGTCT	69.2	69.15	69.47	69.6
CAGTGA	73.39	73.37	75.37	75.39
CAGTGC	69.55	69.89	69.9	70.47
CAGTGG	72.24	71.96	72.94	72.91
CAGTGT	70.74	70.51	71.18	71.12
CAGTTA	64.28	64.4	64.86	64.87
CAGTTC	61.28	62.06	61.35	61.91
CAGTTG	63.76	63.88	63.94	64.05
CAGTTT	62.62	62.82	62.77	62.81
CATAAA	107.82	107.88	115.24	114.74
CATAAC	105.18	104.92	119.75	120.13
CATAAG	106.63	106.94	121.62	121.29
CATAAT	107.04	107.32	119.47	118.71
CATACA	102.56	102.81	117.47	118.18
CATACC	102.36	102.44	119.9	119.9
CATACG	102.43	111.55	117.87	131.41
CATACT	103.76	103.3	121.55	121.85
CATAGA	105.62	105.88	123.19	123.19
CATAGC	103.66	103.74	122.52	123.28
CATAGG	104.82	105.18	121.89	122.09
CATAGT	105.79	105.76	125.12	125.65
CATATA	103.38	103.56	122.29	123.45
CATATC	104.25	104.36	125.03	125.39
CATATG	103.04	103.17	122.21	122.65
CATATT	106.2	106.35	127.52	127.52
CATCAA	117.74	117.79	124.59	124.49
CATCAC	115.51	116.34	121.07	121.45
CATCAG	117.05	117.17	123.94	123.79
CATCAT	116.5	117.13	122.85	122.76
CATCCA	116.43	116.29	123.25	122.9
CATCCC	114.47	115.4	121.41	121.46
CATCCG	116.51	118.25	123.32	124.56
CATCCT	115.73	115.79	122.51	122.3
CATCGA	117.19	110.14	124.62	116.2
CATCGC	114.29	107.9	121.07	114.09
CATCGG	116.45	109.06	123.86	115.37
CATCGT	116.08	109.26	123.14	115.47
CATCTA	116.52	116.97	122	121.85
CATCTC	115.02	115.6	121.4	121.22
CATCTG	116.21	115.7	122.9	122.68
CATCTT	116.09	116.27	124.83	125.27
CATGAA	104.82	105.08	113.55	113.52
CATGAC	100.84	101.58	108.57	109.26
CATGAG	103.92	104.3	113.16	113.26
CATGAT	103.22	103.61	110.8	110.95
CATGCA	103.35	103.5	110.34	110.32
CATGCC	102.87	103.51	110.38	110.63
CATGCG	103.38	111.54	111.07	119.91
CATGCT	104.67	105.11	112.42	112.4
CATGGA	105.35	105.55	113.18	113.36
CATGGC	102.73	103.58	110.84	111.23
CATGGG	104.72	105.17	112.82	113.06
CATGGT	105.05	105.2	113.21	113.44
CATGTA	105.46	105.83	110.71	111.3
CATGTC	105.93	106.24	113.78	113.73
CATGTG	105.38	105.82	113.08	112.94
CATGTT	107.98	108.39	116.18	116.2
CATTAA	104.26	104.73	111.42	111.17
CATTAC	100.35	101.63	110.01	109.53
CATTAG	103.48	103.89	112.96	112.32
CATTAT	102.55	102.95	109.14	108.78
CATTCA	98.68	98.94	105.05	105.22
CATTCC	96.7	97.41	103.19	103.57
CATTCG	98.65	103.46	105.3	111.05
CATTCT	98.44	98.62	104.86	105.09
CATTGA	102.58	103.26	109.55	109.48
CATTGC	98.01	98.95	104.58	104.46
CATTGG	101.52	101.81	108.08	107.83
CATTGT	99.68	99.98	106.15	105.94
CATTTA	94.78	94.95	100.82	101.02
CATTTC	92.23	92.88	98.45	99.11
CATTTG	94.26	94.58	100.82	101.15
CATTTT	94.15	94.25	100.6	100.72
CCAAAA	92.47	92.05	94.79	93.81
CCAAAC	89.15	88.87	94.07	93.7
CCAAAG	91.41	90.97	96.36	95.85
CCAAAT	90	89.81	93.61	93.08
CCAACA	83.07	82.99	81.53	81.48
CCAACC	81.7	81.79	80.73	80.83
CCAACG	82.91	88.52	81.43	86.19
CCAACT	82.5	82.44	81.51	81.47
CCAAGA	91.18	90.9	93.35	92.59
CCAAGC	88.05	87.88	88.39	88.27
CCAAGG	89.91	89.73	90.14	89.74
CCAAGT	88.6	88.5	89.66	89.4
CCAATA	82.21	81.73	82.02	81.73
CCAATC	80.14	79.94	80.62	80.7
CCAATG	81.53	81.41	81.26	81.21
CCAATT	80.87	80.83	80.89	80.89
CCACAA	95.53	95.4	97.2	97.23
CCACAC	92.81	92.96	96.03	96.33
CCACAG	94.56	94.51	96.64	96.77
CCACAT	93.98	93.8	96.95	96.89
CCACCA	92.23	92.31	92.98	93.15
CCACCC	90.86	91.1	92.27	92.43
CCACCG	92.03	92.49	92.74	93.71
CCACCT	91.72	91.81	92.77	93.02
CCACGA	94.3	93.34	95.63	96.44
CCACGC	91.75	90.61	93.85	93.38
CCACGG	93.39	92.21	94.27	94.59
CCACGT	92.93	91.24	94.16	94.12
CCACTA	90.53	90.51	92.79	92.73
CCACTC	88.27	88.5	90.73	90.81
CCACTG	89.83	89.78	92.05	92
CCACTT	89.38	89.36	92.38	92.02
CCAGAA	88.43	88.17	93.68	93.32
CCAGAC	82.85	83.17	85.98	86.72
CCAGAG	87.17	87.08	91.22	91.17
CCAGAT	84.58	84.46	88.17	88.09
CCAGCA	82.88	82.8	85.09	85.01
CCAGCC	81.28	81.35	83.13	83.55
CCAGCG	83.08	85.64	85.51	88.94
CCAGCT	82.85	82.82	84.74	84.96
CCAGGA	88.17	88.1	92.1	91.85
CCAGGC	84.14	84.25	87.89	88.1
CCAGGG	87.05	86.94	90.07	90.09
CCAGGT	85.67	85.53	89.23	89.18
CCAGTA	80.25	79.96	83.89	83.67
CCAGTC	76.79	77.18	80.76	81.12
CCAGTG	79.08	78.95	82.55	82.53
CCAGTT	78.26	78.18	82.59	82.48
CCATAA	88.9	88.79	91.73	91.58
CCATAC	85.43	85.58	92.34	91.6
CCATAG	88.02	87.89	93.16	92.55
CCATAT	87.01	86.89	92.78	92.31
CCATCA	82.08	81.95	84.86	84.93
CCATCC	80.53	80.83	83.69	83.99
CCATCG	82.11	84.35	84.96	87.02
CCATCT	81.74	81.86	85.03	85.05
CCATGA	86.45	86.33	89.7	89.63
CCATGC	82.5	82.8	85.47	85.94
CCATGG	85.28	85.16	87.57	87.59
CCATGT	83.84	83.67	86.8	86.8
CCATTA	76.42	76.25	80.34	80.25
CCATTC	73.17	73.46	76.84	77.33
CCATTG	75.57	75.46	79.13	79.17
CCATTT	74.65	74.4	78.27	78.29
CCCAAA	105.26	105.22	106.52	106.47
CCCAAC	102.49	102.67	104.67	104.95
CCCAAG	103.91	103.87	106.42	106.58
CCCAAT	103.45	103.3	105.86	105.88
CCCACA	97.23	97.19	99.76	99.2
CCCACC	95.81	96.18	99.78	99.3
CCCACG	96.83	98.46	99.3	99.92
CCCACT	96.89	97.07	96.88	96.39
CCCAGA	102.56	102.7	103.6	103.64
CCCAGC	99.81	100.37	100.98	101.1
CCCAGG	101.13	101.34	101.75	101.62
CCCAGT	100.5	100.55	102.02	101.97
CCCATA	96.16	96.24	96.93	96.59
CCCATC	94.17	94.74	95.06	95.42
CCCATG	95.49	95.6	95.78	95.7
CCCATT	95.24	95.41	96.09	96.14
CCCCAA	104.6	104.54	104.14	104.4
CCCCAC	101.89	102.02	101.45	101.98
CCCCAG	103.73	103.74	103.9	103.99
CCCCAT	103.07	103.1	103.08	103.16
CCCCCA	100.28	99.99	101.11	101.15
CCCCCC	98.83	98.86	100.22	100.27
CCCCCG	100.32	101.38	100.7	101.04
CCCCCT	100.27	100.39	100.33	99.93
CCCCGA	103.14	100.43	102.62	100.35
CCCCGC	100.64	98.66	100.31	98.66
CCCCGG	102.18	99.81	102.09	99.89
CCCCGT	101.6	98.54	101.09	98.68
CCCCTA	99.61	99.29	99.12	99.69
CCCCTC	97.23	97.69	97.5	97.45
CCCCTG	98.79	99.03	98.73	98.72
CCCCTT	98.13	98.44	97.86	97.9
CCCGAA	99.54	98.83	100.28	99.8
CCCGAC	95.08	95.23	92.09	92.72
CCCGAG	98.37	97.94	97.24	96.92
CCCGAT	96.82	96.49	94.83	94.62
CCCGCA	94.98	94.18	95.84	93.99
CCCGCC	93.61	92.91	93.97	93.01
CCCGCG	94.93	96.88	95.35	96.77
CCCGCT	94.78	94.01	95.07	94.07
CCCGGA	99.26	98.8	99.29	98.59
CCCGGC	96.12	95.97	96.58	96.42
CCCGGG	98.32	97.73	98.7	97.73
CCCGGT	97.44	96.93	97.83	97.3
CCCGTA	93.48	92.76	93.96	92.89
CCCGTC	90.89	90.63	90.82	90.77
CCCGTG	92.69	92.09	92.72	92.21
CCCGTT	92.42	91.77	92.44	92.09
CCCTAA	99.59	99.55	99.72	99.29
CCCTAC	96.17	96.58	99.81	100.2
CCCTAG	98.33	98.38	102.15	102.24
CCCTAT	97.73	98.72	101.31	101.03
CCCTCA	92.53	92.58	92.28	92.2
CCCTCC	91.06	91.41	90.79	90.91
CCCTCG	92.44	94.47	92.15	93.85
CCCTCT	92.37	92.69	92.08	91.94
CCCTGA	96.15	96.19	96.25	96.34
CCCTGC	92.99	93.52	92.72	93.17
CCCTGG	94.98	95.04	94.97	94.75
CCCTGT	94.18	94.37	94.15	93.91
CCCTTA	87.7	87.69	88.04	87.94
CCCTTC	84.44	85.05	83.67	84.27
CCCTTG	87.08	86.99	86.35	86.32
CCCTTT	85.77	85.81	85.12	85.18
CCGAAA	84.85	81.99	87.85	84.11
CCGAAC	81.64	79.14	86.88	82.87
CCGAAG	83.5	80.71	88.91	84.38
CCGAAT	82.32	79.54	87.49	82.97
CCGACA	74.96	73.86	73.27	71.64
CCGACC	73.84	72.82	72.5	70.92
CCGACG	74.91	77.21	73.16	75.8
CCGACT	74.81	73.32	73.4	71.81
CCGAGA	83.64	81.28	85.4	82.86
CCGAGC	81.01	79.32	80.63	78.58
CCGAGG	82.52	80	82.61	79.93
CCGAGT	81.37	79.29	81.82	79.17
CCGATA	74.17	72.67	73.83	72.12
CCGATC	71.78	70.18	71.68	70.13
CCGATG	73.17	71.55	72.8	71.01
CCGATT	72.94	71.27	72.72	70.88
CCGCAA	91.24	87.68	92.18	88.49
CCGCAC	88.5	85.44	90.14	86.55
CCGCAG	90.17	86.6	91.43	87.7
CCGCAT	89.44	86.06	91.04	87.15
CCGCCA	87.35	83.76	87.33	83.73
CCGCCC	85.99	82.8	85.55	82.55
CCGCCG	87.22	84.29	86.87	84.06
CCGCCT	86.87	83.44	86.44	83.18
CCGCGA	89.3	84.48	90.19	85.52
CCGCGC	86.1	82.05	85.66	82.18
CCGCGG	88.14	83.1	87.83	83.23
CCGCGT	86.83	82.07	86.35	82.2
CCGCTA	85.57	82.29	86.07	82.5
CCGCTC	83.14	80.03	82.83	79.98
CCGCTG	84.78	81.3	84.34	81.06
CCGCTT	83.98	80.69	83.9	80.71
CCGGAA	84.65	80.32	88.05	82.91
CCGGAC	79.2	75.35	78.72	74.46
CCGGAG	83.32	78.84	84.56	78.94
CCGGAT	80.8	76.42	81.04	75.83
CCGGCA	79.5	76.96	79.83	77.69
CCGGCC	77.91	75.47	78.22	76.12
CCGGCG	79.22	78.9	79.39	79.65
CCGGCT	79.32	76.56	79.51	77.07
CCGGGA	85.37	82.37	86.36	84.01
CCGGGC	82.19	79.5	82.45	80.21
CCGGGG	84.17	81.14	84.49	81.83
CCGGGT	83.22	80.43	83.65	81.19
CCGGTA	77.83	74.4	78.26	75.58
CCGGTC	74.81	72.1	75.3	73.02
CCGGTG	76.63	73.66	76.92	74.38
CCGGTT	76.12	73.12	76.46	73.93
CCGTAA	82.07	78.93	82.92	79.86
CCGTAC	78.28	75.3	83.44	80.1
CCGTAG	80.82	77.64	86.28	82.42
CCGTAT	80	76.82	84.45	80.63
CCGTCA	74.9	72.46	74.79	72.49
CCGTCC	73.4	71.21	73.05	71.13
CCGTCG	74.92	74.58	74.6	74.64
CCGTCT	74.79	72.37	74.24	72.02
CCGTGA	78.48	75.92	79.66	77.13
CCGTGC	74.33	72.53	74.14	72.53
CCGTGG	77.19	74.81	76.95	74.73
CCGTGT	75.75	73.42	75.39	73.22
CCGTTA	69.48	67.14	69.75	67.52
CCGTTC	66.02	64.09	65.83	64.2
CCGTTG	68.67	66.31	68.33	66.27
CCGTTT	67.44	64.93	67.2	65.1
CCTAAA	111.42	111.59	111.99	111.5
CCTAAC	108.65	107.55	111.7	111.86
CCTAAG	110.34	109.05	113.99	113.69
CCTAAT	110.6	110.53	112.28	111.98
CCTACA	106.94	106.93	113.65	113.59
CCTACC	106.42	106.43	114.01	114.03
CCTACG	106.55	113.18	113.75	121.39
CCTACT	107.83	106.82	115.93	115.94
CCTAGA	109.56	109.51	115.82	116.08
CCTAGC	107.36	107.51	115.25	116.13
CCTAGG	109.15	108.77	117.61	116.21
CCTAGT	108.66	109.05	117.43	117.04
CCTATA	106.65	106.52	113.69	113
CCTATC	106.82	106.5	116.97	117.68
CCTATG	106.18	106.13	114.61	114.57
CCTATT	108.7	108.54	119.49	119.89
CCTCAA	117.54	117.92	117.38	117.47
CCTCAC	115.02	115.75	114.22	114.71
CCTCAG	116.99	117.38	116.58	116.83
CCTCAT	116.23	114.88	115.81	116.03
CCTCCA	116.4	116.79	115.81	115.93
CCTCCC	114.44	115.04	114.38	114.75
CCTCCG	116.25	116.44	116.01	117.32
CCTCCT	115.65	116	115.53	115.66
CCTCGA	117.23	111.28	117.33	111.01
CCTCGC	114.22	108.53	113.99	108.63
CCTCGG	116.54	110.33	116.41	109.86
CCTCGT	115.94	110.15	115.7	109.86
CCTCTA	115.72	115.99	114.94	114.71
CCTCTC	114.34	113.05	114.19	114.62
CCTCTG	115.44	114.8	115.32	115.57
CCTCTT	115.54	115.77	115.51	115.63
CCTGAA	107.38	107.23	108.21	108.2
CCTGAC	103.18	103.33	102.53	103.32
CCTGAG	106.58	106.44	106.83	107.06
CCTGAT	105.31	105.26	104.29	104.52
CCTGCA	105.33	104.96	104.15	104.28
CCTGCC	104.52	104.66	104.18	104.41
CCTGCG	105.21	110.74	104.8	110.98
CCTGCT	105.99	105.76	105.66	105.8
CCTGGA	108.05	107.75	107.31	107.53
CCTGGC	104.87	104.9	104.53	104.84
CCTGGG	107.2	106.82	106.65	106.82
CCTGGT	106.99	107.04	106.53	106.71
CCTGTA	105.76	105.74	103.92	104.06
CCTGTC	105.33	105.4	105.2	105.24
CCTGTG	105.35	105.1	105.07	105.33
CCTGTT	107.4	107.05	107.09	107.34
CCTTAA	106.4	106.23	106.32	106.3
CCTTAC	102.28	102.22	104.86	104.67
CCTTAG	105.23	104.78	108.14	107.46
CCTTAT	103.86	103.76	104.7	104.66
CCTTCA	100.26	100.39	99.8	99.92
CCTTCC	98.19	98.69	98.08	98.5
CCTTCG	100.12	105.14	99.88	104.64
CCTTCT	99.82	99.97	99.64	99.64
CCTTGA	104.27	104.28	104.59	104.5
CCTTGC	100.53	99.46	100	100.25
CCTTGG	103.56	103.59	103.29	103.29
CCTTGT	101.92	101.53	101.54	101.62
CCTTTA	96.21	96.34	96.36	96.21
CCTTTC	94.11	94.29	94.27	94.63
CCTTTG	95.94	96	96.19	96.2
CCTTTT	95.8	95.55	95.9	95.86
CGAAAA	80.55	79.49	79.39	77.79
CGAAAC	78.13	77.58	81.25	79.28
CGAAAG	79.27	78.31	82.45	79.09
CGAAAT	78.57	77.78	79.86	77.58
CGAACA	69.84	69.3	65.1	64.14
CGAACC	68.67	68.43	64.06	63.58
CGAACG	69.9	73.96	65.09	70.41
CGAACT	69.81	68.98	65.46	64.52
CGAAGA	78.17	77.11	77.39	76.01
CGAAGC	76.8	76.01	74.33	74.11
CGAAGG	77.18	76.18	75.04	73.98
CGAAGT	76.92	76.59	75.17	74.65
CGAATA	69.88	69.63	67.28	66.27
CGAATC	68.08	67.74	65.92	65.09
CGAATG	69.12	68.54	66.33	65.54
CGAATT	68.8	69.76	66.4	65.42
CGACAA	86.2	85.31	88.56	87.09
CGACAC	84.62	84.16	88.17	87.21
CGACAG	85.18	84.33	88.25	86.91
CGACAT	85.37	84.61	88.93	87.54
CGACCA	82.25	81.39	83.79	82.63
CGACCC	81.26	80.72	82.79	81.94
CGACCG	82.22	82.16	83.7	83.8
CGACCT	82.17	81.39	83.94	82.64
CGACGA	84.94	82.41	87.5	84.13
CGACGC	83.35	80.84	85.55	82.33
CGACGG	84.05	81.32	85.78	82.52
CGACGT	83.84	80.83	85.86	82.32
CGACTA	81.8	80.96	84.33	83.04
CGACTC	79.9	79.27	82.04	80.96
CGACTG	81.14	80.4	83.24	82
CGACTT	80.44	79.61	82.78	81.44
CGAGAA	80.47	78.74	82.58	80.25
CGAGAC	76.39	76.12	79.48	79
CGAGAG	79.46	78.05	82.67	81.12
CGAGAT	77.55	76.29	80.26	78.99
CGAGCA	73.6	72.66	72.11	70.59
CGAGCC	72.11	71.56	70.57	69.44
CGAGCG	73.7	76.96	72.35	76.09
CGAGCT	73.24	72.4	71.79	70.23
CGAGGA	79.65	78.46	80.49	79.04
CGAGGC	77.83	76.72	78.59	77.01
CGAGGG	78.87	77.82	79.14	77.56
CGAGGT	78.42	76.65	79.09	77.24
CGAGTA	73.14	72.47	73.61	72.25
CGAGTC	70.99	70.73	71.5	70.72
CGAGTG	72.61	71.97	73.14	72.24
CGAGTT	72.36	71.58	72.8	71.59
CGATAA	78.91	78.15	81.39	80.05
CGATAC	76.59	75.67	82.99	81.66
CGATAG	77.89	76.84	84.06	82.47
CGATAT	78.03	77.86	82.8	81.26
CGATCA	71.89	72.34	73.9	72.89
CGATCC	70.52	70.65	72.92	72.54
CGATCG	72.18	74.07	74.23	75.3
CGATCT	72.23	71.69	74.42	73.66
CGATGA	76.18	75.14	79.06	77.84
CGATGC	73.46	72.95	75.72	75.3
CGATGG	75.18	74.15	77.32	76.21
CGATGT	74.64	74.68	77.06	76.29
CGATTA	67.58	66.95	70.03	68.83
CGATTC	64.71	64.51	67.15	66.75
CGATTG	66.96	66.53	69.26	68.22
CGATTT	66.07	65.56	68.7	67.74
CGCAAA	106.17	104.86	110.11	107.78
CGCAAC	102.74	102.08	108.06	106.56
CGCAAG	105	103.99	111.04	109.09
CGCAAT	104.1	103.01	109.79	107.53
CGCACA	96.74	96.01	97.16	95.92
CGCACC	95.28	94.85	96.5	95.88
CGCACG	96.64	100.37	97.23	102.85
CGCACT	96.53	95.49	97.55	96.53
CGCAGA	103.28	102.17	107.12	105.94
CGCAGC	100.03	99.08	103.93	103.19
CGCAGG	102.13	101.09	105.38	104.24
CGCAGT	101.32	100.17	105.54	104.5
CGCATA	96.39	95.59	97.97	97.23
CGCATC	94.58	93.99	97.31	96.92
CGCATG	95.58	94.85	97.67	96.93
CGCATT	95.83	94.93	98.67	97.89
CGCCAA	107.19	106.65	107.1	106.35
CGCCAC	104.24	103.8	104.03	103.59
CGCCAG	106.37	105.78	106.41	105.73
CGCCAT	105.64	105.08	105.84	105.09
CGCCCA	103.33	102.61	102.01	101.15
CGCCCC	101.25	100.74	100.65	100.01
CGCCCG	103.04	103.34	102.44	102.56
CGCCCT	102.39	101.69	101.88	101
CGCCGA	105.92	101.33	105.02	100.61
CGCCGC	103	98.79	102.45	98.25
CGCCGG	104.87	100.17	104.25	99.32
CGCCGT	104.17	99.55	103.56	98.95
CGCCTA	102.12	101.49	101.68	101.22
CGCCTC	99.91	99.64	99.5	99.1
CGCCTG	101.53	100.82	101.07	100.29
CGCCTT	100.91	100.24	100.43	99.68
CGCGAA	101.64	100.02	103.52	102.08
CGCGAC	96.92	95.83	96.35	96.18
CGCGAG	100.55	99.16	101.04	100.07
CGCGAT	98.93	97.18	98.55	97.66
CGCGCA	95.88	94.08	94.79	93.3
CGCGCC	94.49	92.76	93.97	92.4
CGCGCG	95.93	98.19	95.35	97.9
CGCGCT	95.84	93.97	95.35	93.55
CGCGGA	101.4	100.19	100.44	99.38
CGCGGC	97.93	97.26	97.51	97.09
CGCGGG	100.46	99.34	99.78	99
CGCGGT	99.76	98.72	99.25	98.41
CGCGTA	95.71	94.06	94.75	93.22
CGCGTC	93.72	92.12	93.51	92.19
CGCGTG	95.11	93.52	94.86	93.42
CGCGTT	95.44	93.52	95.25	93.64
CGCTAA	100.46	99.88	100.34	99.46
CGCTAC	96.81	96.72	101.59	101.04
CGCTAG	99.44	98.79	104.61	103.55
CGCTAT	98.37	97.77	102.38	100.2
CGCTCA	91.92	91.42	90.63	89.95
CGCTCC	89.9	89.67	89.03	88.7
CGCTCG	91.87	94.13	91.07	93.17
CGCTCT	91.47	91.08	90.62	90.01
CGCTGA	97.53	96.9	97.31	96.54
CGCTGC	93.69	93.67	92.93	92.9
CGCTGG	96.02	95.53	95.18	94.59
CGCTGT	94.88	94.51	94.08	93.6
CGCTTA	87.69	87.2	87.05	86.73
CGCTTC	84.68	84.64	83.79	83.94
CGCTTG	87.07	86.6	86.25	85.75
CGCTTT	85.92	85.67	85.37	85.14
CGGAAA	73.04	71.44	74.75	72.34
CGGAAC	70.3	69.18	76.72	74.49
CGGAAG	71.5	70.06	78	75.89
CGGAAT	70.82	69.37	76.12	73.19
CGGACA	61.7	60.34	57.93	55.44
CGGACC	60.74	59.67	57.32	55.1
CGGACG	61.74	65.25	58.01	61.49
CGGACT	61.83	60.06	58.41	55.8
CGGAGA	70.97	69.35	70.58	67.61
CGGAGC	69.66	67.47	68.48	66.09
CGGAGG	69.93	68.03	68.33	65.85
CGGAGT	69.57	67.18	68.26	65.85
CGGATA	62.06	60.76	59.78	57.4
CGGATC	60.6	59.68	58.49	56.65
CGGATG	61.59	59.95	59	56.53
CGGATT	61.45	60.53	59.71	57.2
CGGCAA	85.34	83.99	85.33	83.85
CGGCAC	83.15	82.14	84.32	83.18
CGGCAG	84.24	82.99	84.55	83.35
CGGCAT	83.88	82.69	84.87	83.56
CGGCCA	81.15	79.75	80.25	79.21
CGGCCC	79.82	78.81	79.14	78.08
CGGCCG	80.93	80.75	80.12	79.98
CGGCCT	80.94	79.85	80.24	78.86
CGGCGA	83.6	78.15	83.4	78.28
CGGCGC	81.18	76.59	80.43	75.92
CGGCGG	82.62	77.18	81.83	76.73
CGGCGT	81.76	76.29	80.98	75.91
CGGCTA	79.88	79.03	79.46	78.5
CGGCTC	77.82	76.98	77.27	76.3
CGGCTG	79.14	78.6	78.55	77.18
CGGCTT	78.55	77.58	78.14	76.96
CGGGAA	76.36	74.54	80.45	78.45
CGGGAC	71.64	70.59	73.72	73.01
CGGGAG	75.15	73.12	78.57	76.6
CGGGAT	73.01	71.38	74.95	73.65
CGGGCA	69.59	67.94	69.36	67.62
CGGGCC	68.14	66.56	67.75	66.39
CGGGCG	69.65	72.3	69.27	72.36
CGGGCT	69.36	67.86	68.88	67.3
CGGGGA	76.93	75.6	78.45	76.04
CGGGGC	74.5	72.98	74.38	72.97
CGGGGG	76	74.74	76	75.24
CGGGGT	75.17	73.29	75.05	73.27
CGGGTA	69.22	67.83	69.4	67.91
CGGGTC	67.12	65.85	67.15	65.87
CGGGTG	68.47	67.13	68.5	66.96
CGGGTT	68.37	66.8	68.26	66.71
CGGTAA	74.98	73.4	75.03	73.11
CGGTAC	71.91	70.99	76.34	74.72
CGGTAG	73.93	72.23	77.57	76.15
CGGTAT	73.38	71.98	76.34	69.26
CGGTCA	67.61	66.03	67.17	65.45
CGGTCC	66.28	65.14	65.55	64.38
CGGTCG	67.84	68.8	67.21	68.46
CGGTCT	67.7	66.25	66.85	65.4
CGGTGA	71.47	69.83	71.98	70.28
CGGTGC	67.79	66.97	67.05	66.2
CGGTGG	70.35	68.79	69.85	68.32
CGGTGT	68.93	67.67	68.23	66.85
CGGTTA	63.3	62.1	63.17	61.63
CGGTTC	60.25	59.5	59.43	58.84
CGGTTG	62.67	61.78	61.73	60.66
CGGTTT	61.65	60.53	60.77	59.69
CGTAAA	107.07	106.66	108.12	107.46
CGTAAC	104.12	104.6	108.36	108.55
CGTAAG	105.93	105.89	110.56	110.18
CGTAAT	106.15	105.56	108.89	108.15
CGTACA	100.5	99.99	104.03	103.9
CGTACC	100.11	100.24	105.31	105.8
CGTACG	100.45	109.26	104.61	115.26
CGTACT	101.7	100.95	107.42	106.89
CGTAGA	104.5	104.15	109.95	109.3
CGTAGC	102.51	102.91	109.48	109.62
CGTAGG	104.18	103.95	110	109.45
CGTAGT	104.56	104.55	111.97	111.38
CGTATA	101.56	101.48	106.87	106.37
CGTATC	102.41	102.56	109.51	108.85
CGTATG	101.24	101.27	108.23	108.39
CGTATT	104.34	104.38	113.32	113.59
CGTCAA	116.82	117.08	116.09	116.38
CGTCAC	114.46	115.13	113.29	113.93
CGTCAG	116.03	116.26	115.45	115.52
CGTCAT	115.37	115.42	114.7	114.97
CGTCCA	115.11	114.91	114.2	114.28
CGTCCC	113.09	113.1	112.59	113.25
CGTCCG	114.93	117.39	114.5	116.59
CGTCCT	114.41	114.42	113.99	114.1
CGTCGA	116.1	109.33	115.27	108.16
CGTCGC	113.24	107.45	112.84	106.64
CGTCGG	115.46	108.38	114.87	107.38
CGTCGT	115.03	108.62	114.49	107.7
CGTCTA	114.76	115.25	113.23	113.77
CGTCTC	113.66	113.43	113.43	113.95
CGTCTG	114.71	114.69	114.59	114.84
CGTCTT	114.59	114.73	114.32	114.59
CGTGAA	104.6	104.7	105.07	104.68
CGTGAC	100.68	101.37	99.75	101
CGTGAG	103.69	103.75	103.55	103.85
CGTGAT	103.01	103.12	102	102.27
CGTGCA	102.5	102.11	100.75	100.54
CGTGCC	101.94	102.23	101.42	101.37
CGTGCG	102.75	110.75	101.89	110.2
CGTGCT	103.77	103.5	103.03	102.89
CGTGGA	105.56	105.7	104.38	104.01
CGTGGC	103.06	103.76	102.34	102.76
CGTGGG	105.04	104.77	104.16	103.93
CGTGGT	105.35	105.6	104.46	104.57
CGTGTA	104.94	105.02	102.55	102.68
CGTGTC	105.15	105.35	104.66	105.08
CGTGTG	104.77	105.06	104.24	104.51
CGTGTT	107.29	107.32	106.55	107.02
CGTTAA	104.06	104.92	102.99	102.85
CGTTAC	100.11	100.22	102.55	101.36
CGTTAG	103.07	103.62	104.98	104.22
CGTTAT	101.6	101.99	102.05	101.93
CGTTCA	97.2	97.8	96.12	96.6
CGTTCC	95.21	96.17	94.43	95.34
CGTTCG	97.16	101.41	96.21	100.84
CGTTCT	96.87	97.43	96.03	96.48
CGTTGA	101.69	102.35	100.6	101.08
CGTTGC	96.72	97.81	96.27	96.98
CGTTGG	100.42	101.38	99.11	99.6
CGTTGT	98.36	99.36	97.72	98.12
CGTTTA	93.28	93.96	93.11	93.47
CGTTTC	90.68	91.75	90.43	91.37
CGTTTG	92.71	93.41	92.62	92.86
CGTTTT	92.49	93.04	91.93	92.28
CTAAAA	93.74	93.47	95.24	94.53
CTAAAC	91.04	90.9	95.05	94.71
CTAAAG	92.68	92.47	96.53	96.2
CTAAAT	91.77	91.72	94.37	94.06
CTAACA	84.8	84.66	83.83	83.65
CTAACC	83.68	83.59	82.66	82.78
CTAACG	84.57	89.29	83.21	89.84
CTAACT	84.63	84.45	83.44	83.34
CTAAGA	92.14	92.03	93.57	93.19
CTAAGC	90.16	90.05	89.84	90.18
CTAAGG	91.15	91.03	91.77	91.59
CTAAGT	90.57	90.56	90.97	91.02
CTAATA	84.64	83.85	83.95	84
CTAATC	82.51	82.47	83.01	83.1
CTAATG	83.65	83.28	83.88	83.62
CTAATT	83.21	83.1	83.5	83.6
CTACAA	95.92	95.97	100.06	99.87
CTACAC	93.89	94.29	98.12	98.29
CTACAG	94.83	95.05	99.03	99.1
CTACAT	94.79	94.8	99.88	99.22
CTACCA	92.91	93.1	97.56	97.63
CTACCC	91.92	92.23	96.84	97.04
CTACCG	92.76	93.45	97.28	97.92
CTACCT	92.53	92.7	97.12	97.01
CTACGA	94.69	96.13	99.53	102.92
CTACGC	92.65	95.24	97.41	101.99
CTACGG	93.87	95.22	97.87	102.49
CTACGT	93.32	95.15	98.12	101.72
CTACTA	91.92	91.93	97.07	97.12
CTACTC	90.05	90.21	95.64	96.01
CTACTG	91.15	91.13	96.05	96.07
CTACTT	90.93	90.89	95.39	95.53
CTAGAA	91.79	91.66	98.7	96.99
CTAGAC	86.74	86.98	91.42	92.26
CTAGAG	90.67	90.67	96.79	96.36
CTAGAT	88.43	88.14	94.77	93.5
CTAGCA	86.82	86.09	92.7	93.49
CTAGCC	85.54	85.17	90.72	91.32
CTAGCG	86.54	88.73	91.62	94.03
CTAGCT	86.17	85.82	91.17	90.95
CTAGGA	91.35	91.71	97.12	97.24
CTAGGC	88.35	88.39	94.94	94.34
CTAGGG	90.59	90.26	95.45	95.51
CTAGGT	89.65	89.55	94.81	95
CTAGTA	84.61	84.49	90.35	90.04
CTAGTC	82.06	82.09	89.18	88.71
CTAGTG	83.93	83.74	90.28	89.78
CTAGTT	83.42	83.29	89.66	89.65
CTATAA	90.8	90.68	96.1	95.89
CTATAC	87.74	87.97	94.07	93.81
CTATAG	89.79	89.66	95.45	94.82
CTATAT	89.19	89.07	94.36	93.61
CTATCA	85.93	85.74	92.24	91.81
CTATCC	84.77	84.82	91.05	91.04
CTATCG	85.9	87.57	92.28	93.76
CTATCT	85.73	85.59	92.08	92
CTATGA	88.69	88.56	94.45	94.39
CTATGC	85.54	85.73	91.3	91.34
CTATGG	87.59	87.42	92.7	92.55
CTATGT	86.57	86.41	91.72	91.32
CTATTA	81.31	81.14	88.2	88
CTATTC	78.13	78.18	84.77	84.78
CTATTG	80.4	80.01	86.56	86.57
CTATTT	79.64	79.36	86.96	87.51
CTCAAA	103.71	103.83	104	103.93
CTCAAC	101.47	101.78	102.39	102.7
CTCAAG	102.71	102.79	103.98	104.1
CTCAAT	102.33	102.47	103.38	103.43
CTCACA	97.54	97.41	97.13	97.26
CTCACC	96.57	96.69	96.15	96.57
CTCACG	97.31	100.05	96.82	99.51
CTCACT	97.14	96.98	96.32	96.39
CTCAGA	102.03	102.11	102.66	102.58
CTCAGC	99.98	100.18	99.93	100.26
CTCAGG	100.97	101.04	100.61	100.8
CTCAGT	100.58	100.69	101	101.05
CTCATA	96.37	96.36	96.23	96.22
CTCATC	94.79	94.97	94.86	95.23
CTCATG	95.69	95.71	95.37	95.51
CTCATT	95.78	95.69	96.08	96.14
CTCCAA	103.11	103.12	103.43	103.63
CTCCAC	100.23	100.46	99.36	99.76
CTCCAG	101.87	101.97	102.12	102.12
CTCCAT	101.25	101.43	100.71	100.84
CTCCCA	99.34	99.44	99.53	99.29
CTCCCC	98.51	99.06	97.87	98.27
CTCCCG	99.96	99.9	99.12	99.65
CTCCCT	98.97	98.95	98.74	98.95
CTCCGA	101.71	101.57	102.05	102.06
CTCCGC	99.5	99.32	99.46	99.87
CTCCGG	100.76	100.2	100.63	100.61
CTCCGT	100.16	99.75	99.94	100.17
CTCCTA	98.85	98.78	99.52	98.93
CTCCTC	96.72	96.95	96.68	96.79
CTCCTG	98.03	98.08	97.85	97.91
CTCCTT	97.56	97.61	97.42	97.54
CTCGAA	100.68	98.38	102.32	99.35
CTCGAC	96.47	94.82	95.04	93.88
CTCGAG	99.43	97.12	98.98	96.99
CTCGAT	97.98	96.05	97.17	95.32
CTCGCA	95.95	93.58	96.29	93.45
CTCGCC	94.51	91.94	94.71	91.93
CTCGCG	95.73	95.53	95.97	95.2
CTCGCT	95.43	92.95	95.57	92.75
CTCGGA	100.39	97.86	101.23	97.93
CTCGGC	97.48	95.43	97.74	95.27
CTCGGG	99.39	96.97	99.37	96.59
CTCGGT	98.75	96.43	98.79	96.22
CTCGTA	94.79	92.5	95.14	92.59
CTCGTC	92.37	90.6	92.85	90.88
CTCGTG	93.78	91.88	94.2	91.95
CTCGTT	93.98	91.74	93.9	91.89
CTCTAA	98.35	98.45	98.41	98.42
CTCTAC	95.42	95.57	97.4	97.94
CTCTAG	97.52	97.24	99.38	99.29
CTCTAT	96.66	96.61	97.99	98
CTCTCA	93.15	93.05	93.08	93.39
CTCTCC	91.92	92.03	91.88	92.06
CTCTCG	93.14	94.36	93.17	94.34
CTCTCT	92.93	92.78	92.67	92.79
CTCTGA	96.35	96.27	96.9	97.05
CTCTGC	93.3	93.49	93.22	93.56
CTCTGG	95.18	95.06	95.01	95.06
CTCTGT	94.32	94.4	94.3	94.31
CTCTTA	89.17	88.99	89.79	89.81
CTCTTC	86.01	86.22	86.14	86.54
CTCTTG	88.45	88.12	88.68	88.51
CTCTTT	87.34	87.2	87.75	87.62
CTGAAA	85.85	85.38	87.89	87.58
CTGAAC	82.98	82.67	87.78	87.67
CTGAAG	84.77	84.22	89.17	89.02
CTGAAT	83.81	83.45	87.72	87.52
CTGACA	76.53	76.46	74.71	74.63
CTGACC	75.38	75.43	73.63	73.99
CTGACG	76.34	81.48	74.46	79.6
CTGACT	76.2	76.15	74.72	74.74
CTGAGA	85.41	84.99	86.57	86.16
CTGAGC	83.3	83.02	82.98	83.19
CTGAGG	84.24	83.79	83.67	83.71
CTGAGT	83.65	83.5	84.09	84.04
CTGATA	75.95	76.03	75.29	75.3
CTGATC	74.85	74.41	74.63	74.92
CTGATG	75.67	74.99	74.26	74.24
CTGATT	75.17	74.95	75.2	75.07
CTGCAA	92.41	92.42	92.66	92.69
CTGCAC	90.12	90.46	90.69	90.96
CTGCAG	91.34	91.43	91.7	91.75
CTGCAT	90.94	90.83	91.44	91.43
CTGCCA	89.14	89.18	89.48	89.53
CTGCCC	87.98	88.4	87.84	88.32
CTGCCG	88.91	90	88.75	89.84
CTGCCT	88.67	88.79	88.51	88.64
CTGCGA	91.09	91.24	91.74	92.62
CTGCGC	88.76	89.07	88.75	89.86
CTGCGG	90.11	90.15	89.89	90.68
CTGCGT	89.22	89.17	89.1	89.92
CTGCTA	88.02	87.89	88.64	88.63
CTGCTC	86.13	86.32	86.42	86.61
CTGCTG	87.34	87.24	87.38	87.31
CTGCTT	87.21	87.3	87.24	87.26
CTGGAA	88.04	87.88	90.97	90.84
CTGGAC	83.78	83.84	84.71	85.26
CTGGAG	87.04	86.87	89.23	89.3
CTGGAT	85.17	84.97	86.33	86.42
CTGGCA	83.16	82.57	83.61	83.68
CTGGCC	82.49	82.29	82.81	82.95
CTGGCG	83.38	85.8	83.68	86.45
CTGGCT	82.93	82.57	83.2	83.16
CTGGGA	88.73	88.64	90.32	90.15
CTGGGC	86.32	86.12	86.89	87.01
CTGGGG	87.72	87.56	88.28	88.34
CTGGGT	87.16	86.99	87.69	87.76
CTGGTA	82.42	82.08	83.4	83.18
CTGGTC	80.14	80.15	80.89	81.15
CTGGTG	81.24	81.01	81.96	81.97
CTGGTT	81.49	81.16	82.2	82.16
CTGTAA	86.18	85.96	86.91	86.93
CTGTAC	82.82	83.13	86.35	86.46
CTGTAG	84.93	84.65	87.94	87.86
CTGTAT	84.12	83.91	86.52	86.42
CTGTCA	81.44	81.2	81.98	82.01
CTGTCC	80.18	80.07	80.7	80.76
CTGTCG	81.31	82.94	81.66	83.63
CTGTCT	81.22	80.93	81.41	81.37
CTGTGA	83.78	83.39	85.35	85.21
CTGTGC	80.24	80.62	80.7	81.02
CTGTGG	82.43	82.07	82.79	82.71
CTGTGT	81.26	81.02	81.64	81.48
CTGTTA	76.97	76.51	78.06	77.85
CTGTTC	73.64	73.6	74.17	74.54
CTGTTG	76.22	75.97	76.73	76.64
CTGTTT	75.07	74.8	75.67	75.58
CTTAAA	105.1	104.5	104.1	104.16
CTTAAC	102.46	103.16	103.89	104.15
CTTAAG	104.01	103.07	105.29	105.31
CTTAAT	104.11	103.89	104.1	104.2
CTTACA	100.45	100.45	101.94	101.86
CTTACC	99.49	99.32	101.76	102.15
CTTACG	99.99	105.85	101.98	106.9
CTTACT	101.1	100.95	103.17	103.14
CTTAGA	102.67	103.21	103.26	102.89
CTTAGC	101.1	100.3	102.89	101.73
CTTAGG	102.14	102.47	103.37	103.03
CTTAGT	102.6	102.92	105.38	104.49
CTTATA	100	100.32	99.77	99.71
CTTATC	100.39	100.24	101.22	101.02
[truncated: 2,098 more rows]

## Sheet: Figure 1d
Megalodon								nanopolish									nanoHiMe
	M. SssI		M. SssI + Hia5		PCR				M. SssI		M. SssI + Hia5		PCR					M. SssI		M. SssI + Hia5		PCR
Cutoff	Methylated_calls	Total_sites	Methylated_calls	Total_sites	Methylated_calls	Total_sites		Cutoff	Methylated_calls	Total_sites	Methylated_calls	Total_sites	Methylated_calls	Total_sites			Cutoff	Methylated_calls	Total_sites	Methylated_calls	Total_sites	Methylated_calls	Total_sites
0	100000	100000	100000	100000	100000	100000		-43	100000	100000	100000	100000	100000	100000			-100	99993	100000	99990	100000	99978	100000
0.01	100000	100000	100000	100000	100000	100000		-42.9	100000	100000	100000	100000	100000	100000			-99.9	99993	100000	99990	100000	99978	100000
0.02	100000	100000	100000	100000	99966	100000		-42.8	100000	100000	100000	100000	100000	100000			-99.8	99993	100000	99990	100000	99978	100000
0.03	100000	100000	100000	100000	99965	100000		-42.7	100000	100000	100000	100000	100000	100000			-99.7	99993	100000	99990	100000	99978	100000
0.04	100000	100000	100000	100000	99965	100000		-42.6	100000	100000	100000	100000	100000	100000			-99.6	99993	100000	99990	100000	99978	100000
0.05	99999	100000	100000	100000	99939	100000		-42.5	100000	100000	100000	100000	100000	100000			-99.5	99993	100000	99990	100000	99978	100000
0.06	99999	100000	100000	100000	99646	100000		-42.4	100000	100000	100000	100000	100000	100000			-99.4	99993	100000	99990	100000	99978	100000
0.07	99999	100000	100000	100000	99530	100000		-42.3	100000	100000	100000	100000	100000	100000			-99.3	99993	100000	99990	100000	99978	100000
0.08	99999	100000	100000	100000	99429	100000		-42.2	100000	100000	100000	100000	100000	100000			-99.2	99993	100000	99990	100000	99978	100000
0.09	99998	100000	99998	100000	98997	100000		-42.1	100000	100000	99999	100000	100000	100000			-99.1	99993	100000	99990	100000	99978	100000
0.1	99998	100000	99996	100000	98330	100000		-42	100000	100000	99999	100000	100000	100000			-99	99993	100000	99990	100000	99977	100000
0.11	99998	100000	99996	100000	98138	100000		-41.9	100000	100000	99999	100000	100000	100000			-98.9	99993	100000	99990	100000	99977	100000
0.12	99995	100000	99991	100000	96558	100000		-41.8	100000	100000	99999	100000	100000	100000			-98.8	99993	100000	99990	100000	99977	100000
0.13	99992	100000	99980	100000	95398	100000		-41.7	100000	100000	99999	100000	100000	100000			-98.7	99993	100000	99990	100000	99977	100000
0.14	99990	100000	99977	100000	95182	100000		-41.6	100000	100000	99999	100000	100000	100000			-98.6	99993	100000	99990	100000	99977	100000
0.15	99990	100000	99974	100000	94694	100000		-41.5	100000	100000	99999	100000	100000	100000			-98.5	99993	100000	99990	100000	99977	100000
0.16	99989	100000	99969	100000	94256	100000		-41.4	100000	100000	99999	100000	100000	100000			-98.4	99993	100000	99990	100000	99977	100000
0.17	99984	100000	99962	100000	92786	100000		-41.3	100000	100000	99999	100000	100000	100000			-98.3	99993	100000	99990	100000	99977	100000
0.18	99984	100000	99955	100000	92285	100000		-41.2	100000	100000	99999	100000	100000	100000			-98.2	99993	100000	99990	100000	99977	100000
0.19	99983	100000	99953	100000	92055	100000		-41.1	100000	100000	99999	100000	100000	100000			-98.1	99993	100000	99990	100000	99977	100000
0.2	99982	100000	99947	100000	91600	100000		-41	100000	100000	99999	100000	100000	100000			-98	99993	100000	99990	100000	99977	100000
0.21	99982	100000	99933	100000	90520	100000		-40.9	100000	100000	99999	100000	100000	100000			-97.9	99993	100000	99990	100000	99977	100000
0.22	99979	100000	99931	100000	90135	100000		-40.8	100000	100000	99999	100000	100000	100000			-97.8	99993	100000	99990	100000	99977	100000
0.23	99979	100000	99927	100000	89877	100000		-40.7	100000	100000	99999	100000	100000	100000			-97.7	99993	100000	99990	100000	99977	100000
0.24	99961	100000	99884	100000	87228	100000		-40.6	100000	100000	99999	100000	100000	100000			-97.6	99993	100000	99990	100000	99977	100000
0.25	99960	100000	99862	100000	86411	100000		-40.5	100000	100000	99999	100000	100000	100000			-97.5	99993	100000	99990	100000	99977	100000
0.26	99958	100000	99856	100000	85956	100000		-40.4	100000	100000	99999	100000	100000	100000			-97.4	99993	100000	99990	100000	99976	100000
0.27	99953	100000	99833	100000	85023	100000		-40.3	100000	100000	99999	100000	100000	100000			-97.3	99993	100000	99990	100000	99976	100000
0.28	99945	100000	99802	100000	83962	100000		-40.2	100000	100000	99999	100000	100000	100000			-97.2	99993	100000	99990	100000	99976	100000
0.29	99942	100000	99774	100000	82737	100000		-40.1	100000	100000	99999	100000	100000	100000			-97.1	99993	100000	99990	100000	99976	100000
0.3	99939	100000	99765	100000	82274	100000		-40	100000	100000	99999	100000	100000	100000			-97	99993	100000	99990	100000	99976	100000
0.31	99937	100000	99741	100000	81644	100000		-39.9	100000	100000	99999	100000	100000	100000			-96.9	99993	100000	99990	100000	99976	100000
0.32	99921	100000	99677	100000	80204	100000		-39.8	100000	100000	99999	100000	100000	100000			-96.8	99993	100000	99990	100000	99976	100000
0.33	99912	100000	99640	100000	79184	100000		-39.7	100000	100000	99999	100000	100000	100000			-96.7	99993	100000	99990	100000	99976	100000
0.34	99898	100000	99574	100000	77595	100000		-39.6	100000	100000	99999	100000	100000	100000			-96.6	99993	100000	99990	100000	99976	100000
0.35	99895	100000	99553	100000	77249	100000		-39.5	100000	100000	99999	100000	100000	100000			-96.5	99993	100000	99990	100000	99976	100000
0.36	99894	100000	99526	100000	76709	100000		-39.4	100000	100000	99999	100000	100000	100000			-96.4	99993	100000	99990	100000	99976	100000
0.37	99892	100000	99488	100000	76295	100000		-39.3	100000	100000	99999	100000	100000	100000			-96.3	99993	100000	99990	100000	99976	100000
0.38	99832	100000	99178	100000	72201	100000		-39.2	100000	100000	99999	100000	99999	100000			-96.2	99993	100000	99990	100000	99976	100000
0.39	99825	100000	99132	100000	71712	100000		-39.1	100000	100000	99999	100000	99999	100000			-96.1	99993	100000	99990	100000	99976	100000
0.4	99814	100000	99034	100000	70791	100000		-39	100000	100000	99999	100000	99999	100000			-96	99993	100000	99990	100000	99976	100000
0.41	99805	100000	98978	100000	70337	100000		-38.9	100000	100000	99999	100000	99999	100000			-95.9	99993	100000	99990	100000	99976	100000
0.42	99792	100000	98924	100000	69877	100000		-38.8	100000	100000	99999	100000	99999	100000			-95.8	99993	100000	99990	100000	99976	100000
0.43	99787	100000	98850	100000	69312	100000		-38.7	100000	100000	99999	100000	99999	100000			-95.7	99993	100000	99990	100000	99976	100000
0.44	99749	100000	98595	100000	67171	100000		-38.6	100000	100000	99999	100000	99999	100000			-95.6	99993	100000	99990	100000	99976	100000
0.45	99714	100000	98366	100000	65523	100000		-38.5	100000	100000	99999	100000	99999	100000			-95.5	99993	100000	99990	100000	99976	100000
0.46	99647	100000	97751	100000	62211	100000		-38.4	100000	100000	99999	100000	99999	100000			-95.4	99993	100000	99990	100000	99976	100000
0.47	99624	100000	97583	100000	61449	100000		-38.3	100000	100000	99999	100000	99999	100000			-95.3	99993	100000	99990	100000	99975	100000
0.48	99523	100000	96610	100000	58386	100000		-38.2	100000	100000	99999	100000	99999	100000			-95.2	99993	100000	99990	100000	99975	100000
0.49	98988	100000	69295	100000	45740	100000		-38.1	100000	100000	99999	100000	99999	100000			-95.1	99993	100000	99990	100000	99975	100000
0.5	98811	100000	55151	100000	43133	100000		-38	100000	100000	99999	100000	99999	100000			-95	99993	100000	99990	100000	99975	100000
0.51	98713	100000	48286	100000	41748	100000		-37.9	100000	100000	99999	100000	99999	100000			-94.9	99993	100000	99990	100000	99975	100000
0.52	98534	100000	38256	100000	39485	100000		-37.8	100000	100000	99999	100000	99999	100000			-94.8	99993	100000	99990	100000	99974	100000
0.53	98362	100000	32040	100000	37682	100000		-37.7	100000	100000	99999	100000	99999	100000			-94.7	99993	100000	99990	100000	99974	100000
0.54	97962	100000	24172	100000	34582	100000		-37.6	100000	100000	99999	100000	99999	100000			-94.6	99993	100000	99990	100000	99974	100000
0.55	97697	100000	21048	100000	32770	100000		-37.5	100000	100000	99999	100000	99999	100000			-94.5	99993	100000	99990	100000	99974	100000
0.56	97273	100000	17825	100000	30375	100000		-37.4	100000	100000	99999	100000	99999	100000			-94.4	99993	100000	99990	100000	99974	100000
0.57	96952	100000	16149	100000	28656	100000		-37.3	100000	100000	99999	100000	99999	100000			-94.3	99993	100000	99990	100000	99974	100000
0.58	96432	100000	14243	100000	26400	100000		-37.2	100000	100000	99999	100000	99999	100000			-94.2	99993	100000	99990	100000	99974	100000
0.59	95897	100000	12951	100000	24466	100000		-37.1	100000	100000	99999	100000	99999	100000			-94.1	99993	100000	99990	100000	99974	100000
0.6	95366	100000	12074	100000	22921	100000		-37	100000	100000	99999	100000	99999	100000			-94	99993	100000	99990	100000	99974	100000
0.61	94567	100000	11077	100000	21031	100000		-36.9	100000	100000	99999	100000	99999	100000			-93.9	99993	100000	99990	100000	99974	100000
0.62	94061	100000	10572	100000	19873	100000		-36.8	100000	100000	99999	100000	99999	100000			-93.8	99993	100000	99990	100000	99974	100000
0.63	93146	100000	9869	100000	18224	100000		-36.7	100000	100000	99999	100000	99999	100000			-93.7	99993	100000	99990	100000	99974	100000
0.64	92431	100000	9418	100000	17077	100000		-36.6	100000	100000	99999	100000	99999	100000			-93.6	99993	100000	99990	100000	99974	100000
0.65	91523	100000	8963	100000	15790	100000		-36.5	100000	100000	99999	100000	99999	100000			-93.5	99993	100000	99990	100000	99974	100000
0.66	90865	100000	8638	100000	14870	100000		-36.4	100000	100000	99999	100000	99999	100000			-93.4	99993	100000	99990	100000	99974	100000
0.67	89775	100000	8235	100000	13641	100000		-36.3	100000	100000	99999	100000	99999	100000			-93.3	99993	100000	99990	100000	99974	100000
0.68	88737	100000	7896	100000	12602	100000		-36.2	100000	100000	99999	100000	99999	100000			-93.2	99993	100000	99990	100000	99974	100000
0.69	88007	100000	7710	100000	11928	100000		-36.1	100000	100000	99999	100000	99999	100000			-93.1	99993	100000	99990	100000	99974	100000
0.7	86919	100000	7449	100000	11051	100000		-36	100000	100000	99999	100000	99999	100000			-93	99993	100000	99990	100000	99974	100000
0.71	86019	100000	7281	100000	10443	100000		-35.9	100000	100000	99999	100000	99999	100000			-92.9	99993	100000	99990	100000	99974	100000
0.72	84497	100000	6954	100000	9478	100000		-35.8	100000	100000	99999	100000	99999	100000			-92.8	99993	100000	99990	100000	99974	100000
0.73	83738	100000	6789	100000	9011	100000		-35.7	100000	100000	99999	100000	99999	100000			-92.7	99993	100000	99990	100000	99974	100000
0.74	82268	100000	6544	100000	8261	100000		-35.6	100000	100000	99999	100000	99999	100000			-92.6	99993	100000	99990	100000	99974	100000
0.75	80350	100000	6230	100000	7382	100000		-35.5	100000	100000	99999	100000	99999	100000			-92.5	99993	100000	99990	100000	99974	100000
0.76	79397	100000	6075	100000	6920	100000		-35.4	100000	100000	99999	100000	99999	100000			-92.4	99993	100000	99990	100000	99974	100000
0.77	77634	100000	5830	100000	6170	100000		-35.3	100000	100000	99999	100000	99999	100000			-92.3	99993	100000	99990	100000	99973	100000
0.78	76497	100000	5682	100000	5756	100000		-35.2	100000	100000	99999	100000	99999	100000			-92.2	99993	100000	99990	100000	99973	100000
0.79	74625	100000	5406	100000	5119	100000		-35.1	100000	100000	99999	100000	99999	100000			-92.1	99993	100000	99990	100000	99973	100000
0.8	73422	100000	5250	100000	4728	100000		-35	100000	100000	99999	100000	99999	100000			-92	99993	100000	99990	100000	99973	100000
0.81	71257	100000	5008	100000	4162	100000		-34.9	100000	100000	99999	100000	99999	100000			-91.9	99993	100000	99990	100000	99973	100000
0.82	69831	100000	4860	100000	3803	100000		-34.8	100000	100000	99999	100000	99999	100000			-91.8	99993	100000	99990	100000	99973	100000
0.83	67448	100000	4581	100000	3249	100000		-34.7	100000	100000	99999	100000	99999	100000			-91.7	99993	100000	99990	100000	99972	100000
0.84	65475	100000	4348	100000	2825	100000		-34.6	100000	100000	99999	100000	99999	100000			-91.6	99993	100000	99990	100000	99972	100000
0.85	63885	100000	4175	100000	2543	100000		-34.5	100000	100000	99999	100000	99999	100000			-91.5	99993	100000	99990	100000	99972	100000
0.86	61224	100000	3888	100000	2063	100000		-34.4	100000	100000	99999	100000	99999	100000			-91.4	99993	100000	99990	100000	99972	100000
0.87	59593	100000	3722	100000	1839	100000		-34.3	100000	100000	99999	100000	99999	100000			-91.3	99993	100000	99990	100000	99972	100000
0.88	56675	100000	3430	100000	1490	100000		-34.2	100000	100000	99999	100000	99999	100000			-91.2	99993	100000	99990	100000	99972	100000
0.89	54908	100000	3253	100000	1303	100000		-34.1	100000	100000	99999	100000	99999	100000			-91.1	99993	100000	99990	100000	99972	100000
0.9	51242	100000	2928	100000	988	100000		-34	100000	100000	99999	100000	99999	100000			-91	99993	100000	99990	100000	99972	100000
0.91	49421	100000	2739	100000	863	100000		-33.9	100000	100000	99999	100000	99999	100000			-90.9	99993	100000	99990	100000	99972	100000
0.92	45572	100000	2403	100000	607	100000		-33.8	100000	100000	99999	100000	99999	100000			-90.8	99993	100000	99990	100000	99972	100000
0.93	41745	100000	2099	100000	401	100000		-33.7	100000	100000	99999	100000	99999	100000			-90.7	99993	100000	99990	100000	99971	100000
0.94	38327	100000	1826	100000	295	100000		-33.6	100000	100000	99999	100000	99998	100000			-90.6	99993	100000	99990	100000	99971	100000
0.95	33687	100000	1497	100000	175	100000		-33.5	100000	100000	99999	100000	99998	100000			-90.5	99993	100000	99990	100000	99971	100000
0.96	29803	100000	1245	100000	110	100000		-33.4	100000	100000	99999	100000	99998	100000			-90.4	99993	100000	99990	100000	99971	100000
0.97	23629	100000	904	100000	52	100000		-33.3	100000	100000	99999	100000	99998	100000			-90.3	99993	100000	99990	100000	99971	100000
0.98	19062	100000	676	100000	25	100000		-33.2	100000	100000	99999	100000	99998	100000			-90.2	99993	100000	99990	100000	99971	100000
0.99	8943	100000	213	100000	4	100000		-33.1	100000	100000	99999	100000	99998	100000			-90.1	99993	100000	99990	100000	99970	100000
1	0	100000	0	100000	0	100000		-33	100000	100000	99999	100000	99997	100000			-90	99993	100000	99990	100000	99970	100000
								-32.9	100000	100000	99999	100000	99997	100000			-89.9	99993	100000	99990	100000	99970	100000
								-32.8	100000	100000	99999	100000	99997	100000			-89.8	99993	100000	99990	100000	99970	100000
								-32.7	100000	100000	99999	100000	99997	100000			-89.7	99993	100000	99990	100000	99970	100000
								-32.6	100000	100000	99999	100000	99997	100000			-89.6	99993	100000	99990	100000	99970	100000
								-32.5	100000	100000	99999	100000	99997	100000			-89.5	99993	100000	99990	100000	99970	100000
								-32.4	100000	100000	99999	100000	99997	100000			-89.4	99993	100000	99990	100000	99970	100000
								-32.3	100000	100000	99999	100000	99996	100000			-89.3	99993	100000	99990	100000	99970	100000
								-32.2	100000	100000	99999	100000	99996	100000			-89.2	99993	100000	99990	100000	99970	100000
								-32.1	100000	100000	99999	100000	99996	100000			-89.1	99993	100000	99990	100000	99970	100000
								-32	100000	100000	99999	100000	99996	100000			-89	99993	100000	99990	100000	99970	100000
								-31.9	100000	100000	99999	100000	99995	100000			-88.9	99993	100000	99990	100000	99970	100000
								-31.8	100000	100000	99999	100000	99995	100000			-88.8	99993	100000	99990	100000	99970	100000
								-31.7	100000	100000	99999	100000	99995	100000			-88.7	99993	100000	99990	100000	99970	100000
								-31.6	100000	100000	99999	100000	99995	100000			-88.6	99993	100000	99990	100000	99970	100000
								-31.5	100000	100000	99999	100000	99995	100000			-88.5	99993	100000	99990	100000	99970	100000
								-31.4	100000	100000	99999	100000	99995	100000			-88.4	99993	100000	99990	100000	99969	100000
								-31.3	100000	100000	99999	100000	99995	100000			-88.3	99993	100000	99990	100000	99969	100000
								-31.2	100000	100000	99999	100000	99995	100000			-88.2	99993	100000	99990	100000	99968	100000
								-31.1	100000	100000	99999	100000	99994	100000			-88.1	99993	100000	99990	100000	99968	100000
								-31	100000	100000	99999	100000	99993	100000			-88	99993	100000	99990	100000	99968	100000
								-30.9	100000	100000	99999	100000	99993	100000			-87.9	99993	100000	99990	100000	99968	100000
								-30.8	100000	100000	99999	100000	99993	100000			-87.8	99993	100000	99990	100000	99968	100000
								-30.7	100000	100000	99999	100000	99993	100000			-87.7	99993	100000	99990	100000	99967	100000
								-30.6	100000	100000	99999	100000	99992	100000			-87.6	99993	100000	99990	100000	99967	100000
								-30.5	100000	100000	99999	100000	99991	100000			-87.5	99993	100000	99990	100000	99966	100000
								-30.4	100000	100000	99999	100000	99991	100000			-87.4	99993	100000	99990	100000	99966	100000
								-30.3	100000	100000	99999	100000	99989	100000			-87.3	99993	100000	99990	100000	99966	100000
								-30.2	100000	100000	99999	100000	99989	100000			-87.2	99993	100000	99990	100000	99966	100000
								-30.1	100000	100000	99999	100000	99989	100000			-87.1	99993	100000	99990	100000	99966	100000
								-30	100000	100000	99999	100000	99988	100000			-87	99993	100000	99990	100000	99966	100000
								-29.9	100000	100000	99999	100000	99988	100000			-86.9	99993	100000	99990	100000	99966	100000
								-29.8	100000	100000	99999	100000	99988	100000			-86.8	99993	100000	99990	100000	99966	100000
								-29.7	100000	100000	99999	100000	99988	100000			-86.7	99992	100000	99990	100000	99966	100000
								-29.6	100000	100000	99999	100000	99987	100000			-86.6	99992	100000	99990	100000	99966	100000
								-29.5	99999	100000	99999	100000	99986	100000			-86.5	99992	100000	99990	100000	99966	100000
								-29.4	99999	100000	99999	100000	99985	100000			-86.4	99992	100000	99990	100000	99966	100000
								-29.3	99999	100000	99999	100000	99985	100000			-86.3	99992	100000	99990	100000	99966	100000
								-29.2	99999	100000	99999	100000	99985	100000			-86.2	99992	100000	99990	100000	99966	100000
								-29.1	99999	100000	99999	100000	99984	100000			-86.1	99992	100000	99990	100000	99966	100000
								-29	99999	100000	99999	100000	99984	100000			-86	99992	100000	99990	100000	99966	100000
								-28.9	99999	100000	99999	100000	99984	100000			-85.9	99992	100000	99990	100000	99966	100000
								-28.8	99999	100000	99998	100000	99984	100000			-85.8	99992	100000	99990	100000	99966	100000
								-28.7	99999	100000	99998	100000	99984	100000			-85.7	99992	100000	99990	100000	99966	100000
								-28.6	99999	100000	99998	100000	99983	100000			-85.6	99992	100000	99990	100000	99966	100000
								-28.5	99999	100000	99998	100000	99983	100000			-85.5	99992	100000	99990	100000	99966	100000
								-28.4	99999	100000	99998	100000	99983	100000			-85.4	99992	100000	99990	100000	99966	100000
								-28.3	99999	100000	99998	100000	99982	100000			-85.3	99992	100000	99990	100000	99966	100000
								-28.2	99999	100000	99998	100000	99982	100000			-85.2	99992	100000	99990	100000	99966	100000
								-28.1	99999	100000	99998	100000	99980	100000			-85.1	99992	100000	99990	100000	99966	100000
								-28	99999	100000	99998	100000	99980	100000			-85	99992	100000	99990	100000	99966	100000
								-27.9	99999	100000	99998	100000	99980	100000			-84.9	99992	100000	99990	100000	99966	100000
								-27.8	99999	100000	99998	100000	99980	100000			-84.8	99992	100000	99990	100000	99966	100000
								-27.7	99999	100000	99998	100000	99979	100000			-84.7	99992	100000	99990	100000	99966	100000
								-27.6	99999	100000	99998	100000	99979	100000			-84.6	99992	100000	99990	100000	99966	100000
								-27.5	99999	100000	99998	100000	99979	100000			-84.5	99992	100000	99990	100000	99965	100000
								-27.4	99999	100000	99998	100000	99979	100000			-84.4	99992	100000	99990	100000	99965	100000
								-27.3	99999	100000	99997	100000	99979	100000			-84.3	99992	100000	99990	100000	99965	100000
								-27.2	99999	100000	99997	100000	99978	100000			-84.2	99992	100000	99990	100000	99965	100000
								-27.1	99999	100000	99997	100000	99978	100000			-84.1	99992	100000	99990	100000	99965	100000
								-27	99999	100000	99997	100000	99977	100000			-84	99992	100000	99990	100000	99965	100000
								-26.9	99999	100000	99997	100000	99976	100000			-83.9	99992	100000	99990	100000	99965	100000
								-26.8	99999	100000	99997	100000	99975	100000			-83.8	99992	100000	99990	100000	99965	100000
								-26.7	99999	100000	99997	100000	99974	100000			-83.7	99992	100000	99990	100000	99965	100000
								-26.6	99999	100000	99997	100000	99974	100000			-83.6	99992	100000	99990	100000	99965	100000
								-26.5	99999	100000	99997	100000	99973	100000			-83.5	99992	100000	99990	100000	99965	100000
								-26.4	99999	100000	99997	100000	99972	100000			-83.4	99992	100000	99990	100000	99965	100000
								-26.3	99999	100000	99997	100000	99971	100000			-83.3	99992	100000	99990	100000	99964	100000
								-26.2	99999	100000	99997	100000	99970	100000			-83.2	99992	100000	99990	100000	99964	100000
								-26.1	99999	100000	99997	100000	99969	100000			-83.1	99992	100000	99990	100000	99964	100000
								-26	99999	100000	99997	100000	99967	100000			-83	99992	100000	99990	100000	99964	100000
								-25.9	99999	100000	99997	100000	99962	100000			-82.9	99992	100000	99990	100000	99964	100000
								-25.8	99999	100000	99997	100000	99961	100000			-82.8	99992	100000	99990	100000	99964	100000
								-25.7	99999	100000	99997	100000	99960	100000			-82.7	99992	100000	99990	100000	99964	100000
								-25.6	99999	100000	99997	100000	99957	100000			-82.6	99992	100000	99989	100000	99964	100000
								-25.5	99999	100000	99997	100000	99955	100000			-82.5	99992	100000	99989	100000	99963	100000
								-25.4	99999	100000	99997	100000	99954	100000			-82.4	99992	100000	99989	100000	99962	100000
								-25.3	99999	100000	99997	100000	99952	100000			-82.3	99992	100000	99989	100000	99962	100000
								-25.2	99999	100000	99997	100000	99949	100000			-82.2	99992	100000	99989	100000	99962	100000
								-25.1	99999	100000	99997	100000	99947	100000			-82.1	99992	100000	99989	100000	99962	100000
								-25	99999	100000	99997	100000	99944	100000			-82	99992	100000	99989	100000	99962	100000
								-24.9	99999	100000	99997	100000	99941	100000			-81.9	99992	100000	99989	100000	99962	100000
								-24.8	99999	100000	99997	100000	99939	100000			-81.8	99992	100000	99989	100000	99962	100000
								-24.7	99999	100000	99997	100000	99939	100000			-81.7	99992	100000	99989	100000	99962	100000
								-24.6	99999	100000	99997	100000	99936	100000			-81.6	99992	100000	99989	100000	99962	100000
								-24.5	99999	100000	99997	100000	99934	100000			-81.5	99992	100000	99989	100000	99962	100000
								-24.4	99999	100000	99997	100000	99930	100000			-81.4	99992	100000	99989	100000	99962	100000
								-24.3	99999	100000	99997	100000	99929	100000			-81.3	99992	100000	99989	100000	99962	100000
								-24.2	99999	100000	99997	100000	99927	100000			-81.2	99992	100000	99989	100000	99961	100000
								-24.1	99999	100000	99997	100000	99923	100000			-81.1	99992	100000	99989	100000	99960	100000
								-24	99999	100000	99997	100000	99921	100000			-81	99992	100000	99989	100000	99958	100000
								-23.9	99999	100000	99997	100000	99919	100000			-80.9	99992	100000	99989	100000	99958	100000
								-23.8	99999	100000	99997	100000	99917	100000			-80.8	99992	100000	99989	100000	99958	100000
								-23.7	99999	100000	99997	100000	99913	100000			-80.7	99992	100000	99989	100000	99958	100000
								-23.6	99999	100000	99997	100000	99912	100000			-80.6	99992	100000	99989	100000	99958	100000
								-23.5	99999	100000	99997	100000	99912	100000			-80.5	99992	100000	99989	100000	99958	100000
								-23.4	99999	100000	99997	100000	99908	100000			-80.4	99992	100000	99989	100000	99958	100000
								-23.3	99999	100000	99997	100000	99901	100000			-80.3	99992	100000	99989	100000	99958	100000
								-23.2	99999	100000	99997	100000	99899	100000			-80.2	99992	100000	99989	100000	99958	100000
								-23.1	99999	100000	99997	100000	99895	100000			-80.1	99992	100000	99989	100000	99958	100000
								-23	99999	100000	99997	100000	99891	100000			-80	99992	100000	99989	100000	99958	100000
								-22.9	99999	100000	99997	100000	99884	100000			-79.9	99992	100000	99989	100000	99958	100000
								-22.8	99999	100000	99997	100000	99880	100000			-79.8	99992	100000	99989	100000	99957	100000
								-22.7	99999	100000	99997	100000	99877	100000			-79.7	99992	100000	99989	100000	99957	100000
								-22.6	99999	100000	99997	100000	99872	100000			-79.6	99992	100000	99989	100000	99957	100000
								-22.5	99999	100000	99997	100000	99868	100000			-79.5	99992	100000	99989	100000	99956	100000
								-22.4	99999	100000	99997	100000	99866	100000			-79.4	99992	100000	99989	100000	99956	100000
								-22.3	99999	100000	99997	100000	99865	100000			-79.3	99992	100000	99989	100000	99956	100000
								-22.2	99999	100000	99997	100000	99861	100000			-79.2	99992	100000	99989	100000	99956	100000
								-22.1	99999	100000	99997	100000	99854	100000			-79.1	99992	100000	99989	100000	99956	100000
								-22	99999	100000	99996	100000	99846	100000			-79	99992	100000	99989	100000	99956	100000
								-21.9	99999	100000	99996	100000	99842	100000			-78.9	99992	100000	99989	100000	99956	100000
								-21.8	99999	100000	99996	100000	99835	100000			-78.8	99992	100000	99989	100000	99956	100000
								-21.7	99999	100000	99996	100000	99833	100000			-78.7	99992	100000	99989	100000	99956	100000
								-21.6	99999	100000	99996	100000	99827	100000			-78.6	99992	100000	99989	100000	99956	100000
								-21.5	99999	100000	99996	100000	99822	100000			-78.5	99992	100000	99989	100000	99956	100000
								-21.4	99999	100000	99996	100000	99812	100000			-78.4	99992	100000	99989	100000	99955	100000
								-21.3	99999	100000	99996	100000	99807	100000			-78.3	99992	100000	99989	100000	99955	100000
								-21.2	99999	100000	99996	100000	99799	100000			-78.2	99992	100000	99989	100000	99955	100000
								-21.1	99999	100000	99996	100000	99794	100000			-78.1	99992	100000	99989	100000	99955	100000
								-21	99999	100000	99996	100000	99791	100000			-78	99992	100000	99989	100000	99955	100000
								-20.9	99999	100000	99996	100000	99778	100000			-77.9	99992	100000	99989	100000	99955	100000
								-20.8	99999	100000	99996	100000	99775	100000			-77.8	99992	100000	99989	100000	99955	100000
								-20.7	99999	100000	99996	100000	99764	100000			-77.7	99992	100000	99989	100000	99955	100000
								-20.6	99999	100000	99996	100000	99752	100000			-77.6	99992	100000	99989	100000	99955	100000
								-20.5	99999	100000	99996	100000	99750	100000			-77.5	99992	100000	99989	100000	99955	100000
								-20.4	99999	100000	99996	100000	99739	100000			-77.4	99992	100000	99989	100000	99955	100000
								-20.3	99999	100000	99996	100000	99730	100000			-77.3	99992	100000	99989	100000	99955	100000
								-20.2	99999	100000	99996	100000	99720	100000			-77.2	99992	100000	99989	100000	99955	100000
								-20.1	99999	100000	99996	100000	99711	100000			-77.1	99992	100000	99989	100000	99955	100000
								-20	99999	100000	99996	100000	99697	100000			-77	99992	100000	99989	100000	99955	100000
								-19.9	99999	100000	99996	100000	99688	100000			-76.9	99992	100000	99989	100000	99955	100000
								-19.8	99999	100000	99996	100000	99680	100000			-76.8	99992	100000	99989	100000	99955	100000
								-19.7	99999	100000	99996	100000	99674	100000			-76.7	99992	100000	99989	100000	99955	100000
								-19.6	99999	100000	99996	100000	99663	100000			-76.6	99992	100000	99989	100000	99955	100000
								-19.5	99999	100000	99996	100000	99656	100000			-76.5	99992	100000	99989	100000	99955	100000
								-19.4	99999	100000	99996	100000	99641	100000			-76.4	99992	100000	99989	100000	99955	100000
								-19.3	99999	100000	99996	100000	99633	100000			-76.3	99992	100000	99989	100000	99955	100000
								-19.2	99999	100000	99996	100000	99621	100000			-76.2	99992	100000	99989	100000	99955	100000
								-19.1	99999	100000	99996	100000	99605	100000			-76.1	99992	100000	99989	100000	99955	100000
								-19	99999	100000	99996	100000	99590	100000			-76	99992	100000	99989	100000	99955	100000
								-18.9	99999	100000	99996	100000	99567	100000			-75.9	99992	100000	99989	100000	99955	100000
								-18.8	99999	100000	99996	100000	99549	100000			-75.8	99992	100000	99989	100000	99955	100000
								-18.7	99999	100000	99996	100000	99528	100000			-75.7	99992	100000	99989	100000	99954	100000
								-18.6	99999	100000	99996	100000	99502	100000			-75.6	99992	100000	99989	100000	99954	100000
								-18.5	99999	100000	99996	100000	99488	100000			-75.5	99992	100000	99989	100000	99954	100000
								-18.4	99999	100000	99996	100000	99476	100000			-75.4	99992	100000	99989	100000	99953	100000
								-18.3	99999	100000	99996	100000	99451	100000			-75.3	99992	100000	99989	100000	99953	100000
								-18.2	99999	100000	99996	100000	99432	100000			-75.2	99992	100000	99989	100000	99952	100000
								-18.1	99999	100000	99996	100000	99410	100000			-75.1	99992	100000	99989	100000	99952	100000
								-18	99999	100000	99996	100000	99382	100000			-75	99992	100000	99989	100000	99952	100000
								-17.9	99999	100000	99996	100000	99363	100000			-74.9	99992	100000	99989	100000	99952	100000
								-17.8	99999	100000	99996	100000	99336	100000			-74.8	99992	100000	99989	100000	99952	100000
								-17.7	99999	100000	99996	100000	99323	100000			-74.7	99992	100000	99989	100000	99952	100000
								-17.6	99999	100000	99996	100000	99307	100000			-74.6	99992	100000	99989	100000	99952	100000
								-17.5	99999	100000	99996	100000	99278	100000			-74.5	99992	100000	99989	100000	99950	100000
								-17.4	99999	100000	99996	100000	99245	100000			-74.4	99992	100000	99989	100000	99950	100000
								-17.3	99999	100000	99996	100000	99223	100000			-74.3	99992	100000	99989	100000	99950	100000
								-17.2	99999	100000	99996	100000	99193	100000			-74.2	99992	100000	99989	100000	99950	100000
								-17.1	99999	100000	99995	100000	99165	100000			-74.1	99992	100000	99989	100000	99950	100000
								-17	99999	100000	99995	100000	99141	100000			-74	99992	100000	99989	100000	99950	100000
								-16.9	99999	100000	99995	100000	99115	100000			-73.9	99992	100000	99989	100000	99950	100000
								-16.8	99999	100000	99995	100000	99074	100000			-73.8	99992	100000	99989	100000	99949	100000
								-16.7	99999	100000	99995	100000	99043	100000			-73.7	99992	100000	99989	100000	99948	100000
								-16.6	99999	100000	99994	100000	99009	100000			-73.6	99991	100000	99989	100000	99948	100000
								-16.5	99999	100000	99994	100000	98980	100000			-73.5	99991	100000	99989	100000	99947	100000
								-16.4	99999	100000	99994	100000	98947	100000			-73.4	99990	100000	99989	100000	99947	100000
								-16.3	99999	100000	99994	100000	98914	100000			-73.3	99990	100000	99989	100000	99947	100000
								-16.2	99999	100000	99994	100000	98865	100000			-73.2	99990	100000	99989	100000	99947	100000
								-16.1	99999	100000	99994	100000	98827	100000			-73.1	99990	100000	99989	100000	99947	100000
								-16	99999	100000	99994	100000	98775	100000			-73	99990	100000	99989	100000	99947	100000
								-15.9	99999	100000	99994	100000	98722	100000			-72.9	99990	100000	99988	100000	99946	100000
								-15.8	99999	100000	99994	100000	98689	100000			-72.8	99990	100000	99988	100000	99946	100000
								-15.7	99999	100000	99994	100000	98665	100000			-72.7	99990	100000	99988	100000	99945	100000
								-15.6	99999	100000	99993	100000	98610	100000			-72.6	99990	100000	99988	100000	99944	100000
								-15.5	99998	100000	99993	100000	98549	100000			-72.5	99990	100000	99988	100000	99944	100000
								-15.4	99998	100000	99993	100000	98501	100000			-72.4	99990	100000	99988	100000	99944	100000
								-15.3	99998	100000	99993	100000	98446	100000			-72.3	99990	100000	99988	100000	99944	100000
								-15.2	99998	100000	99993	100000	98386	100000			-72.2	99990	100000	99988	100000	99944	100000
								-15.1	99998	100000	99993	100000	98327	100000			-72.1	99990	100000	99988	100000	99944	100000
								-15	99998	100000	99993	100000	98271	100000			-72	99990	100000	99988	100000	99944	100000
								-14.9	99997	100000	99993	100000	98203	100000			-71.9	99990	100000	99988	100000	99944	100000
								-14.8	99997	100000	99993	100000	98131	100000			-71.8	99990	100000	99988	100000	99943	100000
								-14.7	99997	100000	99993	100000	98064	100000			-71.7	99990	100000	99988	100000	99943	100000
								-14.6	99997	100000	99993	100000	97989	100000			-71.6	99990	100000	99988	100000	99943	100000
								-14.5	99997	100000	99993	100000	97915	100000			-71.5	99990	100000	99988	100000	99943	100000
								-14.4	99997	100000	99993	100000	97847	100000			-71.4	99990	100000	99988	100000	99943	100000
								-14.3	99997	100000	99993	100000	97775	100000			-71.3	99990	100000	99988	100000	99943	100000
								-14.2	99996	100000	99993	100000	97708	100000			-71.2	99990	100000	99988	100000	99942	100000
								-14.1	99995	100000	99993	100000	97645	100000			-71.1	99990	100000	99988	100000	99942	100000
								-14	99994	100000	99993	100000	97575	100000			-71	99990	100000	99988	100000	99942	100000
								-13.9	99994	100000	99993	100000	97499	100000			-70.9	99990	100000	99988	100000	99942	100000
								-13.8	99993	100000	99991	100000	97420	100000			-70.8	99990	100000	99988	100000	99942	100000
								-13.7	99993	100000	99991	100000	97334	100000			-70.7	99990	100000	99988	100000	99942	100000
								-13.6	99992	100000	99991	100000	97251	100000			-70.6	99990	100000	99988	100000	99942	100000
								-13.5	99990	100000	99990	100000	97151	100000			-70.5	99990	100000	99988	100000	99942	100000
								-13.4	99990	100000	99989	100000	97055	100000			-70.4	99990	100000	99988	100000	99942	100000
								-13.3	99990	100000	99989	100000	96955	100000			-70.3	99990	100000	99988	100000	99942	100000
								-13.2	99990	100000	99989	100000	96871	100000			-70.2	99990	100000	99988	100000	99941	100000
								-13.1	99990	100000	99989	100000	96751	100000			-70.1	99990	100000	99988	100000	99941	100000
								-13	99990	100000	99989	100000	96633	100000			-70	99990	100000	99988	100000	99941	100000
								-12.9	99990	100000	99986	100000	96520	100000			-69.9	99990	100000	99988	100000	99941	100000
								-12.8	99990	100000	99985	100000	96412	100000			-69.8	99990	100000	99988	100000	99941	100000
								-12.7	99989	100000	99985	100000	96300	100000			-69.7	99990	100000	99988	100000	99939	100000
								-12.6	99988	100000	99984	100000	96174	100000			-69.6	99990	100000	99988	100000	99939	100000
								-12.5	99986	100000	99983	100000	96046	100000			-69.5	99990	100000	99988	100000	99939	100000
								-12.4	99985	100000	99983	100000	95918	100000			-69.4	99990	100000	99988	100000	99939	100000
								-12.3	99985	100000	99983	100000	95784	100000			-69.3	99990	100000	99988	100000	99939	100000
								-12.2	99985	100000	99983	100000	95628	100000			-69.2	99990	100000	99988	100000	99939	100000
								-12.1	99985	100000	99981	100000	95498	100000			-69.1	99990	100000	99988	100000	99939	100000
								-12	99985	100000	99980	100000	95379	100000			-69	99990	100000	99987	100000	99939	100000
								-11.9	99985	100000	99979	100000	95232	100000			-68.9	99990	100000	99987	100000	99939	100000
								-11.8	99984	100000	99979	100000	95086	100000			-68.8	99990	100000	99987	100000	99938	100000
								-11.7	99984	100000	99979	100000	94941	100000			-68.7	99990	100000	99987	100000	99937	100000
								-11.6	99982	100000	99979	100000	94780	100000			-68.6	99990	100000	99987	100000	99937	100000
								-11.5	99981	100000	99979	100000	94626	100000			-68.5	99990	100000	99987	100000	99937	100000
								-11.4	99981	100000	99978	100000	94455	100000			-68.4	99990	100000	99987	100000	99937	100000
								-11.3	99981	100000	99977	100000	94277	100000			-68.3	99990	100000	99987	100000	99937	100000
								-11.2	99979	100000	99974	100000	94107	100000			-68.2	99990	100000	99987	100000	99937	100000
								-11.1	99977	100000	99973	100000	93946	100000			-68.1	99990	100000	99987	100000	99937	100000
								-11	99977	100000	99972	100000	93766	100000			-68	99990	100000	99987	100000	99935	100000
								-10.9	99976	100000	99971	100000	93590	100000			-67.9	99990	100000	99987	100000	99935	100000
								-10.8	99976	100000	99969	100000	93404	100000			-67.8	99990	100000	99987	100000	99935	100000
								-10.7	99975	100000	99968	100000	93179	100000			-67.7	99990	100000	99987	100000	99935	100000
								-10.6	99973	100000	99966	100000	92952	100000			-67.6	99990	100000	99987	100000	99935	100000
								-10.5	99973	100000	99966	100000	92746	100000			-67.5	99990	100000	99987	100000	99935	100000
								-10.4	99972	100000	99965	100000	92539	100000			-67.4	99990	100000	99987	100000	99935	100000
								-10.3	99972	100000	99964	100000	92319	100000			-67.3	99990	100000	99987	100000	99935	100000
								-10.2	99972	100000	99963	100000	92086	100000			-67.2	99990	100000	99987	100000	99934	100000
								-10.1	99969	100000	99960	100000	91843	100000			-67.1	99990	100000	99987	100000	99933	100000
								-10	99969	100000	99957	100000	91580	100000			-67	99990	100000	99987	100000	99933	100000
								-9.9	99969	100000	99956	100000	91339	100000			-66.9	99989	100000	99987	100000	99932	100000
								-9.8	99968	100000	99954	100000	91066	100000			-66.8	99989	100000	99987	100000	99932	100000
								-9.7	99968	100000	99954	100000	90781	100000			-66.7	99989	100000	99987	100000	99931	100000
								-9.6	99965	100000	99952	100000	90550	100000			-66.6	99989	100000	99987	100000	99930	100000
								-9.5	99965	100000	99949	100000	90264	100000			-66.5	99989	100000	99987	100000	99930	100000
								-9.4	99961	100000	99946	100000	89970	100000			-66.4	99989	100000	99987	100000	99930	100000
								-9.3	99959	100000	99946	100000	89642	100000			-66.3	99989	100000	99987	100000	99929	100000
								-9.2	99958	100000	99943	100000	89325	100000			-66.2	99989	100000	99987	100000	99929	100000
								-9.1	99957	100000	99940	100000	89036	100000			-66.1	99989	100000	99987	100000	99929	100000
								-9	99957	100000	99938	100000	88701	100000			-66	99989	100000	99987	100000	99928	100000
								-8.9	99955	100000	99937	100000	88345	100000			-65.9	99989	100000	99987	100000	99928	100000
								-8.8	99951	100000	99934	100000	87989	100000			-65.8	99989	100000	99987	100000	99928	100000
								-8.7	99949	100000	99931	100000	87615	100000			-65.7	99989	100000	99987	100000	99928	100000
								-8.6	99948	100000	99923	100000	87255	100000			-65.6	99989	100000	99987	100000	99928	100000
								-8.5	99945	100000	99921	100000	86838	100000			-65.5	99989	100000	99987	100000	99927	100000
								-8.4	99942	100000	99920	100000	86483	100000			-65.4	99989	100000	99987	100000	99927	100000
								-8.3	99939	100000	99918	100000	86091	100000			-65.3	99989	100000	99987	100000	99927	100000
								-8.2	99932	100000	99914	100000	85684	100000			-65.2	99989	100000	99987	100000	99927	100000
								-8.1	99930	100000	99905	100000	85262	100000			-65.1	99989	100000	99987	100000	99927	100000
								-8	99929	100000	99902	100000	84842	100000			-65	99989	100000	99987	100000	99927	100000
								-7.9	99927	100000	99895	100000	84386	100000			-64.9	99989	100000	99987	100000	99926	100000
								-7.8	99923	100000	99893	100000	83892	100000			-64.8	99989	100000	99987	100000	99926	100000
								-7.7	99921	100000	99884	100000	83427	100000			-64.7	99989	100000	99987	100000	99926	100000
								-7.6	99918	100000	99883	100000	82956	100000			-64.6	99989	100000	99987	100000	99925	100000
								-7.5	99913	100000	99875	100000	82439	100000			-64.5	99989	100000	99987	100000	99925	100000
								-7.4	99909	100000	99871	100000	81934	100000			-64.4	99989	100000	99987	100000	99925	100000
								-7.3	99906	100000	99865	100000	81403	100000			-64.3	99989	100000	99987	100000	99924	100000
								-7.2	99899	100000	99861	100000	80876	100000			-64.2	99989	100000	99987	100000	99924	100000
								-7.1	99896	100000	99856	100000	80339	100000			-64.1	99989	100000	99987	100000	99923	100000
								-7	99892	100000	99841	100000	79810	100000			-64	99989	100000	99987	100000	99922	100000
								-6.9	99886	100000	99833	100000	79207	100000			-63.9	99989	100000	99987	100000	99922	100000
								-6.8	99880	100000	99821	100000	78640	100000			-63.8	99989	100000	99987	100000	99920	100000
								-6.7	99875	100000	99809	100000	78038	100000			-63.7	99989	100000	99987	100000	99919	100000
								-6.6	99864	100000	99799	100000	77430	100000			-63.6	99989	100000	99987	100000	99919	100000
								-6.5	99855	100000	99787	100000	76784	100000			-63.5	99989	100000	99987	100000	99919	100000
								-6.4	99851	100000	99774	100000	76096	100000			-63.4	99989	100000	99987	100000	99919	100000
								-6.3	99845	100000	99760	100000	75381	100000			-63.3	99989	100000	99986	100000	99919	100000
								-6.2	99838	100000	99745	100000	74692	100000			-63.2	99989	100000	99986	100000	99918	100000
								-6.1	99828	100000	99730	100000	73991	100000			-63.1	99989	100000	99986	100000	99916	100000
								-6	99816	100000	99716	100000	73281	100000			-63	99989	100000	99986	100000	99916	100000
								-5.9	99807	100000	99701	100000	72536	100000			-62.9	99989	100000	99986	100000	99916	100000
								-5.8	99793	100000	99687	100000	71819	100000			-62.8	99989	100000	99985	100000	99916	100000
								-5.7	99781	100000	99667	100000	71077	100000			-62.7	99989	100000	99985	100000	99916	100000
								-5.6	99770	100000	99637	100000	70327	100000			-62.6	99989	100000	99985	100000	99915	100000
								-5.5	99759	100000	99615	100000	69552	100000			-62.5	99989	100000	99985	100000	99915	100000
								-5.4	99748	100000	99593	100000	68738	100000			-62.4	99989	100000	99985	100000	99915	100000
								-5.3	99734	100000	99563	100000	67914	100000			-62.3	99988	100000	99985	100000	99915	100000
								-5.2	99719	100000	99544	100000	67129	100000			-62.2	99988	100000	99985	100000	99915	100000
								-5.1	99702	100000	99519	100000	66273	100000			-62.1	99988	100000	99985	100000	99915	100000
								-5	99687	100000	99486	100000	65413	100000			-62	99988	100000	99985	100000	99915	100000
								-4.9	99671	100000	99442	100000	64497	100000			-61.9	99988	100000	99985	100000	99914	100000
								-4.8	99640	100000	99407	100000	63568	100000			-61.8	99988	100000	99984	100000	99914	100000
								-4.7	99620	100000	99381	100000	62640	100000			-61.7	99988	100000	99984	100000	99914	100000
								-4.6	99591	100000	99342	100000	61719	100000			-61.6	99988	100000	99984	100000	99914	100000
								-4.5	99566	100000	99301	100000	60793	100000			-61.5	99988	100000	99984	100000	99914	100000
								-4.4	99529	100000	99255	100000	59833	100000			-61.4	99988	100000	99984	100000	99914	100000
								-4.3	99503	100000	99196	100000	58837	100000			-61.3	99988	100000	99984	100000	99912	100000
								-4.2	99474	100000	99136	100000	57888	100000			-61.2	99988	100000	99984	100000	99912	100000
								-4.1	99445	100000	99090	100000	56864	100000			-61.1	99988	100000	99984	100000	99912	100000
								-4	99410	100000	99036	100000	55816	100000			-61	99988	100000	99984	100000	99910	100000
								-3.9	99370	100000	98957	100000	54751	100000			-60.9	99988	100000	99984	100000	99909	100000
								-3.8	99336	100000	98890	100000	53657	100000			-60.8	99988	100000	99984	100000	99907	100000
								-3.7	99287	100000	98809	100000	52612	100000			-60.7	99988	100000	99984	100000	99907	100000
								-3.6	99236	100000	98713	100000	51557	100000			-60.6	99988	100000	99984	100000	99907	100000
								-3.5	99168	100000	98611	100000	50541	100000			-60.5	99988	100000	99984	100000	99907	100000
								-3.4	99108	100000	98520	100000	49450	100000			-60.4	99988	100000	99984	100000	99907	100000
								-3.3	99055	100000	98400	100000	48364	100000			-60.3	99988	100000	99984	100000	99907	100000
								-3.2	98989	100000	98266	100000	47202	100000			-60.2	99988	100000	99984	100000	99907	100000
								-3.1	98927	100000	98132	100000	46078	100000			-60.1	99988	100000	99984	100000	99907	100000
								-3	98839	100000	97986	100000	44916	100000			-60	99988	100000	99984	100000	99907	100000
								-2.9	98757	100000	97838	100000	43803	100000			-59.9	99988	100000	99984	100000	99907	100000
								-2.8	98660	100000	97661	100000	42628	100000			-59.8	99988	100000	99984	100000	99907	100000
								-2.7	98575	100000	97477	100000	41492	100000			-59.7	99988	100000	99984	100000	99904	100000
								-2.6	98459	100000	97287	100000	40373	100000			-59.6	99988	100000	99983	100000	99904	100000
								-2.5	98356	100000	97084	100000	39270	100000			-59.5	99988	100000	99983	100000	99904	100000
								-2.4	98207	100000	96839	100000	38143	100000			-59.4	99988	100000	99983	100000	99904	100000
								-2.3	98086	100000	96580	100000	37054	100000			-59.3	99988	100000	99983	100000	99903	100000
								-2.2	97955	100000	96294	100000	35918	100000			-59.2	99988	100000	99983	100000	99903	100000
								-2.1	97820	100000	95997	100000	34747	100000			-59.1	99988	100000	99983	100000	99902	100000
								-2	97652	100000	95700	100000	33609	100000			-59	99988	100000	99983	100000	99902	100000
								-1.9	97461	100000	95368	100000	32494	100000			-58.9	99988	100000	99983	100000	99901	100000
								-1.8	97248	100000	94973	100000	31317	100000			-58.8	99988	100000	99983	100000	99898	100000
								-1.7	97050	100000	94571	100000	30201	100000			-58.7	99988	100000	99983	100000	99897	100000
								-1.6	96813	100000	94137	100000	29126	100000			-58.6	99988	100000	99983	100000	99894	100000
								-1.5	96566	100000	93666	100000	27922	100000			-58.5	99988	100000	99983	100000	99893	100000
								-1.4	96309	100000	93134	100000	26834	100000			-58.4	99988	100000	99983	100000	99893	100000
								-1.3	96001	100000	92575	100000	25736	100000			-58.3	99988	100000	99983	100000	99893	100000
								-1.2	95700	100000	91965	100000	24587	100000			-58.2	99988	100000	99983	100000	99893	100000
								-1.1	95365	100000	91264	100000	23527	100000			-58.1	99988	100000	99982	100000	99890	100000
								-1	95019	100000	90561	100000	22460	100000			-58	99988	100000	99982	100000	99889	100000
								-0.9	94636	100000	89763	100000	21383	100000			-57.9	99988	100000	99982	100000	99888	100000
								-0.8	94205	100000	88930	100000	20336	100000			-57.8	99988	100000	99982	100000	99888	100000
								-0.7	93713	100000	88044	100000	19316	100000			-57.7	99988	100000	99982	100000	99886	100000
								-0.6	93184	100000	87042	100000	18316	100000			-57.6	99988	100000	99982	100000	99886	100000
								-0.5	92634	100000	85913	100000	17331	100000			-57.5	99988	100000	99982	100000	99885	100000
								-0.4	92044	100000	84726	100000	16345	100000			-57.4	99988	100000	99982	100000	99884	100000
								-0.3	91308	100000	83499	100000	15357	100000			-57.3	99988	100000	99982	100000	99884	100000
								-0.2	90592	100000	82094	100000	14421	100000			-57.2	99988	100000	99982	100000	99883	100000
								-0.1	89796	100000	80566	100000	13396	100000			-57.1	99988	100000	99982	100000	99881	100000
								0	88847	100000	78876	100000	12374	100000			-57	99988	100000	99982	100000	99881	100000
								0.1	87909	100000	77053	100000	11405	100000			-56.9	99987	100000	99982	100000	99879	100000
								0.2	87006	100000	75282	100000	10534	100000			-56.8	99987	100000	99982	100000	99879	100000
								0.3	86015	100000	73491	100000	9789	100000			-56.7	99987	100000	99982	100000	99878	100000
								0.4	84974	100000	71704	100000	9074	100000			-56.6	99987	100000	99982	100000	99876	100000
								0.5	83880	100000	69842	100000	8407	100000			-56.5	99987	100000	99982	100000	99875	100000
								0.6	82760	100000	68055	100000	7826	100000			-56.4	99987	100000	99982	100000	99874	100000
								0.7	81617	100000	66279	100000	7245	100000			-56.3	99987	100000	99982	100000	99873	100000
								0.8	80454	100000	64455	100000	6742	100000			-56.2	99987	100000	99982	100000	99870	100000
								0.9	79212	100000	62535	100000	6224	100000			-56.1	99987	100000	99982	100000	99870	100000
								1	77962	100000	60667	100000	5732	100000			-56	99987	100000	99982	100000	99869	100000
								1.1	76719	100000	58745	100000	5281	100000			-55.9	99987	100000	99982	100000	99869	100000
								1.2	75314	100000	56895	100000	4895	100000			-55.8	99987	100000	99982	100000	99866	100000
								1.3	73959	100000	55033	100000	4525	100000			-55.7	99987	100000	99982	100000	99866	100000
								1.4	72566	100000	53188	100000	4186	100000			-55.6	99987	100000	99982	100000	99863	100000
								1.5	71119	100000	51344	100000	3877	100000			-55.5	99987	100000	99982	100000	99862	100000
								1.6	69692	100000	49579	100000	3610	100000			-55.4	99987	100000	99982	100000	99860	100000
								1.7	68273	100000	47741	100000	3312	100000			-55.3	99987	100000	99982	100000	99860	100000
								1.8	66805	100000	46031	100000	3079	100000			-55.2	99987	100000	99982	100000	99859	100000
								1.9	65253	100000	44285	100000	2856	100000			-55.1	99987	100000	99982	100000	99856	100000
								2	63697	100000	42546	100000	2645	100000			-55	99987	100000	99982	100000	99855	100000
								2.1	62198	100000	40884	100000	2463	100000			-54.9	99987	100000	99982	100000	99851	100000
								2.2	60605	100000	39232	100000	2308	100000			-54.8	99987	100000	99982	100000	99851	100000
								2.3	58992	100000	37688	100000	2131	100000			-54.7	99987	100000	99981	100000	99850	100000
								2.4	57500	100000	36070	100000	1979	100000			-54.6	99987	100000	99981	100000	99849	100000
								2.5	55970	100000	34568	100000	1829	100000			-54.5	99987	100000	99981	100000	99847	100000
								2.6	54518	100000	33063	100000	1698	100000			-54.4	99987	100000	99981	100000	99847	100000
								2.7	53043	100000	31648	100000	1552	100000			-54.3	99987	100000	99981	100000	99846	100000
								2.8	51586	100000	30226	100000	1449	100000			-54.2	99987	100000	99981	100000	99845	100000
								2.9	50088	100000	28874	100000	1332	100000			-54.1	99987	100000	99981	100000	99845	100000
								3	48582	100000	27585	100000	1241	100000			-54	99987	100000	99981	100000	99845	100000
								3.1	47137	100000	26251	100000	1162	100000			-53.9	99987	100000	99980	100000	99844	100000
								3.2	45736	100000	24995	100000	1078	100000			-53.8	99987	100000	99980	100000	99842	100000
								3.3	44310	100000	23871	100000	1006	100000			-53.7	99987	100000	99980	100000	99841	100000
								3.4	42956	100000	22744	100000	948	100000			-53.6	99987	100000	99980	100000	99839	100000
								3.5	41600	100000	21631	100000	901	100000			-53.5	99987	100000	99980	100000	99838	100000
								3.6	40263	100000	20584	100000	853	100000			-53.4	99987	100000	99980	100000	99837	100000
								3.7	38919	100000	19573	100000	782	100000			-53.3	99987	100000	99980	100000	99835	100000
								3.8	37639	100000	18616	100000	734	100000			-53.2	99987	100000	99980	100000	99833	100000
								3.9	36465	100000	17678	100000	679	100000			-53.1	99987	100000	99980	100000	99832	100000
								4	35257	100000	16770	100000	636	100000			-53	99987	100000	99980	100000	99830	100000
								4.1	34036	100000	15966	100000	590	100000			-52.9	99987	100000	99980	100000	99829	100000
								4.2	32906	100000	15130	100000	557	100000			-52.8	99987	100000	99980	100000	99827	100000
								4.3	31786	100000	14360	100000	520	100000			-52.7	99987	100000	99980	100000	99825	100000
								4.4	30701	100000	13679	100000	480	100000			-52.6	99987	100000	99980	100000	99823	100000
								4.5	29715	100000	12991	100000	442	100000			-52.5	99987	100000	99980	100000	99821	100000
								4.6	28644	100000	12380	100000	416	100000			-52.4	99987	100000	99980	100000	99819	100000
								4.7	27692	100000	11769	100000	380	100000			-52.3	99987	100000	99980	100000	99817	100000
								4.8	26679	100000	11137	100000	358	100000			-52.2	99986	100000	99980	100000	99816	100000
								4.9	25746	100000	10535	100000	334	100000			-52.1	99986	100000	99980	100000	99815	100000
								5	24850	100000	10016	100000	316	100000			-52	99986	100000	99980	100000	99814	100000
								5.1	23994	100000	9485	100000	301	100000			-51.9	99986	100000	99980	100000	99812	100000
								5.2	23171	100000	8998	100000	286	100000			-51.8	99986	100000	99980	100000	99810	100000
								5.3	22335	100000	8531	100000	265	100000			-51.7	99986	100000	99980	100000	99809	100000
								5.4	21550	100000	8062	100000	253	100000			-51.6	99986	100000	99980	100000	99806	100000
								5.5	20773	100000	7642	100000	240	100000			-51.5	99986	100000	99980	100000	99804	100000
								5.6	20018	100000	7281	100000	228	100000			-51.4	99986	100000	99980	100000	99801	100000
								5.7	19286	100000	6946	100000	216	100000			-51.3	99986	100000	99980	100000	99800	100000
								5.8	18566	100000	6598	100000	207	100000			-51.2	99986	100000	99980	100000	99800	100000
								5.9	17937	100000	6202	100000	196	100000			-51.1	99986	100000	99980	100000	99800	100000
								6	17278	100000	5868	100000	191	100000			-51	99986	100000	99980	100000	99797	100000
								6.1	16669	100000	5555	100000	183	100000			-50.9	99986	100000	99980	100000	99797	100000
								6.2	16055	100000	5276	100000	171	100000			-50.8	99986	100000	99980	100000	99793	100000
								6.3	15467	100000	5032	100000	159	100000			-50.7	99986	100000	99979	100000	99792	100000
								6.4	14918	100000	4789	100000	150	100000			-50.6	99986	100000	99979	100000	99791	100000
								6.5	14366	100000	4567	100000	142	100000			-50.5	99986	100000	99979	100000	99791	100000
								6.6	13834	100000	4339	100000	135	100000			-50.4	99986	100000	99979	100000	99786	100000
								6.7	13363	100000	4086	100000	124	100000			-50.3	99986	100000	99979	100000	99784	100000
								6.8	12869	100000	3870	100000	119	100000			-50.2	99986	100000	99979	100000	99780	100000
								6.9	12426	100000	3680	100000	116	100000			-50.1	99986	100000	99979	100000	99777	100000
								7	11973	100000	3508	100000	108	100000			-50	99986	100000	99979	100000	99773	100000
								7.1	11548	100000	3329	100000	106	100000			-49.9	99986	100000	99979	100000	99770	100000
								7.2	11132	100000	3162	100000	102	100000			-49.8	99986	100000	99979	100000	99767	100000
								7.3	10751	100000	3010	100000	99	100000			-49.7	99985	100000	99979	100000	99766	100000
								7.4	10329	100000	2864	100000	96	100000			-49.6	99985	100000	99979	100000	99764	100000
								7.5	9940	100000	2715	100000	88	100000			-49.5	99985	100000	99979	100000	99764	100000
								7.6	9577	100000	2578	100000	82	100000			-49.4	99985	100000	99979	100000	99762	100000
								7.7	9236	100000	2439	100000	80	100000			-49.3	99985	100000	99979	100000	99760	100000
								7.8	8916	100000	2317	100000	77	100000			-49.2	99985	100000	99979	100000	99760	100000
								7.9	8586	100000	2189	100000	75	100000			-49.1	99985	100000	99979	100000	99760	100000
								8	8323	100000	2069	100000	71	100000			-49	99985	100000	99979	100000	99759	100000
								8.1	8045	100000	1971	100000	71	100000			-48.9	99985	100000	99979	100000	99758	100000
								8.2	7761	100000	1882	100000	71	100000			-48.8	99985	100000	99979	100000	99756	100000
								8.3	7498	100000	1787	100000	69	100000			-48.7	99985	100000	99979	100000	99755	100000
								8.4	7236	100000	1704	100000	63	100000			-48.6	99985	100000	99979	100000	99754	100000
								8.5	6971	100000	1606	100000	59	100000			-48.5	99985	100000	99979	100000	99754	100000
								8.6	6700	100000	1522	100000	56	100000			-48.4	99985	100000	99979	100000	99750	100000
								8.7	6445	100000	1451	100000	52	100000			-48.3	99985	100000	99979	100000	99744	100000
								8.8	6212	100000	1393	100000	49	100000			-48.2	99985	100000	99979	100000	99744	100000
								8.9	5964	100000	1328	100000	48	100000			-48.1	99985	100000	99979	100000	99740	100000
								9	5750	100000	1257	100000	47	100000			-48	99985	100000	99979	100000	99736	100000
								9.1	5555	100000	1191	100000	47	100000			-47.9	99985	100000	99979	100000	99734	100000
								9.2	5372	100000	1142	100000	45	100000			-47.8	99985	100000	99979	100000	99732	100000
								9.3	5184	100000	1087	100000	44	100000			-47.7	99985	100000	99979	100000	99729	100000
								9.4	5011	100000	1043	100000	42	100000			-47.6	99985	100000	99979	100000	99725	100000
								9.5	4833	100000	998	100000	41	100000			-47.5	99985	100000	99979	100000	99723	100000
								9.6	4643	100000	959	100000	40	100000			-47.4	99985	100000	99979	100000	99721	100000
								9.7	4461	100000	911	100000	38	100000			-47.3	99985	100000	99979	100000	99719	100000
								9.8	4300	100000	864	100000	38	100000			-47.2	99985	100000	99979	100000	99715	100000
								9.9	4156	100000	814	100000	37	100000			-47.1	99985	100000	99979	100000	99711	100000
								10	3999	100000	775	100000	36	100000			-47	99985	100000	99979	100000	99706	100000
								10.1	3852	100000	736	100000	35	100000			-46.9	99985	100000	99979	100000	99703	100000
								10.2	3711	100000	709	100000	34	100000			-46.8	99985	100000	99979	100000	99700	100000
								10.3	3583	100000	675	100000	34	100000			-46.7	99985	100000	99979	100000	99692	100000
								10.4	3454	100000	643	100000	34	100000			-46.6	99985	100000	99979	100000	99690	100000
								10.5	3362	100000	611	100000	32	100000			-46.5	99985	100000	99978	100000	99689	100000
								10.6	3237	100000	586	100000	32	100000			-46.4	99985	100000	99978	100000	99689	100000
								10.7	3118	100000	568	100000	32	100000			-46.3	99985	100000	99978	100000	99682	100000
								10.8	2997	100000	541	100000	31	100000			-46.2	99985	100000	99978	100000	99680	100000
								10.9	2879	100000	523	100000	30	100000			-46.1	99985	100000	99978	100000	99677	100000
								11	2782	100000	508	100000	29	100000			-46	99985	100000	99978	100000	99677	100000
								11.1	2699	100000	488	100000	28	100000			-45.9	99985	100000	99978	100000	99674	100000
								11.2	2621	100000	472	100000	28	100000			-45.8	99985	100000	99978	100000	99672	100000
								11.3	2538	100000	455	100000	28	100000			-45.7	99985	100000	99978	100000	99669	100000
								11.4	2435	100000	433	100000	28	100000			-45.6	99985	100000	99978	100000	99668	100000
								11.5	2337	100000	413	100000	27	100000			-45.5	99985	100000	99978	100000	99667	100000
								11.6	2261	100000	398	100000	27	100000			-45.4	99985	100000	99978	100000	99666	100000
								11.7	2174	100000	377	100000	25	100000			-45.3	99985	100000	99978	100000	99662	100000
								11.8	2084	100000	360	100000	24	100000			-45.2	99985	100000	99978	100000	99661	100000
								11.9	2010	100000	345	100000	24	100000			-45.1	99985	100000	99978	100000	99661	100000
								12	1945	100000	328	100000	23	100000			-45	99985	100000	99978	100000	99659	100000
								12.1	1870	100000	308	100000	22	100000			-44.9	99985	100000	99978	100000	99654	100000
								12.2	1810	100000	296	100000	21	100000			-44.8	99985	100000	99978	100000	99651	100000
								12.3	1764	100000	284	100000	19	100000			-44.7	99985	100000	99978	100000	99648	100000
								12.4	1701	100000	275	100000	19	100000			-44.6	99985	100000	99978	100000	99644	100000
								12.5	1639	100000	264	100000	19	100000			-44.5	99985	100000	99978	100000	99639	100000
								12.6	1591	100000	257	100000	18	100000			-44.4	99985	100000	99978	100000	99635	100000
								12.7	1525	100000	250	100000	18	100000			-44.3	99985	100000	99978	100000	99632	100000
								12.8	1486	100000	244	100000	18	100000			-44.2	99985	100000	99978	100000	99628	100000
								12.9	1437	100000	236	100000	18	100000			-44.1	99985	100000	99978	100000	99626	100000
								13	1388	100000	224	100000	18	100000			-44	99985	100000	99978	100000	99623	100000
								13.1	1352	100000	216	100000	18	100000			-43.9	99985	100000	99978	100000	99617	100000
								13.2	1312	100000	210	100000	18	100000			-43.8	99985	100000	99978	100000	99610	100000
								13.3	1271	100000	202	100000	18	100000			-43.7	99985	100000	99978	100000	99607	100000
								13.4	1227	100000	197	100000	18	100000			-43.6	99985	100000	99978	100000	99601	100000
								13.5	1184	100000	187	100000	18	100000			-43.5	99985	100000	99978	100000	99600	100000
								13.6	1138	100000	178	100000	18	100000			-43.4	99985	100000	99978	100000	99594	100000
								13.7	1100	100000	171	100000	18	100000			-43.3	99985	100000	99978	100000	99590	100000
								13.8	1070	100000	168	100000	18	100000			-43.2	99985	100000	99978	100000	99585	100000
								13.9	1040	100000	156	100000	18	100000			-43.1	99985	100000	99978	100000	99582	100000
								14	995	100000	151	100000	18	100000			-43	99985	100000	99978	100000	99574	100000
								14.1	965	100000	149	100000	18	100000			-42.9	99985	100000	99978	100000	99567	100000
								14.2	926	100000	143	100000	18	100000			-42.8	99984	100000	99978	100000	99562	100000
								14.3	887	100000	138	100000	16	100000			-42.7	99984	100000	99978	100000	99558	100000
								14.4	856	100000	132	100000	16	100000			-42.6	99984	100000	99978	100000	99557	100000
								14.5	831	100000	128	100000	16	100000			-42.5	99984	100000	99978	100000	99552	100000
								14.6	801	100000	120	100000	16	100000			-42.4	99984	100000	99978	100000	99544	100000
								14.7	773	100000	118	100000	16	100000			-42.3	99984	100000	99978	100000	99539	100000
								14.8	750	100000	113	100000	16	100000			-42.2	99984	100000	99978	100000	99533	100000
								14.9	733	100000	112	100000	16	100000			-42.1	99984	100000	99978	100000	99528	100000
								15	702	100000	110	100000	16	100000			-42	99984	100000	99978	100000	99527	100000
								15.1	681	100000	104	100000	16	100000			-41.9	99984	100000	99978	100000	99524	100000
								15.2	665	100000	103	100000	16	100000			-41.8	99984	100000	99978	100000	99520	100000
								15.3	647	100000	100	100000	16	100000			-41.7	99984	100000	99978	100000	99516	100000
								15.4	627	100000	99	100000	16	100000			-41.6	99984	100000	99978	100000	99510	100000
								15.5	604	100000	95	100000	16	100000			-41.5	99984	100000	99978	100000	99504	100000
								15.6	585	100000	94	100000	16	100000			-41.4	99984	100000	99978	100000	99500	100000
								15.7	563	100000	89	100000	16	100000			-41.3	99983	100000	99978	100000	99498	100000
								15.8	541	100000	88	100000	16	100000			-41.2	99983	100000	99978	100000	99488	100000
								15.9	522	100000	86	100000	16	100000			-41.1	99983	100000	99978	100000	99486	100000
								16	507	100000	85	100000	16	100000			-41	99983	100000	99978	100000	99479	100000
								16.1	489	100000	84	100000	16	100000			-40.9	99983	100000	99978	100000	99469	100000
								16.2	477	100000	82	100000	16	100000			-40.8	99983	100000	99978	100000	99465	100000
								16.3	462	100000	80	100000	16	100000			-40.7	99983	100000	99978	100000	99461	100000
								16.4	446	100000	78	100000	16	100000			-40.6	99983	100000	99978	100000	99456	100000
								16.5	427	100000	78	100000	15	100000			-40.5	99982	100000	99978	100000	99449	100000
								16.6	413	100000	76	100000	15	100000			-40.4	99982	100000	99978	100000	99443	100000
								16.7	398	100000	73	100000	15	100000			-40.3	99982	100000	99978	100000	99439	100000
								16.8	380	100000	71	100000	15	100000			-40.2	99982	100000	99978	100000	99428	100000
								16.9	365	100000	66	100000	15	100000			-40.1	99982	100000	99978	100000	99426	100000
								17	352	100000	61	100000	15	100000			-40	99982	100000	99978	100000	99422	100000
								17.1	340	100000	57	100000	15	100000			-39.9	99982	100000	99978	100000	99419	100000
								17.2	335	100000	56	100000	15	100000			-39.8	99982	100000	99978	100000	99416	100000
								17.3	329	100000	54	100000	15	100000			-39.7	99982	100000	99978	100000	99411	100000
								17.4	319	100000	54	100000	15	100000			-39.6	99982	100000	99978	100000	99401	100000
								17.5	308	100000	53	100000	15	100000			-39.5	99982	100000	99978	100000	99397	100000
								17.6	303	100000	52	100000	15	100000			-39.4	99982	100000	99978	100000	99391	100000
								17.7	297	100000	48	100000	15	100000			-39.3	99982	100000	99978	100000	99385	100000
								17.8	286	100000	48	100000	15	100000			-39.2	99982	100000	99978	100000	99378	100000
								17.9	281	100000	48	100000	15	100000			-39.1	99982	100000	99978	100000	99370	100000
								18	271	100000	47	100000	15	100000			-39	99982	100000	99978	100000	99362	100000
								18.1	261	100000	46	100000	15	100000			-38.9	99982	100000	99977	100000	99357	100000
								18.2	256	100000	44	100000	15	100000			-38.8	99982	100000	99977	100000	99351	100000
								18.3	249	100000	44	100000	15	100000			-38.7	99982	100000	99976	100000	99340	100000
								18.4	244	100000	43	100000	15	100000			-38.6	99982	100000	99975	100000	99338	100000
								18.5	238	100000	42	100000	15	100000			-38.5	99982	100000	99975	100000	99332	100000
								18.6	231	100000	40	100000	15	100000			-38.4	99982	100000	99975	100000	99325	100000
								18.7	226	100000	40	100000	15	100000			-38.3	99982	100000	99975	100000	99318	100000
								18.8	222	100000	39	100000	15	100000			-38.2	99982	100000	99975	100000	99308	100000
								18.9	216	100000	38	100000	15	100000			-38.1	99982	100000	99975	100000	99301	100000
								19	211	100000	36	100000	15	100000			-38	99982	100000	99974	100000	99297	100000
								19.1	203	100000	36	100000	15	100000			-37.9	99982	100000	99974	100000	99281	100000
								19.2	201	100000	36	100000	15	100000			-37.8	99982	100000	99974	100000	99274	100000
								19.3	197	100000	36	100000	15	100000			-37.7	99982	100000	99974	100000	99264	100000
								19.4	191	100000	34	100000	15	100000			-37.6	99982	100000	99973	100000	99259	100000
								19.5	185	100000	34	100000	14	100000			-37.5	99982	100000	99973	100000	99253	100000
								19.6	183	100000	32	100000	14	100000			-37.4	99981	100000	99973	100000	99242	100000
								19.7	180	100000	30	100000	14	100000			-37.3	99981	100000	99972	100000	99237	100000
								19.8	174	100000	29	100000	14	100000			-37.2	99981	100000	99972	100000	99230	100000
								19.9	164	100000	28	100000	13	100000			-37.1	99981	100000	99971	100000	99227	100000
								20	160	100000	28	100000	13	100000			-37	99980	100000	99971	100000	99222	100000
								20.1	154	100000	28	100000	13	100000			-36.9	99979	100000	99971	100000	99217	100000
								20.2	151	100000	28	100000	12	100000			-36.8	99979	100000	99971	100000	99209	100000
								20.3	146	100000	28	100000	12	100000			-36.7	99979	100000	99971	100000	99208	100000
								20.4	138	100000	28	100000	12	100000			-36.6	99979	100000	99971	100000	99194	100000
								20.5	132	100000	26	100000	12	100000			-36.5	99979	100000	99971	100000	99187	100000
								20.6	130	100000	25	100000	12	100000			-36.4	99978	100000	99970	100000	99176	100000
								20.7	128	100000	24	100000	12	100000			-36.3	99978	100000	99970	100000	99169	100000
								20.8	124	100000	23	100000	12	100000			-36.2	99978	100000	99970	100000	99164	100000
								20.9	119	100000	23	100000	12	100000			-36.1	99977	100000	99970	100000	99150	100000
								21	117	100000	23	100000	12	100000			-36	99977	100000	99970	100000	99138	100000
								21.1	114	100000	22	100000	12	100000			-35.9	99976	100000	99969	100000	99128	100000
								21.2	111	100000	22	100000	12	100000			-35.8	99976	100000	99969	100000	99122	100000
								21.3	108	100000	21	100000	12	100000			-35.7	99975	100000	99969	100000	99117	100000
								21.4	103	100000	20	100000	12	100000			-35.6	99975	100000	99969	100000	99114	100000
								21.5	100	100000	20	100000	12	100000			-35.5	99975	100000	99969	100000	99100	100000
								21.6	98	100000	20	100000	12	100000			-35.4	99975	100000	99969	100000	99092	100000
								21.7	92	100000	20	100000	12	100000			-35.3	99975	100000	99969	100000	99080	100000
								21.8	89	100000	20	100000	12	100000			-35.2	99975	100000	99968	100000	99062	100000
								21.9	88	100000	19	100000	12	100000			-35.1	99975	100000	99968	100000	99053	100000
								22	87	100000	18	100000	12	100000			-35	99975	100000	99968	100000	99039	100000
								22.1	84	100000	18	100000	11	100000			-34.9	99975	100000	99968	100000	99029	100000
								22.2	81	100000	18	100000	11	100000			-34.8	99975	100000	99968	100000	99025	100000
								22.3	79	100000	18	100000	11	100000			-34.7	99974	100000	99968	100000	99012	100000
								22.4	76	100000	18	100000	11	100000			-34.6	99973	100000	99968	100000	98997	100000
								22.5	75	100000	17	100000	11	100000			-34.5	99973	100000	99968	100000	98983	100000
								22.6	73	100000	17	100000	11	100000			-34.4	99972	100000	99967	100000	98973	100000
								22.7	72	100000	17	100000	11	100000			-34.3	99972	100000	99967	100000	98957	100000
								22.8	70	100000	16	100000	11	100000			-34.2	99972	100000	99967	100000	98945	100000
								22.9	68	100000	16	100000	11	100000			-34.1	99972	100000	99966	100000	98931	100000
								23	67	100000	16	100000	10	100000			-34	99972	100000	99966	100000	98920	100000
								23.1	65	100000	16	100000	10	100000			-33.9	99972	100000	99966	100000	98903	100000
								23.2	65	100000	16	100000	10	100000			-33.8	99972	100000	99966	100000	98889	100000
								23.3	63	100000	16	100000	10	100000			-33.7	99972	100000	99966	100000	98876	100000
								23.4	63	100000	15	100000	10	100000			-33.6	99971	100000	99966	100000	98859	100000
								23.5	63	100000	15	100000	10	100000			-33.5	99971	100000	99966	100000	98849	100000
								23.6	62	100000	15	100000	9	100000			-33.4	99970	100000	99965	100000	98832	100000
								23.7	61	100000	15	100000	9	100000			-33.3	99969	100000	99965	100000	98815	100000
								23.8	58	100000	15	100000	9	100000			-33.2	99969	100000	99964	100000	98801	100000
								23.9	56	100000	15	100000	9	100000			-33.1	99969	100000	99964	100000	98781	100000
								24	54	100000	13	100000	9	100000			-33	99969	100000	99964	100000	98759	100000
								24.1	54	100000	13	100000	9	100000			-32.9	99969	100000	99964	100000	98747	100000
								24.2	54	100000	13	100000	9	100000			-32.8	99969	100000	99964	100000	98732	100000
								24.3	53	100000	13	100000	9	100000			-32.7	99969	100000	99964	100000	98715	100000
								24.4	53	100000	13	100000	9	100000			-32.6	99969	100000	99964	100000	98703	100000
								24.5	50	100000	12	100000	9	100000			-32.5	99969	100000	99964	100000	98687	100000
								24.6	49	100000	12	100000	9	100000			-32.4	99969	100000	99964	100000	98672	100000
								24.7	49	100000	11	100000	9	100000			-32.3	99968	100000	99964	100000	98664	100000
								24.8	48	100000	10	100000	9	100000			-32.2	99968	100000	99963	100000	98647	100000
								24.9	43	100000	10	100000	9	100000			-32.1	99967	100000	99962	100000	98626	100000
								25	42	100000	10	100000	9	100000			-32	99966	100000	99961	100000	98603	100000
								25.1	41	100000	10	100000	9	100000			-31.9	99966	100000	99961	100000	98584	100000
								25.2	39	100000	10	100000	9	100000			-31.8	99965	100000	99961	100000	98566	100000
								25.3	39	100000	10	100000	9	100000			-31.7	99965	100000	99961	100000	98551	100000
								25.4	39	100000	10	100000	9	100000			-31.6	99965	100000	99961	100000	98533	100000
								25.5	37	100000	9	100000	9	100000			-31.5	99964	100000	99960	100000	98513	100000
								25.6	37	100000	9	100000	9	100000			-31.4	99964	100000	99960	100000	98492	100000
								25.7	37	100000	9	100000	9	100000			-31.3	99964	100000	99960	100000	98475	100000
								25.8	37	100000	9	100000	9	100000			-31.2	99964	100000	99959	100000	98458	100000
								25.9	37	100000	9	100000	9	100000			-31.1	99964	100000	99959	100000	98448	100000
								26	37	100000	9	100000	9	100000			-31	99963	100000	99959	100000	98431	100000
								26.1	37	100000	9	100000	9	100000			-30.9	99963	100000	99958	100000	98412	100000
								26.2	36	100000	9	100000	9	100000			-30.8	99963	100000	99958	100000	98390	100000
								26.3	36	100000	9	100000	9	100000			-30.7	99963	100000	99958	100000	98368	100000
								26.4	35	100000	8	100000	9	100000			-30.6	99962	100000	99958	100000	98345	100000
								26.5	35	100000	8	100000	9	100000			-30.5	99960	100000	99957	100000	98328	100000
								26.6	33	100000	8	100000	9	100000			-30.4	99960	100000	99955	100000	98308	100000
								26.7	33	100000	8	100000	9	100000			-30.3	99960	100000	99955	100000	98284	100000
								26.8	33	100000	8	100000	9	100000			-30.2	99960	100000	99955	100000	98261	100000
								26.9	33	100000	8	100000	9	100000			-30.1	99960	100000	99955	100000	98236	100000
								27	32	100000	8	100000	9	100000			-30	99958	100000	99955	100000	98209	100000
								27.1	31	100000	8	100000	9	100000			-29.9	99958	100000	99955	100000	98178	100000
								27.2	31	100000	8	100000	9	100000			-29.8	99957	100000	99954	100000	98166	100000
								27.3	29	100000	8	100000	9	100000			-29.7	99955	100000	99954	100000	98143	100000
								27.4	29	100000	7	100000	9	100000			-29.6	99955	100000	99953	100000	98107	100000
								27.5	29	100000	7	100000	9	100000			-29.5	99955	100000	99952	100000	98084	100000
								27.6	29	100000	7	100000	9	100000			-29.4	99954	100000	99952	100000	98061	100000
								27.7	29	100000	7	100000	9	100000			-29.3	99954	100000	99952	100000	98046	100000
								27.8	29	100000	7	100000	8	100000			-29.2	99954	100000	99952	100000	98019	100000
								27.9	29	100000	7	100000	8	100000			-29.1	99953	100000	99952	100000	98005	100000
								28	28	100000	7	100000	8	100000			-29	99953	100000	99952	100000	97967	100000
								28.1	28	100000	7	100000	8	100000			-28.9	99951	100000	99952	100000	97935	100000
								28.2	28	100000	7	100000	8	100000			-28.8	99950	100000	99951	100000	97909	100000
								28.3	28	100000	7	100000	8	100000			-28.7	99950	100000	99950	100000	97876	100000
								28.4	27	100000	7	100000	8	100000			-28.6	99950	100000	99949	100000	97860	100000
								28.5	27	100000	7	100000	8	100000			-28.5	99950	100000	99949	100000	97836	100000
								28.6	26	100000	7	100000	8	100000			-28.4	99950	100000	99949	100000	97815	100000
								28.7	25	100000	7	100000	8	100000			-28.3	99949	100000	99949	100000	97785	100000
								28.8	24	100000	7	100000	8	100000			-28.2	99949	100000	99949	100000	97753	100000
								28.9	23	100000	7	100000	8	100000			-28.1	99949	100000	99949	100000	97724	100000
								29	23	100000	7	100000	8	100000			-28	99948	100000	99949	100000	97705	100000
								29.1	23	100000	7	100000	8	100000			-27.9	99948	100000	99949	100000	97679	100000
								29.2	23	100000	7	100000	8	100000			-27.8	99948	100000	99949	100000	97644	100000
								29.3	23	100000	7	100000	8	100000			-27.7	99948	100000	99949	100000	97610	100000
								29.4	22	100000	7	100000	8	100000			-27.6	99948	100000	99949	100000	97571	100000
								29.5	22	100000	7	100000	8	100000			-27.5	99948	100000	99948	100000	97538	100000
								29.6	21	100000	7	100000	8	100000			-27.4	99948	100000	99948	100000	97506	100000
								29.7	20	100000	6	100000	8	100000			-27.3	99948	100000	99947	100000	97471	100000
								29.8	20	100000	6	100000	8	100000			-27.2	99948	100000	99947	100000	97440	100000
								29.9	19	100000	6	100000	8	100000			-27.1	99948	100000	99947	100000	97402	100000
								30	18	100000	6	100000	8	100000			-27	99947	100000	99946	100000	97378	100000
								30.1	18	100000	6	100000	7	100000			-26.9	99947	100000	99945	100000	97342	100000
								30.2	18	100000	6	100000	7	100000			-26.8	99947	100000	99944	100000	97309	100000
								30.3	18	100000	6	100000	7	100000			-26.7	99946	100000	99944	100000	97274	100000
								30.4	17	100000	6	100000	7	100000			-26.6	99946	100000	99942	100000	97237	100000
								30.5	17	100000	6	100000	7	100000			-26.5	99946	100000	99942	100000	97206	100000
								30.6	17	100000	6	100000	7	100000			-26.4	99946	100000	99941	100000	97163	100000
								30.7	16	100000	6	100000	7	100000			-26.3	99945	100000	99940	100000	97125	100000
								30.8	16	100000	6	100000	7	100000			-26.2	99944	100000	99940	100000	97082	100000
								30.9	16	100000	6	100000	7	100000			-26.1	99944	100000	99939	100000	97048	100000
								31	16	100000	6	100000	7	100000			-26	99943	100000	99938	100000	97013	100000
								31.1	15	100000	6	100000	7	100000			-25.9	99943	100000	99937	100000	96975	100000
								31.2	15	100000	6	100000	7	100000			-25.8	99943	100000	99937	100000	96914	100000
								31.3	14	100000	6	100000	7	100000			-25.7	99943	100000	99936	100000	96875	100000
								31.4	14	100000	5	100000	7	100000			-25.6	99943	100000	99936	100000	96838	100000
								31.5	14	100000	5	100000	7	100000			-25.5	99942	100000	99936	100000	96802	100000
								31.6	14	100000	5	100000	7	100000			-25.4	99941	100000	99935	100000	96769	100000
								31.7	14	100000	5	100000	7	100000			-25.3	99941	100000	99933	100000	96714	100000
								31.8	14	100000	5	100000	7	100000			-25.2	99941	100000	99933	100000	96666	100000
								31.9	14	100000	5	100000	7	100000			-25.1	99941	100000	99932	100000	96622	100000
								32	14	100000	5	100000	7	100000			-25	99941	100000	99931	100000	96581	100000
								32.1	14	100000	5	100000	7	100000			-24.9	99940	100000	99930	100000	96532	100000
								32.2	14	100000	5	100000	7	100000			-24.8	99939	100000	99928	100000	96487	100000
								32.3	13	100000	5	100000	7	100000			-24.7	99938	100000	99928	100000	96437	100000
								32.4	13	100000	5	100000	7	100000			-24.6	99937	100000	99928	100000	96391	100000
								32.5	13	100000	5	100000	7	100000			-24.5	99937	100000	99928	100000	96325	100000
								32.6	12	100000	5	100000	7	100000			-24.4	99936	100000	99926	100000	96273	100000
								32.7	12	100000	5	100000	7	100000			-24.3	99936	100000	99924	100000	96209	100000
								32.8	12	100000	4	100000	7	100000			-24.2	99936	100000	99924	100000	96154	100000
								32.9	12	100000	4	100000	7	100000			-24.1	99935	100000	99923	100000	96106	100000
								33	12	100000	4	100000	7	100000			-24	99933	100000	99922	100000	96045	100000
								33.1	11	100000	4	100000	7	100000			-23.9	99932	100000	99922	100000	95989	100000
								33.2	10	100000	4	100000	7	100000			-23.8	99930	100000	99922	100000	95936	100000
								33.3	10	100000	4	100000	7	100000			-23.7	99930	100000	99922	100000	95883	100000
								33.4	10	100000	4	100000	7	100000			-23.6	99930	100000	99921	100000	95823	100000
								33.5	10	100000	4	100000	7	100000			-23.5	99930	100000	99920	100000	95763	100000
								33.6	9	100000	4	100000	7	100000			-23.4	99930	100000	99918	100000	95706	100000
								33.7	9	100000	4	100000	7	100000			-23.3	99929	100000	99918	100000	95642	100000
								33.8	9	100000	4	100000	7	100000			-23.2	99928	100000	99918	100000	95584	100000
								33.9	9	100000	4	100000	7	100000			-23.1	99926	100000	99916	100000	95521	100000
								34	9	100000	3	100000	7	100000			-23	99925	100000	99914	100000	95461	100000
								34.1	9	100000	3	100000	7	100000			-22.9	99924	100000	99912	100000	95390	100000
								34.2	9	100000	3	100000	7	100000			-22.8	99924	100000	99912	100000	95308	100000
								34.3	9	100000	3	100000	7	100000			-22.7	99923	100000	99912	100000	95253	100000
								34.4	9	100000	3	100000	7	100000			-22.6	99922	100000	99911	100000	95181	100000
								34.5	9	100000	3	100000	7	100000			-22.5	99922	100000	99909	100000	95134	100000
								34.6	9	100000	3	100000	7	100000			-22.4	99922	100000	99909	100000	95062	100000
								34.7	9	100000	3	100000	7	100000			-22.3	99922	100000	99909	100000	94993	100000
								34.8	9	100000	3	100000	7	100000			-22.2	99922	100000	99906	100000	94923	100000
								34.9	9	100000	3	100000	7	100000			-22.1	99921	100000	99906	100000	94851	100000
								35	9	100000	3	100000	7	100000			-22	99921	100000	99906	100000	94792	100000
								35.1	9	100000	3	100000	7	100000			-21.9	99920	100000	99905	100000	94728	100000
								35.2	9	100000	3	100000	7	100000			-21.8	99920	100000	99905	100000	94659	100000
								35.3	9	100000	3	100000	7	100000			-21.7	99919	100000	99905	100000	94582	100000
								35.4	9	100000	3	100000	7	100000			-21.6	99918	100000	99904	100000	94503	100000
								35.5	9	100000	3	100000	7	100000			-21.5	99917	100000	99904	100000	94418	100000
								35.6	9	100000	3	100000	7	100000			-21.4	99916	100000	99901	100000	94337	100000
								35.7	9	100000	3	100000	7	100000			-21.3	99916	100000	99899	100000	94253	100000
								35.8	9	100000	3	100000	7	100000			-21.2	99916	100000	99896	100000	94156	100000
								35.9	9	100000	3	100000	7	100000			-21.1	99914	100000	99893	100000	94080	100000
								36	8	100000	3	100000	7	100000			-21	99913	100000	99892	100000	93992	100000
								36.1	8	100000	3	100000	7	100000			-20.9	99911	100000	99889	100000	93924	100000
								36.2	8	100000	3	100000	7	100000			-20.8	99909	100000	99889	100000	93823	100000
								36.3	7	100000	3	100000	7	100000			-20.7	99907	100000	99887	100000	93750	100000
								36.4	6	100000	3	100000	7	100000			-20.6	99907	100000	99887	100000	93662	100000
								36.5	6	100000	3	100000	7	100000			-20.5	99905	100000	99885	100000	93588	100000
								36.6	6	100000	3	100000	7	100000			-20.4	99905	100000	99884	100000	93483	100000
								36.7	6	100000	2	100000	7	100000			-20.3	99904	100000	99883	100000	93391	100000
								36.8	6	100000	2	100000	7	100000			-20.2	99903	100000	99883	100000	93304	100000
								36.9	6	100000	2	100000	7	100000			-20.1	99902	100000	99883	100000	93191	100000
								37	6	100000	2	100000	7	100000			-20	99900	100000	99881	100000	93087	100000
								37.1	6	100000	2	100000	7	100000			-19.9	99899	100000	99878	100000	92983	100000
								37.2	6	100000	2	100000	7	100000			-19.8	99898	100000	99877	100000	92879	100000
								37.3	6	100000	2	100000	7	100000			-19.7	99898	100000	99876	100000	92780	100000
								37.4	6	100000	1	100000	7	100000			-19.6	99898	100000	99875	100000	92666	100000
								37.5	6	100000	1	100000	7	100000			-19.5	99896	100000	99872	100000	92544	100000
								37.6	6	100000	1	100000	7	100000			-19.4	99895	100000	99871	100000	92417	100000
								37.7	6	100000	1	100000	7	100000			-19.3	99893	100000	99868	100000	92295	100000
								37.8	6	100000	1	100000	7	100000			-19.2	99891	100000	99866	100000	92174	100000
								37.9	6	100000	1	100000	7	100000			-19.1	99890	100000	99865	100000	92042	100000
								38	6	100000	1	100000	7	100000			-19	99888	100000	99862	100000	91930	100000
								38.1	6	100000	1	100000	7	100000			-18.9	99886	100000	99859	100000	91809	100000
								38.2	6	100000	1	100000	7	100000			-18.8	99884	100000	99857	100000	91706	100000
								38.3	6	100000	1	100000	7	100000			-18.7	99884	100000	99856	100000	91599	100000
								38.4	6	100000	1	100000	7	100000			-18.6	99882	100000	99851	100000	91492	100000
								38.5	6	100000	1	100000	7	100000			-18.5	99882	100000	99850	100000	91372	100000
								38.6	5	100000	1	100000	7	100000			-18.4	99882	100000	99848	100000	91217	100000
								38.7	5	100000	1	100000	7	100000			-18.3	99880	100000	99848	100000	91115	100000
								38.8	5	100000	1	100000	7	100000			-18.2	99878	100000	99845	100000	90972	100000
								38.9	5	100000	1	100000	7	100000			-18.1	99875	100000	99845	100000	90839	100000
								39	5	100000	1	100000	7	100000			-18	99873	100000	99841	100000	90714	100000
								39.1	5	100000	1	100000	7	100000			-17.9	99872	100000	99839	100000	90586	100000
								39.2	5	100000	1	100000	7	100000			-17.8	99870	100000	99835	100000	90452	100000
								39.3	5	100000	1	100000	7	100000			-17.7	99866	100000	99834	100000	90312	100000
								39.4	5	100000	1	100000	7	100000			-17.6	99864	100000	99831	100000	90166	100000
								39.5	5	100000	1	100000	7	100000			-17.5	99862	100000	99829	100000	90018	100000
								39.6	5	100000	1	100000	7	100000			-17.4	99859	100000	99827	100000	89887	100000
								39.7	5	100000	1	100000	7	100000			-17.3	99857	100000	99827	100000	89732	100000
								39.8	5	100000	1	100000	7	100000			-17.2	99856	100000	99823	100000	89588	100000
								39.9	5	100000	1	100000	7	100000			-17.1	99855	100000	99822	100000	89442	100000
								40	5	100000	1	100000	7	100000			-17	99852	100000	99821	100000	89288	100000
								40.1	5	100000	1	100000	7	100000			-16.9	99850	100000	99820	100000	89106	100000
								40.2	5	100000	1	100000	6	100000			-16.8	99848	100000	99819	100000	88938	100000
								40.3	3	100000	1	100000	6	100000			-16.7	99846	100000	99816	100000	88767	100000
								40.4	3	100000	1	100000	6	100000			-16.6	99843	100000	99815	100000	88605	100000
								40.5	3	100000	1	100000	6	100000			-16.5	99841	100000	99815	100000	88424	100000
								40.6	3	100000	1	100000	6	100000			-16.4	99836	100000	99811	100000	88212	100000
								40.7	2	100000	1	100000	6	100000			-16.3	99831	100000	99804	100000	88029	100000
								40.8	2	100000	1	100000	6	100000			-16.2	99828	100000	99799	100000	87863	100000
								40.9	2	100000	1	100000	6	100000			-16.1	99825	100000	99795	100000	87683	100000
								41	2	100000	1	100000	6	100000			-16	99824	100000	99795	100000	87503	100000
								41.1	2	100000	1	100000	6	100000			-15.9	99822	100000	99794	100000	87297	100000
								41.2	2	100000	1	100000	6	100000			-15.8	99819	100000	99793	100000	87088	100000
								41.3	2	100000	1	100000	6	100000			-15.7	99817	100000	99791	100000	86875	100000
								41.4	2	100000	1	100000	6	100000			-15.6	99815	100000	99783	100000	86678	100000
								41.5	2	100000	1	100000	6	100000			-15.5	99810	100000	99781	100000	86443	100000
								41.6	2	100000	1	100000	6	100000			-15.4	99805	100000	99775	100000	86228	100000
								41.7	2	100000	1	100000	6	100000			-15.3	99802	100000	99774	100000	86011	100000
								41.8	2	100000	1	100000	6	100000			-15.2	99800	100000	99765	100000	85800	100000
								41.9	2	100000	1	100000	6	100000			-15.1	99795	100000	99761	100000	85588	100000
								42	2	100000	1	100000	6	100000			-15	99793	100000	99757	100000	85387	100000
								42.1	2	100000	1	100000	6	100000			-14.9	99792	100000	99754	100000	85169	100000
								42.2	2	100000	1	100000	6	100000			-14.8	99789	100000	99751	100000	84957	100000
								42.3	2	100000	1	100000	6	100000			-14.7	99789	100000	99747	100000	84707	100000
								42.4	2	100000	1	100000	6	100000			-14.6	99783	100000	99742	100000	84458	100000
								42.5	2	100000	1	100000	6	100000			-14.5	99776	100000	99734	100000	84228	100000
								42.6	2	100000	1	100000	6	100000			-14.4	99773	100000	99729	100000	83995	100000
								42.7	2	100000	1	100000	6	100000			-14.3	99770	100000	99727	100000	83758	100000
								42.8	2	100000	1	100000	6	100000			-14.2	99770	100000	99721	100000	83524	100000
								42.9	2	100000	1	100000	6	100000			-14.1	99765	100000	99714	100000	83297	100000
								43	2	100000	1	100000	6	100000			-14	99761	100000	99713	100000	83070	100000
								43.1	2	100000	1	100000	6	100000			-13.9	99752	100000	99708	100000	82808	100000
								43.2	2	100000	1	100000	6	100000			-13.8	99745	100000	99699	100000	82518	100000
								43.3	2	100000	1	100000	6	100000			-13.7	99741	100000	99695	100000	82216	100000
								43.4	2	100000	1	100000	6	100000			-13.6	99736	100000	99690	100000	81925	100000
								43.5	2	100000	1	100000	6	100000			-13.5	99733	100000	99686	100000	81655	100000
								43.6	2	100000	1	100000	5	100000			-13.4	99730	100000	99681	100000	81366	100000
								43.7	2	100000	1	100000	5	100000			-13.3	99727	100000	99678	100000	81115	100000
								43.8	2	100000	1	100000	5	100000			-13.2	99721	100000	99670	100000	80846	100000
								43.9	2	100000	1	100000	4	100000			-13.1	99713	100000	99665	100000	80550	100000
								44	2	100000	1	100000	4	100000			-13	99712	100000	99657	100000	80236	100000
								44.1	2	100000	1	100000	4	100000			-12.9	99706	100000	99654	100000	79918	100000
								44.2	2	100000	1	100000	4	100000			-12.8	99702	100000	99650	100000	79631	100000
								44.3	2	100000	1	100000	4	100000			-12.7	99698	100000	99648	100000	79332	100000
								44.4	2	100000	1	100000	4	100000			-12.6	99696	100000	99640	100000	79005	100000
								44.5	2	100000	1	100000	4	100000			-12.5	99688	100000	99632	100000	78684	100000
								44.6	2	100000	1	100000	4	100000			-12.4	99684	100000	99622	100000	78367	100000
								44.7	2	100000	1	100000	4	100000			-12.3	99678	100000	99616	100000	78046	100000
								44.8	2	100000	1	100000	4	100000			-12.2	99676	100000	99605	100000	77707	100000
								44.9	2	100000	1	100000	4	100000			-12.1	99672	100000	99597	100000	77392	100000
								45	2	100000	1	100000	4	100000			-12	99664	100000	99585	100000	77082	100000
								45.1	2	100000	1	100000	4	100000			-11.9	99662	100000	99572	100000	76789	100000
								45.2	2	100000	1	100000	4	100000			-11.8	99654	100000	99559	100000	76433	100000
								45.3	2	100000	1	100000	4	100000			-11.7	99646	100000	99549	100000	76057	100000
								45.4	2	100000	1	100000	4	100000			-11.6	99639	100000	99537	100000	75697	100000
								45.5	2	100000	1	100000	4	100000			-11.5	99630	100000	99518	100000	75349	100000
								45.6	2	100000	1	100000	4	100000			-11.4	99618	100000	99506	100000	74996	100000
								45.7	2	100000	1	100000	4	100000			-11.3	99613	100000	99493	100000	74623	100000
								45.8	2	100000	1	100000	4	100000			-11.2	99606	100000	99480	100000	74223	100000
								45.9	2	100000	1	100000	4	100000			-11.1	99598	100000	99470	100000	73855	100000
								46	2	100000	1	100000	4	100000			-11	99595	100000	99456	100000	73488	100000
								46.1	2	100000	1	100000	4	100000			-10.9	99586	100000	99445	100000	73088	100000
								46.2	2	100000	1	100000	4	100000			-10.8	99576	100000	99430	100000	72683	100000
								46.3	2	100000	1	100000	4	100000			-10.7	99566	100000	99423	100000	72298	100000
								46.4	2	100000	1	100000	4	100000			-10.6	99558	100000	99407	100000	71889	100000
								46.5	2	100000	1	100000	4	100000			-10.5	99542	100000	99392	100000	71468	100000
								46.6	2	100000	1	100000	4	100000			-10.4	99533	100000	99374	100000	71044	100000
								46.7	2	100000	1	100000	4	100000			-10.3	99526	100000	99362	100000	70620	100000
								46.8	2	100000	1	100000	4	100000			-10.2	99513	100000	99347	100000	70193	100000
								46.9	2	100000	1	100000	4	100000			-10.1	99504	100000	99331	100000	69791	100000
								47	2	100000	1	100000	4	100000			-10	99491	100000	99312	100000	69402	100000
								47.1	2	100000	1	100000	4	100000			-9.9	99477	100000	99296	100000	68969	100000
								47.2	2	100000	1	100000	4	100000			-9.8	99469	100000	99270	100000	68521	100000
								47.3	2	100000	1	100000	4	100000			-9.7	99457	100000	99253	100000	68059	100000
								47.4	2	100000	1	100000	4	100000			-9.6	99449	100000	99240	100000	67628	100000
								47.5	2	100000	1	100000	4	100000			-9.5	99430	100000	99220	100000	67193	100000
								47.6	2	100000	1	100000	4	100000			-9.4	99419	100000	99204	100000	66723	100000
								47.7	2	100000	1	100000	4	100000			-9.3	99407	100000	99181	100000	66272	100000
								47.8	2	100000	1	100000	4	100000			-9.2	99390	100000	99157	100000	65792	100000
								47.9	2	100000	1	100000	4	100000			-9.1	99375	100000	99129	100000	65338	100000
								48	2	100000	1	100000	3	100000			-9	99361	100000	99105	100000	64845	100000
								48.1	2	100000	1	100000	3	100000			-8.9	99339	100000	99085	100000	64366	100000
								48.2	2	100000	1	100000	3	100000			-8.8	99320	100000	99049	100000	63899	100000
								48.3	2	100000	1	100000	3	100000			-8.7	99298	100000	99019	100000	63393	100000
								48.4	2	100000	1	100000	3	100000			-8.6	99282	100000	98981	100000	62909	100000
								48.5	2	100000	1	100000	3	100000			-8.5	99268	100000	98955	100000	62412	100000
								48.6	2	100000	1	100000	3	100000			-8.4	99254	100000	98924	100000	61900	100000
								48.7	2	100000	1	100000	3	100000			-8.3	99239	100000	98896	100000	61395	100000
								48.8	2	100000	1	100000	3	100000			-8.2	99221	100000	98873	100000	60922	100000
								48.9	2	100000	1	100000	3	100000			-8.1	99198	100000	98845	100000	60404	100000
								49	2	100000	1	100000	3	100000			-8	99181	100000	98813	100000	59905	100000
								49.1	2	100000	1	100000	3	100000			-7.9	99156	100000	98775	100000	59412	100000
								49.2	1	100000	1	100000	3	100000			-7.8	99137	100000	98750	100000	58877	100000
								49.3	1	100000	1	100000	3	100000			-7.7	99110	100000	98704	100000	58358	100000
								49.4	1	100000	1	100000	3	100000			-7.6	99091	100000	98670	100000	57805	100000
								49.5	1	100000	1	100000	3	100000			-7.5	99067	100000	98624	100000	57270	100000
								49.6	1	100000	1	100000	3	100000			-7.4	99036	100000	98585	100000	56753	100000
								49.7	1	100000	1	100000	3	100000			-7.3	99013	100000	98544	100000	56177	100000
								49.8	1	100000	1	100000	3	100000			-7.2	98985	100000	98490	100000	55637	100000
								49.9	1	100000	1	100000	3	100000			-7.1	98961	100000	98432	100000	55118	100000
								50	1	100000	1	100000	3	100000			-7	98919	100000	98381	100000	54596	100000
								50.1	1	100000	1	100000	3	100000			-6.9	98880	100000	98333	100000	54040	100000
								50.2	1	100000	1	100000	3	100000			-6.8	98843	100000	98285	100000	53488	100000
								50.3	1	100000	1	100000	3	100000			-6.7	98806	100000	98234	100000	52916	100000
								50.4	1	100000	1	100000	3	100000			-6.6	98767	100000	98174	100000	52331	100000
								50.5	1	100000	1	100000	3	100000			-6.5	98731	100000	98115	100000	51775	100000
								50.6	1	100000	1	100000	3	100000			-6.4	98697	100000	98052	100000	51225	100000
								50.7	1	100000	1	100000	3	100000			-6.3	98656	100000	97994	100000	50656	100000
								50.8	1	100000	1	100000	3	100000			-6.2	98621	100000	97934	100000	50095	100000
								50.9	1	100000	1	100000	3	100000			-6.1	98589	100000	97861	100000	49541	100000
								51	1	100000	1	100000	3	100000			-6	98539	100000	97791	100000	48991	100000
								51.1	1	100000	1	100000	3	100000			-5.9	98500	100000	97726	100000	48412	100000
								51.2	1	100000	1	100000	3	100000			-5.8	98449	100000	97653	100000	47879	100000
								51.3	1	100000	1	100000	3	100000			-5.7	98395	100000	97588	100000	47314	100000
								51.4	1	100000	1	100000	3	100000			-5.6	98337	100000	97504	100000	46787	100000
								51.5	1	100000	1	100000	3	100000			-5.5	98284	100000	97442	100000	46215	100000
								51.6	1	100000	1	100000	3	100000			-5.4	98221	100000	97368	100000	45642	100000
								51.7	1	100000	1	100000	3	100000			-5.3	98166	100000	97293	100000	45094	100000
								51.8	1	100000	1	100000	3	100000			-5.2	98105	100000	97206	100000	44508	100000
								51.9	1	100000	1	100000	3	100000			-5.1	98048	100000	97136	100000	43938	100000
								52	1	100000	1	100000	3	100000			-5	97993	100000	97055	100000	43416	100000
								52.1	1	100000	1	100000	3	100000			-4.9	97928	100000	96943	100000	42841	100000
								52.2	1	100000	1	100000	3	100000			-4.8	97865	100000	96866	100000	42269	100000
								52.3	1	100000	1	100000	3	100000			-4.7	97798	100000	96787	100000	41686	100000
								52.4	1	100000	1	100000	3	100000			-4.6	97735	100000	96688	100000	41123	100000
								52.5	1	100000	1	100000	3	100000			-4.5	97652	100000	96580	100000	40598	100000
								52.6	1	100000	1	100000	3	100000			-4.4	97588	100000	96453	100000	40056	100000
								52.7	1	100000	1	100000	3	100000			-4.3	97514	100000	96335	100000	39491	100000
								52.8	1	100000	1	100000	3	100000			-4.2	97417	100000	96228	100000	38953	100000
								52.9	1	100000	1	100000	3	100000			-4.1	97338	100000	96112	100000	38411	100000
								53	1	100000	1	100000	3	100000			-4	97254	100000	95980	100000	37873	100000
								53.1	1	100000	1	100000	3	100000			-3.9	97175	100000	95880	100000	37332	100000
								53.2	1	100000	1	100000	3	100000			-3.8	97092	100000	95756	100000	36745	100000
								53.3	1	100000	1	100000	3	100000			-3.7	96994	100000	95647	100000	36205	100000
								53.4	1	100000	1	100000	3	100000			-3.6	96911	100000	95506	100000	35662	100000
								53.5	1	100000	1	100000	3	100000			-3.5	96800	100000	95366	100000	35147	100000
								53.6	1	100000	1	100000	3	100000			-3.4	96696	100000	95251	100000	34602	100000
								53.7	1	100000	1	100000	3	100000			-3.3	96591	100000	95106	100000	34078	100000
								53.8	1	100000	1	100000	3	100000			-3.2	96481	100000	94979	100000	33560	100000
								53.9	1	100000	1	100000	3	100000			-3.1	96370	100000	94822	100000	33073	100000
								54	1	100000	1	100000	3	100000			-3	96256	100000	94663	100000	32525	100000
								54.1	1	100000	1	100000	3	100000			-2.9	96142	100000	94525	100000	31986	100000
								54.2	1	100000	1	100000	3	100000			-2.8	95997	100000	94350	100000	31462	100000
								54.3	1	100000	1	100000	3	100000			-2.7	95866	100000	94184	100000	30978	100000
								54.4	1	100000	1	100000	3	100000			-2.6	95735	100000	94045	100000	30512	100000
								54.5	1	100000	1	100000	3	100000			-2.5	95598	100000	93881	100000	30043	100000
								54.6	1	100000	1	100000	3	100000			-2.4	95456	100000	93684	100000	29525	100000
								54.7	1	100000	1	100000	3	100000			-2.3	95314	100000	93497	100000	29034	100000
								54.8	1	100000	1	100000	3	100000			-2.2	95169	100000	93332	100000	28530	100000
								54.9	1	100000	1	100000	3	100000			-2.1	95026	100000	93159	100000	28030	100000
								55	1	100000	1	100000	3	100000			-2	94861	100000	92947	100000	27576	100000
								55.1	1	100000	1	100000	3	100000			-1.9	94725	100000	92741	100000	27089	100000
								55.2	1	100000	1	100000	3	100000			-1.8	94585	100000	92527	100000	26655	100000
								55.3	1	100000	1	100000	3	100000			-1.7	94412	100000	92323	100000	26178	100000
								55.4	1	100000	1	100000	3	100000			-1.6	94235	100000	92095	100000	25726	100000
								55.5	1	100000	1	100000	3	100000			-1.5	94054	100000	91881	100000	25256	100000
								55.6	1	100000	1	100000	3	100000			-1.4	93861	100000	91651	100000	24850	100000
								55.7	1	100000	1	100000	3	100000			-1.3	93679	100000	91418	100000	24398	100000
								55.8	1	100000	1	100000	3	100000			-1.2	93468	100000	91186	100000	23958	100000
								55.9	1	100000	1	100000	3	100000			-1.1	93268	100000	90937	100000	23504	100000
								56	1	100000	1	100000	3	100000			-1	93081	100000	90719	100000	23073	100000
								56.1	1	100000	1	100000	3	100000			-0.9	92876	100000	90489	100000	22652	100000
								56.2	1	100000	1	100000	3	100000			-0.8	92659	100000	90235	100000	22251	100000
								56.3	1	100000	1	100000	3	100000			-0.7	92458	100000	89977	100000	21830	100000
								56.4	1	100000	1	100000	3	100000			-0.6	92271	100000	89729	100000	21445	100000
								56.5	1	100000	1	100000	3	100000			-0.5	92030	100000	89477	100000	21042	100000
								56.6	1	100000	1	100000	3	100000			-0.4	91803	100000	89207	100000	20634	100000
								56.7	1	100000	1	100000	3	100000			-0.3	91586	100000	88922	100000	20317	100000
								56.8	1	100000	1	100000	3	100000			-0.2	91338	100000	88651	100000	19913	100000
								56.9	1	100000	1	100000	3	100000			-0.1	91104	100000	88371	100000	19535	100000
								57	1	100000	1	100000	3	100000			0	90844	100000	88076	100000	19165	100000
								57.1	1	100000	1	100000	3	100000			0.1	90596	100000	87771	100000	18750	100000
								57.2	1	100000	1	100000	3	100000			0.2	90323	100000	87478	100000	18400	100000
								57.3	0	100000	1	100000	3	100000			0.3	90073	100000	87197	100000	18032	100000
								57.4	0	100000	1	100000	3	100000			0.4	89810	100000	86922	100000	17695	100000
								57.5	0	100000	1	100000	3	100000			0.5	89561	100000	86633	100000	17393	100000
								57.6	0	100000	1	100000	3	100000			0.6	89249	100000	86355	100000	17071	100000
								57.7	0	100000	1	100000	3	100000			0.7	88984	100000	86045	100000	16736	100000
								57.8	0	100000	1	100000	3	100000			0.8	88692	100000	85727	100000	16425	100000
								57.9	0	100000	1	100000	3	100000			0.9	88416	100000	85405	100000	16088	100000
								58	0	100000	1	100000	3	100000			1	88103	100000	85085	100000	15774	100000
								58.1	0	100000	1	100000	3	100000			1.1	87814	100000	84777	100000	15473	100000
								58.2	0	100000	1	100000	3	100000			1.2	87529	100000	84458	100000	15153	100000
								58.3	0	100000	1	100000	3	100000			1.3	87235	100000	84129	100000	14871	100000
								58.4	0	100000	1	100000	3	100000			1.4	86924	100000	83783	100000	14581	100000
								58.5	0	100000	1	100000	3	100000			1.5	86625	100000	83435	100000	14282	100000
								58.6	0	100000	1	100000	3	100000			1.6	86333	100000	83102	100000	13998	100000
								58.7	0	100000	1	100000	3	100000			1.7	86022	100000	82748	100000	13713	100000
								58.8	0	100000	1	100000	3	100000			1.8	85687	100000	82391	100000	13467	100000
								58.9	0	100000	1	100000	3	100000			1.9	85349	100000	82038	100000	13211	100000
								59	0	100000	1	100000	3	100000			2	85036	100000	81681	100000	12931	100000
								59.1	0	100000	1	100000	3	100000			2.1	84716	100000	81318	100000	12652	100000
								59.2	0	100000	1	100000	3	100000			2.2	84382	100000	80971	100000	12382	100000
								59.3	0	100000	1	100000	3	100000			2.3	84058	100000	80615	100000	12141	100000
								59.4	0	100000	1	100000	3	100000			2.4	83742	100000	80222	100000	11911	100000
								59.5	0	100000	1	100000	3	100000			2.5	83395	100000	79808	100000	11667	100000
								59.6	0	100000	1	100000	3	100000			2.6	83037	100000	79409	100000	11427	100000
								59.7	0	100000	1	100000	3	100000			2.7	82661	100000	79021	100000	11202	100000
								59.8	0	100000	1	100000	3	100000			2.8	82291	100000	78613	100000	10970	100000
								59.9	0	100000	1	100000	3	100000			2.9	81903	100000	78229	100000	10737	100000
								60	0	100000	1	100000	3	100000			3	81545	100000	77814	100000	10525	100000
								60.1	0	100000	1	100000	3	100000			3.1	81164	100000	77418	100000	10298	100000
								60.2	0	100000	1	100000	3	100000			3.2	80781	100000	77060	100000	10071	100000
								60.3	0	100000	1	100000	3	100000			3.3	80366	100000	76657	100000	9857	100000
								60.4	0	100000	1	100000	3	100000			3.4	79971	100000	76212	100000	9628	100000
								60.5	0	100000	1	100000	3	100000			3.5	79587	100000	75811	100000	9430	100000
								60.6	0	100000	1	100000	3	100000			3.6	79232	100000	75414	100000	9234	100000
								60.7	0	100000	1	100000	3	100000			3.7	78840	100000	75039	100000	9038	100000
								60.8	0	100000	1	100000	3	100000			3.8	78459	100000	74636	100000	8861	100000
								60.9	0	100000	1	100000	3	100000			3.9	78039	100000	74209	100000	8679	100000
								61	0	100000	1	100000	3	100000			4	77629	100000	73783	100000	8501	100000
								61.1	0	100000	1	100000	3	100000			4.1	77226	100000	73370	100000	8321	100000
								61.2	0	100000	1	100000	3	100000			4.2	76825	100000	72942	100000	8163	100000
								61.3	0	100000	1	100000	3	100000			4.3	76358	100000	72536	100000	7997	100000
								61.4	0	100000	1	100000	3	100000			4.4	75947	100000	72112	100000	7832	100000
								61.5	0	100000	1	100000	3	100000			4.5	75498	100000	71708	100000	7650	100000
								61.6	0	100000	1	100000	3	100000			4.6	75071	100000	71267	100000	7488	100000
								61.7	0	100000	1	100000	3	100000			4.7	74681	100000	70802	100000	7327	100000
								61.8	0	100000	1	100000	3	100000			4.8	74251	100000	70370	100000	7169	100000
								61.9	0	100000	1	100000	3	100000			4.9	73831	100000	69945	100000	7015	100000
								62	0	100000	1	100000	3	100000			5	73386	100000	69475	100000	6856	100000
								62.1	0	100000	1	100000	3	100000			5.1	72986	100000	69079	100000	6704	100000
								62.2	0	100000	1	100000	3	100000			5.2	72536	100000	68660	100000	6578	100000
								62.3	0	100000	1	100000	3	100000			5.3	72097	100000	68246	100000	6440	100000
								62.4	0	100000	1	100000	3	100000			5.4	71673	100000	67784	100000	6294	100000
								62.5	0	100000	1	100000	3	100000			5.5	71226	100000	67349	100000	6178	100000
								62.6	0	100000	1	100000	3	100000			5.6	70780	100000	66903	100000	6042	100000
								62.7	0	100000	1	100000	3	100000			5.7	70313	100000	66440	100000	5917	100000
								62.8	0	100000	1	100000	3	100000			5.8	69874	100000	65986	100000	5799	100000
								62.9	0	100000	1	100000	3	100000			5.9	69420	100000	65541	100000	5684	100000
								63	0	100000	1	100000	3	100000			6	69021	100000	65110	100000	5559	100000
								63.1	0	100000	1	100000	3	100000			6.1	68561	100000	64649	100000	5430	100000
								63.2	0	100000	1	100000	3	100000			6.2	68083	100000	64220	100000	5329	100000
								63.3	0	100000	1	100000	3	100000			6.3	67605	100000	63773	100000	5214	100000
								63.4	0	100000	1	100000	3	100000			6.4	67125	100000	63301	100000	5116	100000
								63.5	0	100000	1	100000	3	100000			6.5	66637	100000	62854	100000	5017	100000
								63.6	0	100000	1	100000	3	100000			6.6	66150	100000	62431	100000	4908	100000
								63.7	0	100000	1	100000	3	100000			6.7	65667	100000	61978	100000	4803	100000
								63.8	0	100000	1	100000	2	100000			6.8	65219	100000	61533	100000	4702	100000
								63.9	0	100000	1	100000	2	100000			6.9	64778	100000	61083	100000	4612	100000
								64	0	100000	1	100000	2	100000			7	64296	100000	60648	100000	4538	100000
								64.1	0	100000	1	100000	2	100000			7.1	63857	100000	60175	100000	4435	100000
								64.2	0	100000	1	100000	2	100000			7.2	63385	100000	59763	100000	4352	100000
								64.3	0	100000	1	100000	2	100000			7.3	62955	100000	59339	100000	4250	100000
								64.4	0	100000	1	100000	2	100000			7.4	62457	100000	58921	100000	4154	100000
								64.5	0	100000	1	100000	2	100000			7.5	61998	100000	58462	100000	4078	100000
								64.6	0	100000	1	100000	2	100000			7.6	61515	100000	58000	100000	4000	100000
								64.7	0	100000	1	100000	2	100000			7.7	61002	100000	57555	100000	3903	100000
								64.8	0	100000	1	100000	2	100000			7.8	60534	100000	57097	100000	3811	100000
								64.9	0	100000	1	100000	2	100000			7.9	60047	100000	56647	100000	3713	100000
								65	0	100000	1	100000	2	100000			8	59594	100000	56215	100000	3639	100000
								65.1	0	100000	1	100000	2	100000			8.1	59139	100000	55762	100000	3553	100000
								65.2	0	100000	1	100000	2	100000			8.2	58652	100000	55317	100000	3496	100000
								65.3	0	100000	1	100000	2	100000			8.3	58203	100000	54903	100000	3416	100000
								65.4	0	100000	1	100000	2	100000			8.4	57710	100000	54492	100000	3348	100000
								65.5	0	100000	1	100000	2	100000			8.5	57218	100000	54028	100000	3264	100000
								65.6	0	100000	1	100000	2	100000			8.6	56757	100000	53619	100000	3181	100000
								65.7	0	100000	1	100000	2	100000			8.7	56269	100000	53203	100000	3107	100000
								65.8	0	100000	1	100000	2	100000			8.8	55783	100000	52780	100000	3051	100000
								65.9	0	100000	1	100000	2	100000			8.9	55326	100000	52311	100000	2983	100000
								66	0	100000	1	100000	2	100000			9	54851	100000	51867	100000	2922	100000
								66.1	0	100000	1	100000	2	100000			9.1	54343	100000	51451	100000	2865	100000
								66.2	0	100000	1	100000	2	100000			9.2	53871	100000	51007	100000	2810	100000
								66.3	0	100000	1	100000	2	100000			9.3	53418	100000	50547	100000	2752	100000
								66.4	0	100000	1	100000	2	100000			9.4	52968	100000	50064	100000	2698	100000
								66.5	0	100000	1	100000	2	100000			9.5	52466	100000	49629	100000	2637	100000
								66.6	0	100000	1	100000	2	100000			9.6	51975	100000	49172	100000	2572	100000
								66.7	0	100000	1	100000	2	100000			9.7	51528	100000	48737	100000	2508	100000
								66.8	0	100000	1	100000	2	100000			9.8	51079	100000	48315	100000	2453	100000
								66.9	0	100000	1	100000	2	100000			9.9	50601	100000	47916	100000	2398	100000
								67	0	100000	1	100000	2	100000			10	50132	100000	47485	100000	2348	100000
								67.1	0	100000	1	100000	2	100000			10.1	49685	100000	47031	100000	2307	100000
								67.2	0	100000	1	100000	2	100000			10.2	49228	100000	46635	100000	2258	100000
								67.3	0	100000	1	100000	2	100000			10.3	48750	100000	46221	100000	2218	100000
								67.4	0	100000	1	100000	2	100000			10.4	48319	100000	45834	100000	2177	100000
								67.5	0	100000	1	100000	2	100000			10.5	47846	100000	45396	100000	2141	100000
								67.6	0	100000	1	100000	2	100000			10.6	47431	100000	44965	100000	2095	100000
								67.7	0	100000	1	100000	2	100000			10.7	46994	100000	44536	100000	2056	100000
								67.8	0	100000	1	100000	2	100000			10.8	46556	100000	44119	100000	2016	100000
								67.9	0	100000	1	100000	2	100000			10.9	46115	100000	43713	100000	1977	100000
								68	0	100000	1	100000	2	100000			11	45682	100000	43334	100000	1931	100000
								68.1	0	100000	1	100000	2	100000			11.1	45254	100000	42917	100000	1881	100000
								68.2	0	100000	1	100000	2	100000			11.2	44799	100000	42517	100000	1848	100000
								68.3	0	100000	1	100000	2	100000			11.3	44374	100000	42111	100000	1819	100000
								68.4	0	100000	1	100000	2	100000			11.4	43895	100000	41688	100000	1783	100000
								68.5	0	100000	1	100000	2	100000			11.5	43475	100000	41236	100000	1749	100000
								68.6	0	100000	1	100000	2	100000			11.6	43043	100000	40825	100000	1703	100000
								68.7	0	100000	1	100000	2	100000			11.7	42613	100000	40438	100000	1659	100000
								68.8	0	100000	1	100000	2	100000			11.8	42167	100000	40030	100000	1618	100000
								68.9	0	100000	1	100000	2	100000			11.9	41736	100000	39612	100000	1577	100000
								69	0	100000	1	100000	2	100000			12	41303	100000	39200	100000	1546	100000
								69.1	0	100000	1	100000	2	100000			12.1	40945	100000	38813	100000	1516	100000
								69.2	0	100000	1	100000	2	100000			12.2	40534	100000	38394	100000	1492	100000
								69.3	0	100000	1	100000	2	100000			12.3	40131	100000	38013	100000	1458	100000
								69.4	0	100000	1	100000	2	100000			12.4	39683	100000	37656	100000	1430	100000
								69.5	0	100000	1	100000	2	100000			12.5	39261	100000	37290	100000	1402	100000
								69.6	0	100000	1	100000	2	100000			12.6	38849	100000	36934	100000	1375	100000
								69.7	0	100000	1	100000	2	100000			12.7	38434	100000	36556	100000	1353	100000
								69.8	0	100000	1	100000	2	100000			12.8	38013	100000	36187	100000	1321	100000
								69.9	0	100000	1	100000	2	100000			12.9	37602	100000	35809	100000	1304	100000
								70	0	100000	1	100000	2	100000			13	37219	100000	35457	100000	1280	100000
								70.1	0	100000	1	100000	2	100000			13.1	36808	100000	35124	100000	1264	100000
								70.2	0	100000	1	100000	2	100000			13.2	36458	100000	34763	100000	1240	100000
								70.3	0	100000	1	100000	2	100000			13.3	36074	100000	34368	100000	1215	100000
								70.4	0	100000	1	100000	2	100000			13.4	35654	100000	34021	100000	1191	100000
								70.5	0	100000	1	100000	2	100000			13.5	35271	100000	33668	100000	1163	100000
								70.6	0	100000	1	100000	2	100000			13.6	34896	100000	33307	100000	1139	100000
								70.7	0	100000	1	100000	2	100000			13.7	34488	100000	32959	100000	1116	100000
								70.8	0	100000	1	100000	2	100000			13.8	34116	100000	32627	100000	1096	100000
								70.9	0	100000	1	100000	2	100000			13.9	33720	100000	32275	100000	1077	100000
								71	0	100000	1	100000	2	100000			14	33362	100000	31943	100000	1057	100000
								71.1	0	100000	1	100000	2	100000			14.1	32976	100000	31601	100000	1036	100000
								71.2	0	100000	1	100000	2	100000			14.2	32603	100000	31292	100000	1013	100000
								71.3	0	100000	1	100000	2	100000			14.3	32233	100000	30959	100000	993	100000
								71.4	0	100000	1	100000	2	100000			14.4	31861	100000	30638	100000	971	100000
								71.5	0	100000	1	100000	2	100000			14.5	31514	100000	30290	100000	956	100000
								71.6	0	100000	1	100000	2	100000			14.6	31184	100000	29981	100000	941	100000
								71.7	0	100000	1	100000	2	100000			14.7	30846	100000	29660	100000	921	100000
								71.8	0	100000	1	100000	2	100000			14.8	30467	100000	29326	100000	899	100000
								71.9	0	100000	1	100000	2	100000			14.9	30114	100000	29002	100000	878	100000
								72	0	100000	1	100000	2	100000			15	29761	100000	28655	100000	857	100000
								72.1	0	100000	1	100000	2	100000			15.1	29428	100000	28357	100000	841	100000
								72.2	0	100000	1	100000	2	100000			15.2	29104	100000	28052	100000	827	100000
								72.3	0	100000	1	100000	2	100000			15.3	28786	100000	27754	100000	815	100000
								72.4	0	100000	1	100000	2	100000			15.4	28457	100000	27476	100000	797	100000
								72.5	0	100000	1	100000	2	100000			15.5	28123	100000	27183	100000	784	100000
								72.6	0	100000	1	100000	2	100000			15.6	27807	100000	26862	100000	765	100000
								72.7	0	100000	1	100000	2	100000			15.7	27501	100000	26545	100000	750	100000
								72.8	0	100000	1	100000	2	100000			15.8	27210	100000	26251	100000	729	100000
								72.9	0	100000	1	100000	2	100000			15.9	26888	100000	25946	100000	717	100000
								73	0	100000	1	100000	2	100000			16	26593	100000	25630	100000	701	100000
								73.1	0	100000	1	100000	2	100000			16.1	26290	100000	25350	100000	690	100000
								73.2	0	100000	1	100000	2	100000			16.2	26027	100000	25084	100000	676	100000
								73.3	0	100000	1	100000	2	100000			16.3	25711	100000	24816	100000	661	100000
								73.4	0	100000	1	100000	2	100000			16.4	25403	100000	24524	100000	648	100000
								73.5	0	100000	1	100000	2	100000			16.5	25116	100000	24235	100000	642	100000
								73.6	0	100000	1	100000	2	100000			16.6	24817	100000	23955	100000	625	100000
								73.7	0	100000	1	100000	2	100000			16.7	24538	100000	23700	100000	608	100000
								73.8	0	100000	1	100000	2	100000			16.8	24242	100000	23445	100000	589	100000
								73.9	0	100000	1	100000	2	100000			16.9	23979	100000	23190	100000	575	100000
								74	0	100000	1	100000	2	100000			17	23705	100000	22951	100000	562	100000
								74.1	0	100000	1	100000	2	100000			17.1	23416	100000	22707	100000	556	100000
								74.2	0	100000	1	100000	1	100000			17.2	23149	100000	22451	100000	545	100000
								74.3	0	100000	1	100000	1	100000			17.3	22881	100000	22185	100000	535	100000
								74.4	0	100000	1	100000	1	100000			17.4	22639	100000	21949	100000	522	100000
								74.5	0	100000	1	100000	1	100000			17.5	22376	100000	21691	100000	514	100000
								74.6	0	100000	1	100000	1	100000			17.6	22117	100000	21432	100000	502	100000
								74.7	0	100000	1	100000	1	100000			17.7	21888	100000	21191	100000	493	100000
								74.8	0	100000	1	100000	1	100000			17.8	21613	100000	20938	100000	486	100000
								74.9	0	100000	1	100000	1	100000			17.9	21369	100000	20652	100000	474	100000
								75	0	100000	1	100000	1	100000			18	21095	100000	20447	100000	463	100000
								75.1	0	100000	1	100000	1	100000			18.1	20850	100000	20231	100000	451	100000
								75.2	0	100000	1	100000	1	100000			18.2	20598	100000	20006	100000	444	100000
								75.3	0	100000	1	100000	1	100000			18.3	20346	100000	19784	100000	441	100000
								75.4	0	100000	1	100000	1	100000			18.4	20119	100000	19540	100000	427	100000
								75.5	0	100000	1	100000	1	100000			18.5	19875	100000	19335	100000	421	100000
								75.6	0	100000	1	100000	1	100000			18.6	19635	100000	19130	100000	413	100000
								75.7	0	100000	1	100000	1	100000			18.7	19397	100000	18933	100000	407	100000
								75.8	0	100000	1	100000	1	100000			18.8	19185	100000	18715	100000	402	100000
								75.9	0	100000	1	100000	1	100000			18.9	18953	100000	18495	100000	390	100000
								76	0	100000	1	100000	1	100000			19	18739	100000	18261	100000	387	100000
								76.1	0	100000	1	100000	1	100000			19.1	18520	100000	18032	100000	382	100000
								76.2	0	100000	1	100000	1	100000			19.2	18280	100000	17811	100000	376	100000
								76.3	0	100000	1	100000	1	100000			19.3	18085	100000	17593	100000	367	100000
								76.4	0	100000	1	100000	1	100000			19.4	17884	100000	17387	100000	360	100000
								76.5	0	100000	1	100000	1	100000			19.5	17688	100000	17178	100000	355	100000
								76.6	0	100000	1	100000	1	100000			19.6	17467	100000	16926	100000	345	100000
								76.7	0	100000	1	100000	1	100000			19.7	17234	100000	16698	100000	342	100000
								76.8	0	100000	1	100000	1	100000			19.8	17048	100000	16513	100000	340	100000
								76.9	0	100000	1	100000	1	100000			19.9	16857	100000	16317	100000	335	100000
								77	0	100000	1	100000	1	100000			20	16677	100000	16125	100000	333	100000
								77.1	0	100000	1	100000	1	100000			20.1	16457	100000	15951	100000	329	100000
								77.2	0	100000	1	100000	1	100000			20.2	16267	100000	15761	100000	324	100000
								77.3	0	100000	1	100000	1	100000			20.3	16075	100000	15570	100000	316	100000
								77.4	0	100000	1	100000	1	100000			20.4	15891	100000	15397	100000	311	100000
								77.5	0	100000	1	100000	1	100000			20.5	15730	100000	15237	100000	307	100000
								77.6	0	100000	1	100000	1	100000			20.6	15507	100000	15077	100000	301	100000
								77.7	0	100000	1	100000	1	100000			20.7	15330	100000	14899	100000	297	100000
								77.8	0	100000	1	100000	1	100000			20.8	15156	100000	14748	100000	292	100000
								77.9	0	100000	1	100000	1	100000			20.9	14956	100000	14572	100000	289	100000
								78	0	100000	1	100000	1	100000			21	14756	100000	14393	100000	287	100000
								78.1	0	100000	1	100000	1	100000			21.1	14580	100000	14226	100000	283	100000
								78.2	0	100000	1	100000	1	100000			21.2	14381	100000	14059	100000	281	100000
								78.3	0	100000	1	100000	1	100000			21.3	14209	100000	13897	100000	275	100000
								78.4	0	100000	1	100000	1	100000			21.4	14039	100000	13749	100000	271	100000
								78.5	0	100000	1	100000	1	100000			21.5	13874	100000	13576	100000	265	100000
								78.6	0	100000	1	100000	1	100000			21.6	13703	100000	13397	100000	262	100000
								78.7	0	100000	1	100000	1	100000			21.7	13518	100000	13236	100000	257	100000
								78.8	0	100000	1	100000	1	100000			21.8	13320	100000	13095	100000	252	100000
								78.9	0	100000	1	100000	1	100000			21.9	13163	100000	12929	100000	248	100000
								79	0	100000	1	100000	1	100000			22	12999	100000	12767	100000	246	100000
								79.1	0	100000	1	100000	1	100000			22.1	12822	100000	12600	100000	244	100000
								79.2	0	100000	1	100000	1	100000			22.2	12683	100000	12433	100000	244	100000
								79.3	0	100000	1	100000	1	100000			22.3	12537	100000	12282	100000	242	100000
								79.4	0	100000	1	100000	1	100000			22.4	12381	100000	12131	100000	238	100000
								79.5	0	100000	1	100000	1	100000			22.5	12223	100000	11993	100000	231	100000
								79.6	0	100000	1	100000	1	100000			22.6	12070	100000	11819	100000	230	100000
								79.7	0	100000	1	100000	1	100000			22.7	11920	100000	11692	100000	228	100000
								79.8	0	100000	1	100000	1	100000			22.8	11789	100000	11569	100000	226	100000
								79.9	0	100000	1	100000	1	100000			22.9	11634	100000	11421	100000	222	100000
								80	0	100000	1	100000	1	100000			23	11504	100000	11287	100000	217	100000
								80.1	0	100000	1	100000	1	100000			23.1	11368	100000	11154	100000	213	100000
								80.2	0	100000	1	100000	1	100000			23.2	11244	100000	11021	100000	211	100000
								80.3	0	100000	1	100000	1	100000			23.3	11107	100000	10871	100000	208	100000
								80.4	0	100000	1	100000	1	100000			23.4	10954	100000	10741	100000	207	100000
								80.5	0	100000	1	100000	1	100000			23.5	10831	100000	10618	100000	206	100000
								80.6	0	100000	1	100000	1	100000			23.6	10693	100000	10498	100000	201	100000
								80.7	0	100000	1	100000	1	100000			23.7	10565	100000	10373	100000	197	100000
								80.8	0	100000	1	100000	1	100000			23.8	10412	100000	10254	100000	193	100000
								80.9	0	100000	1	100000	1	100000			23.9	10281	100000	10104	100000	193	100000
								81	0	100000	1	100000	1	100000			24	10163	100000	9980	100000	192	100000
								81.1	0	100000	1	100000	1	100000			24.1	10028	100000	9837	100000	189	100000
								81.2	0	100000	1	100000	1	100000			24.2	9906	100000	9725	100000	186	100000
								81.3	0	100000	1	100000	1	100000			24.3	9795	100000	9595	100000	184	100000
								81.4	0	100000	1	100000	1	100000			24.4	9695	100000	9472	100000	180	100000
								81.5	0	100000	1	100000	1	100000			24.5	9558	100000	9359	100000	178	100000
								81.6	0	100000	1	100000	1	100000			24.6	9444	100000	9225	100000	174	100000
								81.7	0	100000	1	100000	1	100000			24.7	9323	100000	9108	100000	172	100000
								81.8	0	100000	1	100000	1	100000			24.8	9205	100000	9004	100000	169	100000
								81.9	0	100000	1	100000	1	100000			24.9	9100	100000	8881	100000	169	100000
								82	0	100000	1	100000	1	100000			25	8987	100000	8773	100000	168	100000
								82.1	0	100000	1	100000	1	100000			25.1	8875	100000	8656	100000	165	100000
								82.2	0	100000	1	100000	1	100000			25.2	8775	100000	8535	100000	161	100000
								82.3	0	100000	1	100000	1	100000			25.3	8673	100000	8442	100000	160	100000
								82.4	0	100000	1	100000	1	100000			25.4	8574	100000	8352	100000	159	100000
								82.5	0	100000	1	100000	1	100000			25.5	8452	100000	8256	100000	157	100000
								82.6	0	100000	1	100000	1	100000			25.6	8348	100000	8144	100000	156	100000
								82.7	0	100000	1	100000	1	100000			25.7	8248	100000	8037	100000	155	100000
								82.8	0	100000	1	100000	1	100000			25.8	8150	100000	7955	100000	155	100000
								82.9	0	100000	1	100000	1	100000			25.9	8038	100000	7849	100000	152	100000
								83	0	100000	1	100000	1	100000			26	7952	100000	7754	100000	150	100000
								83.1	0	100000	1	100000	1	100000			26.1	7859	100000	7658	100000	147	100000
								83.2	0	100000	1	100000	1	100000			26.2	7765	100000	7565	100000	145	100000
								83.3	0	100000	1	100000	1	100000			26.3	7671	100000	7472	100000	142	100000
								83.4	0	100000	1	100000	1	100000			26.4	7571	100000	7388	100000	138	100000
								83.5	0	100000	1	100000	1	100000			26.5	7485	100000	7299	100000	137	100000
								83.6	0	100000	1	100000	1	100000			26.6	7392	100000	7206	100000	136	100000
								83.7	0	100000	1	100000	1	100000			26.7	7298	100000	7109	100000	133	100000
								83.8	0	100000	1	100000	1	100000			26.8	7210	100000	7035	100000	131	100000
								83.9	0	100000	1	100000	1	100000			26.9	7119	100000	6948	100000	130	100000
								84	0	100000	1	100000	1	100000			27	7019	100000	6847	100000	129	100000
								84.1	0	100000	1	100000	0	100000			27.1	6938	100000	6773	100000	126	100000
								84.2	0	100000	1	100000	0	100000			27.2	6857	100000	6708	100000	124	100000
								84.3	0	100000	1	100000	0	100000			27.3	6766	100000	6628	100000	120	100000
								84.4	0	100000	1	100000	0	100000			27.4	6681	100000	6547	100000	119	100000
								84.5	0	100000	1	100000	0	100000			27.5	6582	100000	6477	100000	119	100000
								84.6	0	100000	1	100000	0	100000			27.6	6496	100000	6408	100000	117	100000
								84.7	0	100000	1	100000	0	100000			27.7	6414	100000	6333	100000	117	100000
								84.8	0	100000	1	100000	0	100000			27.8	6339	100000	6245	100000	116	100000
								84.9	0	100000	1	100000	0	100000			27.9	6271	100000	6171	100000	116	100000
								85	0	100000	0	100000	0	100000			28	6199	100000	6099	100000	116	100000
																	28.1	6137	100000	6028	100000	115	100000
																	28.2	6061	100000	5960	100000	114	100000
																	28.3	5980	100000	5885	100000	114	100000
																	28.4	5904	100000	5805	100000	114	100000
																	28.5	5846	100000	5729	100000	112	100000
																	28.6	5764	100000	5659	100000	112	100000
																	28.7	5705	100000	5593	100000	111	100000
																	28.8	5637	100000	5520	100000	111	100000
																	28.9	5564	100000	5468	100000	110	100000
																	29	5495	100000	5399	100000	110	100000
																	29.1	5418	100000	5344	100000	110	100000
																	29.2	5343	100000	5270	100000	109	100000
																	29.3	5287	100000	5209	100000	109	100000
																	29.4	5228	100000	5140	100000	109	100000
																	29.5	5144	100000	5097	100000	105	100000
																	29.6	5078	100000	5032	100000	104	100000
																	29.7	5024	100000	4971	100000	103	100000
																	29.8	4967	100000	4908	100000	102	100000
																	29.9	4894	100000	4849	100000	99	100000
																	30	4830	100000	4806	100000	98	100000
																	30.1	4767	100000	4767	100000	96	100000
																	30.2	4710	100000	4714	100000	96	100000
																	30.3	4654	100000	4653	100000	96	100000
																	30.4	4591	100000	4599	100000	96	100000
																	30.5	4543	100000	4545	100000	96	100000
																	30.6	4481	100000	4481	100000	96	100000
																	30.7	4433	100000	4429	100000	95	100000
																	30.8	4390	100000	4378	100000	94	100000
																	30.9	4338	100000	4327	100000	92	100000
																	31	4275	100000	4275	100000	92	100000
																	31.1	4225	100000	4227	100000	92	100000
																	31.2	4180	100000	4190	100000	88	100000
																	31.3	4129	100000	4147	100000	88	100000
																	31.4	4068	100000	4099	100000	88	100000
																	31.5	4022	100000	4052	100000	86	100000
																	31.6	3973	100000	4005	100000	84	100000
																	31.7	3932	100000	3955	100000	81	100000
																	31.8	3876	100000	3911	100000	80	100000
																	31.9	3834	100000	3864	100000	79	100000
																	32	3784	100000	3820	100000	78	100000
																	32.1	3744	100000	3771	100000	77	100000
																	32.2	3700	100000	3724	100000	76	100000
																	32.3	3655	100000	3670	100000	76	100000
																	32.4	3619	100000	3624	100000	75	100000
																	32.5	3573	100000	3581	100000	74	100000
																	32.6	3537	100000	3530	100000	74	100000
																	32.7	3505	100000	3485	100000	74	100000
																	32.8	3461	100000	3443	100000	73	100000
																	32.9	3426	100000	3411	100000	73	100000
																	33	3389	100000	3378	100000	72	100000
																	33.1	3352	100000	3340	100000	72	100000
																	33.2	3303	100000	3307	100000	70	100000
																	33.3	3257	100000	3252	100000	70	100000
																	33.4	3217	100000	3208	100000	70	100000
																	33.5	3183	100000	3167	100000	68	100000
																	33.6	3135	100000	3128	100000	68	100000
																	33.7	3096	100000	3097	100000	68	100000
																	33.8	3063	100000	3059	100000	68	100000
																	33.9	3031	100000	3024	100000	68	100000
																	34	3011	100000	2990	100000	67	100000
																	34.1	2979	100000	2948	100000	65	100000
																	34.2	2948	100000	2917	100000	64	100000
																	34.3	2917	100000	2885	100000	61	100000
																	34.4	2884	100000	2852	100000	61	100000
																	34.5	2852	100000	2825	100000	61	100000
																	34.6	2815	100000	2794	100000	61	100000
																	34.7	2787	100000	2759	100000	60	100000
																	34.8	2760	100000	2732	100000	60	100000
																	34.9	2730	100000	2698	100000	59	100000
																	35	2698	100000	2663	100000	59	100000
																	35.1	2669	100000	2634	100000	56	100000
																	35.2	2646	100000	2615	100000	56	100000
																	35.3	2617	100000	2589	100000	55	100000
																	35.4	2591	100000	2555	100000	55	100000
																	35.5	2566	100000	2531	100000	55	100000
																	35.6	2536	100000	2494	100000	55	100000
																	35.7	2504	100000	2469	100000	55	100000
																	35.8	2478	100000	2438	100000	55	100000
																	35.9	2449	100000	2415	100000	54	100000
																	36	2420	100000	2381	100000	54	100000
																	36.1	2392	100000	2342	100000	52	100000
																	36.2	2365	100000	2308	100000	51	100000
																	36.3	2339	100000	2278	100000	50	100000
																	36.4	2318	100000	2253	100000	50	100000
																	36.5	2284	100000	2233	100000	49	100000
																	36.6	2243	100000	2204	100000	49	100000
																	36.7	2213	100000	2175	100000	47	100000
																	36.8	2187	100000	2158	100000	47	100000
																	36.9	2157	100000	2132	100000	47	100000
																	37	2130	100000	2114	100000	46	100000
																	37.1	2109	100000	2086	100000	46	100000
																	37.2	2092	100000	2063	100000	46	100000
																	37.3	2071	100000	2037	100000	45	100000
																	37.4	2056	100000	2011	100000	44	100000
																	37.5	2029	100000	1996	100000	44	100000
																	37.6	2011	100000	1964	100000	44	100000
																	37.7	1992	100000	1942	100000	44	100000
																	37.8	1968	100000	1923	100000	44	100000
																	37.9	1950	100000	1903	100000	44	100000
																	38	1927	100000	1885	100000	44	100000
																	38.1	1905	100000	1868	100000	43	100000
																	38.2	1878	100000	1851	100000	43	100000
																	38.3	1859	100000	1830	100000	43	100000
																	38.4	1836	100000	1805	100000	43	100000
																	38.5	1814	100000	1793	100000	43	100000
																	38.6	1793	100000	1765	100000	42	100000
																	38.7	1766	100000	1750	100000	41	100000
																	38.8	1741	100000	1729	100000	39	100000
																	38.9	1719	100000	1714	100000	39	100000
																	39	1701	100000	1687	100000	39	100000
																	39.1	1686	100000	1673	100000	39	100000
																	39.2	1663	100000	1651	100000	38	100000
																	39.3	1638	100000	1645	100000	37	100000
																	39.4	1617	100000	1626	100000	37	100000
																	39.5	1595	100000	1608	100000	37	100000
																	39.6	1579	100000	1591	100000	37	100000
																	39.7	1564	100000	1577	100000	37	100000
																	39.8	1540	100000	1551	100000	37	100000
																	39.9	1515	100000	1532	100000	37	100000
																	40	1496	100000	1522	100000	37	100000
																	40.1	1477	100000	1507	100000	36	100000
																	40.2	1458	100000	1499	100000	36	100000
																	40.3	1441	100000	1485	100000	36	100000
																	40.4	1424	100000	1475	100000	36	100000
																	40.5	1408	100000	1456	100000	36	100000
																	40.6	1389	100000	1440	100000	35	100000
																	40.7	1371	100000	1421	100000	35	100000
																	40.8	1358	100000	1404	100000	35	100000
																	40.9	1347	100000	1391	100000	35	100000
																	41	1334	100000	1374	100000	35	100000
																	41.1	1326	100000	1362	100000	34	100000
																	41.2	1316	100000	1348	100000	34	100000
																	41.3	1298	100000	1332	100000	34	100000
																	41.4	1287	100000	1319	100000	34	100000
																	41.5	1276	100000	1305	100000	33	100000
																	41.6	1258	100000	1294	100000	33	100000
																	41.7	1244	100000	1283	100000	33	100000
																	41.8	1229	100000	1271	100000	33	100000
																	41.9	1216	100000	1261	100000	33	100000
																	42	1203	100000	1248	100000	32	100000
																	42.1	1193	100000	1233	100000	32	100000
																	42.2	1181	100000	1217	100000	32	100000
																	42.3	1166	100000	1202	100000	32	100000
																	42.4	1148	100000	1192	100000	32	100000
																	42.5	1133	100000	1179	100000	32	100000
																	42.6	1125	100000	1164	100000	32	100000
																	42.7	1118	100000	1150	100000	32	100000
																	42.8	1105	100000	1141	100000	32	100000
																	42.9	1093	100000	1128	100000	31	100000
																	43	1086	100000	1123	100000	31	100000
																	43.1	1071	100000	1106	100000	30	100000
																	43.2	1060	100000	1097	100000	30	100000
																	43.3	1051	100000	1082	100000	30	100000
																	43.4	1037	100000	1075	100000	30	100000
																	43.5	1023	100000	1063	100000	30	100000
																	43.6	1012	100000	1055	100000	29	100000
																	43.7	1003	100000	1036	100000	29	100000
																	43.8	999	100000	1028	100000	29	100000
																	43.9	986	100000	1019	100000	29	100000
																	44	974	100000	1010	100000	29	100000
																	44.1	968	100000	1000	100000	29	100000
																	44.2	955	100000	994	100000	29	100000
																	44.3	942	100000	981	100000	29	100000
																	44.4	932	100000	968	100000	29	100000
																	44.5	921	100000	953	100000	29	100000
																	44.6	912	100000	946	100000	29	100000
																	44.7	903	100000	934	100000	29	100000
																	44.8	899	100000	922	100000	29	100000
																	44.9	890	100000	915	100000	29	100000
																	45	882	100000	909	100000	29	100000
																	45.1	872	100000	897	100000	29	100000
																	45.2	864	100000	888	100000	28	100000
																	45.3	856	100000	882	100000	28	100000
																	45.4	847	100000	872	100000	28	100000
																	45.5	840	100000	861	100000	28	100000
																	45.6	832	100000	856	100000	27	100000
																	45.7	819	100000	845	100000	27	100000
																	45.8	809	100000	842	100000	27	100000
																	45.9	796	100000	836	100000	27	100000
																	46	783	100000	829	100000	27	100000
																	46.1	778	100000	820	100000	27	100000
																	46.2	770	100000	809	100000	27	100000
																	46.3	759	100000	805	100000	27	100000
																	46.4	749	100000	796	100000	27	100000
																	46.5	746	100000	792	100000	27	100000
																	46.6	738	100000	788	100000	27	100000
																	46.7	735	100000	783	100000	27	100000
																	46.8	726	100000	770	100000	27	100000
																	46.9	721	100000	762	100000	26	100000
																	47	717	100000	752	100000	26	100000
																	47.1	712	100000	744	100000	26	100000
																	47.2	706	100000	738	100000	26	100000
																	47.3	702	100000	734	100000	25	100000
																	47.4	696	100000	729	100000	25	100000
																	47.5	688	100000	723	100000	25	100000
																	47.6	679	100000	715	100000	25	100000
																	47.7	672	100000	708	100000	25	100000
																	47.8	665	100000	703	100000	24	100000
																	47.9	655	100000	695	100000	24	100000
																	48	645	100000	690	100000	24	100000
																	48.1	640	100000	687	100000	23	100000
																	48.2	632	100000	681	100000	23	100000
																	48.3	628	100000	674	100000	23	100000
																	48.4	623	100000	671	100000	23	100000
																	48.5	616	100000	662	100000	23	100000
																	48.6	606	100000	659	100000	23	100000
																	48.7	603	100000	651	100000	23	100000
																	48.8	599	100000	639	100000	23	100000
																	48.9	596	100000	634	100000	23	100000
																	49	587	100000	629	100000	22	100000
																	49.1	579	100000	627	100000	21	100000
																	49.2	569	100000	620	100000	20	100000
																	49.3	564	100000	615	100000	20	100000
																	49.4	559	100000	608	100000	20	100000
																	49.5	555	100000	602	100000	19	100000
																	49.6	548	100000	602	100000	19	100000
																	49.7	546	100000	599	100000	19	100000
																	49.8	535	100000	593	100000	19	100000
																	49.9	533	100000	583	100000	19	100000
																	50	526	100000	577	100000	19	100000
																	50.1	519	100000	571	100000	19	100000
																	50.2	517	100000	566	100000	19	100000
																	50.3	512	100000	562	100000	19	100000
																	50.4	507	100000	555	100000	19	100000
																	50.5	501	100000	548	100000	19	100000
																	50.6	494	100000	545	100000	18	100000
																	50.7	486	100000	542	100000	18	100000
																	50.8	484	100000	538	100000	18	100000
																	50.9	479	100000	534	100000	18	100000
																	51	475	100000	529	100000	18	100000
																	51.1	472	100000	526	100000	18	100000
																	51.2	466	100000	522	100000	18	100000
																	51.3	463	100000	519	100000	18	100000
																	51.4	460	100000	510	100000	18	100000
																	51.5	457	100000	509	100000	18	100000
																	51.6	453	100000	503	100000	18	100000
																	51.7	444	100000	499	100000	18	100000
																	51.8	440	100000	493	100000	18	100000
																	51.9	435	100000	486	100000	18	100000
																	52	434	100000	482	100000	18	100000
																	52.1	427	100000	479	100000	17	100000
																	52.2	424	100000	475	100000	17	100000
																	52.3	419	100000	470	100000	17	100000
																	52.4	413	100000	470	100000	17	100000
																	52.5	406	100000	468	100000	17	100000
																	52.6	403	100000	463	100000	16	100000
																	52.7	398	100000	458	100000	16	100000
																	52.8	395	100000	454	100000	16	100000
																	52.9	390	100000	452	100000	16	100000
																	53	387	100000	449	100000	16	100000
																	53.1	382	100000	447	100000	16	100000
																	53.2	379	100000	444	100000	16	100000
																	53.3	376	100000	438	100000	16	100000
																	53.4	372	100000	432	100000	16	100000
																	53.5	369	100000	428	100000	16	100000
																	53.6	365	100000	425	100000	16	100000
																	53.7	363	100000	420	100000	15	100000
																	53.8	360	100000	415	100000	15	100000
																	53.9	357	100000	412	100000	15	100000
																	54	355	100000	407	100000	15	100000
																	54.1	353	100000	405	100000	15	100000
																	54.2	348	100000	401	100000	15	100000
																	54.3	344	100000	399	100000	14	100000
																	54.4	342	100000	394	100000	14	100000
																	54.5	340	100000	392	100000	14	100000
																	54.6	335	100000	389	100000	14	100000
																	54.7	333	100000	387	100000	14	100000
																	54.8	328	100000	384	100000	13	100000
																	54.9	325	100000	380	100000	13	100000
																	55	325	100000	377	100000	13	100000
																	55.1	323	100000	376	100000	13	100000
																	55.2	322	100000	374	100000	13	100000
																	55.3	317	100000	371	100000	13	100000
																	55.4	315	100000	369	100000	13	100000
																	55.5	313	100000	364	100000	13	100000
																	55.6	310	100000	361	100000	13	100000
																	55.7	304	100000	357	100000	13	100000
																	55.8	302	100000	357	100000	13	100000
																	55.9	299	100000	354	100000	13	100000
																	56	297	100000	353	100000	13	100000
																	56.1	294	100000	352	100000	13	100000
																	56.2	291	100000	347	100000	13	100000
																	56.3	288	100000	341	100000	13	100000
																	56.4	284	100000	341	100000	13	100000
																	56.5	283	100000	338	100000	13	100000
																	56.6	280	100000	336	100000	13	100000
																	56.7	278	100000	334	100000	13	100000
																	56.8	276	100000	331	100000	13	100000
																	56.9	276	100000	329	100000	13	100000
																	57	275	100000	326	100000	13	100000
																	57.1	273	100000	324	100000	13	100000
																	57.2	272	100000	320	100000	13	100000
																	57.3	270	100000	319	100000	13	100000
																	57.4	267	100000	318	100000	13	100000
																	57.5	267	100000	315	100000	13	100000
																	57.6	264	100000	312	100000	13	100000
																	57.7	263	100000	310	100000	13	100000
																	57.8	263	100000	307	100000	13	100000
																	57.9	261	100000	305	100000	13	100000
																	58	257	100000	303	100000	13	100000
																	58.1	255	100000	298	100000	13	100000
																	58.2	255	100000	294	100000	13	100000
																	58.3	255	100000	292	100000	13	100000
																	58.4	255	100000	291	100000	13	100000
																	58.5	254	100000	288	100000	13	100000
																	58.6	248	100000	287	100000	13	100000
																	58.7	247	100000	285	100000	13	100000
																	58.8	245	100000	285	100000	13	100000
																	58.9	241	100000	279	100000	13	100000
																	59	241	100000	279	100000	13	100000
																	59.1	238	100000	277	100000	13	100000
																	59.2	235	100000	275	100000	13	100000
																	59.3	235	100000	272	100000	13	100000
																	59.4	234	100000	271	100000	13	100000
																	59.5	232	100000	269	100000	13	100000
																	59.6	231	100000	267	100000	13	100000
																	59.7	231	100000	266	100000	13	100000
																	59.8	229	100000	266	100000	13	100000
																	59.9	229	100000	264	100000	13	100000
																	60	227	100000	261	100000	13	100000
																	60.1	227	100000	259	100000	13	100000
																	60.2	225	100000	257	100000	13	100000
																	60.3	222	100000	256	100000	13	100000
																	60.4	217	100000	252	100000	13	100000
																	60.5	217	100000	251	100000	13	100000
																	60.6	214	100000	248	100000	13	100000
																	60.7	214	100000	244	100000	13	100000
																	60.8	212	100000	244	100000	13	100000
																	60.9	210	100000	244	100000	13	100000
																	61	209	100000	244	100000	13	100000
																	61.1	208	100000	242	100000	13	100000
																	61.2	206	100000	240	100000	13	100000
																	61.3	204	100000	239	100000	12	100000
																	61.4	204	100000	237	100000	12	100000
																	61.5	203	100000	237	100000	12	100000
																	61.6	203	100000	236	100000	12	100000
																	61.7	201	100000	235	100000	12	100000
																	61.8	197	100000	235	100000	12	100000
																	61.9	196	100000	231	100000	12	100000
																	62	194	100000	231	100000	12	100000
																	62.1	193	100000	231	100000	12	100000
																	62.2	192	100000	229	100000	12	100000
																	62.3	190	100000	227	100000	12	100000
																	62.4	189	100000	225	100000	11	100000
																	62.5	187	100000	225	100000	11	100000
																	62.6	186	100000	224	100000	11	100000
																	62.7	186	100000	223	100000	11	100000
																	62.8	186	100000	221	100000	10	100000
																	62.9	185	100000	218	100000	10	100000
																	63	183	100000	216	100000	10	100000
																	63.1	181	100000	215	100000	10	100000
																	63.2	180	100000	214	100000	10	100000
																	63.3	177	100000	214	100000	10	100000
																	63.4	177	100000	214	100000	10	100000
																	63.5	176	100000	211	100000	10	100000
																	63.6	176	100000	210	100000	10	100000
																	63.7	175	100000	210	100000	10	100000
																	63.8	172	100000	205	100000	10	100000
																	63.9	172	100000	204	100000	10	100000
																	64	172	100000	202	100000	10	100000
																	64.1	169	100000	202	100000	10	100000
																	64.2	167	100000	201	100000	10	100000
																	64.3	167	100000	200	100000	10	100000
																	64.4	166	100000	196	100000	10	100000
																	64.5	166	100000	195	100000	10	100000
																	64.6	166	100000	195	100000	10	100000
																	64.7	165	100000	193	100000	10	100000
																	64.8	165	100000	191	100000	10	100000
																	64.9	164	100000	190	100000	10	100000
																	65	163	100000	190	100000	10	100000
																	65.1	161	100000	189	100000	10	100000
																	65.2	161	100000	183	100000	10	100000
																	65.3	161	100000	181	100000	10	100000
																	65.4	159	100000	181	100000	10	100000
																	65.5	159	100000	179	100000	10	100000
																	65.6	159	100000	177	100000	10	100000
																	65.7	158	100000	177	100000	10	100000
																	65.8	157	100000	176	100000	10	100000
																	65.9	156	100000	172	100000	10	100000
																	66	155	100000	172	100000	10	100000
																	66.1	153	100000	171	100000	10	100000
																	66.2	153	100000	170	100000	10	100000
																	66.3	152	100000	170	100000	10	100000
																	66.4	151	100000	170	100000	10	100000
																	66.5	150	100000	167	100000	10	100000
																	66.6	150	100000	167	100000	10	100000
																	66.7	150	100000	167	100000	10	100000
																	66.8	148	100000	166	100000	10	100000
																	66.9	148	100000	164	100000	10	100000
																	67	147	100000	162	100000	10	100000
																	67.1	144	100000	160	100000	10	100000
																	67.2	144	100000	159	100000	10	100000
																	67.3	143	100000	158	100000	10	100000
																	67.4	142	100000	156	100000	10	100000
																	67.5	142	100000	156	100000	10	100000
																	67.6	141	100000	155	100000	10	100000
																	67.7	140	100000	154	100000	10	100000
																	67.8	140	100000	154	100000	10	100000
																	67.9	138	100000	153	100000	10	100000
																	68	135	100000	153	100000	10	100000
																	68.1	133	100000	151	100000	10	100000
																	68.2	133	100000	151	100000	10	100000
																	68.3	133	100000	150	100000	10	100000
																	68.4	133	100000	148	100000	10	100000
																	68.5	132	100000	148	100000	10	100000
																	68.6	131	100000	148	100000	10	100000
																	68.7	130	100000	148	100000	10	100000
																	68.8	130	100000	147	100000	10	100000
																	68.9	129	100000	146	100000	10	100000
																	69	127	100000	145	100000	10	100000
																	69.1	126	100000	145	100000	10	100000
																	69.2	125	100000	145	100000	10	100000
																	69.3	123	100000	144	100000	10	100000
																	69.4	121	100000	144	100000	10	100000
																	69.5	121	100000	141	100000	10	100000
																	69.6	119	100000	140	100000	10	100000
																	69.7	118	100000	140	100000	10	100000
																	69.8	117	100000	140	100000	10	100000
																	69.9	116	100000	140	100000	10	100000
																	70	116	100000	139	100000	10	100000
																	70.1	116	100000	139	100000	10	100000
																	70.2	116	100000	139	100000	10	100000
																	70.3	115	100000	137	100000	10	100000
																	70.4	115	100000	135	100000	10	100000
																	70.5	115	100000	135	100000	10	100000
																	70.6	114	100000	134	100000	10	100000
																	70.7	113	100000	133	100000	10	100000
																	70.8	113	100000	133	100000	10	100000
																	70.9	112	100000	133	100000	10	100000
																	71	112	100000	129	100000	10	100000
																	71.1	111	100000	128	100000	10	100000
																	71.2	111	100000	127	100000	10	100000
																	71.3	111	100000	127	100000	10	100000
																	71.4	111	100000	124	100000	10	100000
																	71.5	109	100000	124	100000	10	100000
																	71.6	107	100000	124	100000	10	100000
																	71.7	107	100000	124	100000	10	100000
																	71.8	107	100000	123	100000	10	100000
																	71.9	107	100000	122	100000	10	100000
																	72	105	100000	121	100000	9	100000
																	72.1	104	100000	121	100000	9	100000
																	72.2	103	100000	120	100000	9	100000
																	72.3	103	100000	120	100000	9	100000
																	72.4	103	100000	120	100000	9	100000
																	72.5	102	100000	118	100000	9	100000
																	72.6	102	100000	118	100000	9	100000
																	72.7	100	100000	116	100000	9	100000
																	72.8	99	100000	115	100000	9	100000
																	72.9	99	100000	113	100000	9	100000
																	73	99	100000	112	100000	9	100000
																	73.1	99	100000	112	100000	9	100000
																	73.2	99	100000	112	100000	9	100000
																	73.3	98	100000	111	100000	9	100000
																	73.4	97	100000	109	100000	9	100000
																	73.5	97	100000	108	100000	9	100000
																	73.6	94	100000	108	100000	9	100000
																	73.7	94	100000	108	100000	9	100000
																	73.8	94	100000	108	100000	9	100000
																	73.9	94	100000	108	100000	9	100000
																	74	92	100000	108	100000	9	100000
																	74.1	91	100000	108	100000	9	100000
																	74.2	90	100000	107	100000	9	100000
																	74.3	89	100000	107	100000	9	100000
																	74.4	88	100000	107	100000	9	100000
																	74.5	87	100000	107	100000	9	100000
																	74.6	87	100000	107	100000	9	100000
																	74.7	87	100000	107	100000	9	100000
																	74.8	86	100000	106	100000	9	100000
																	74.9	86	100000	106	100000	9	100000
																	75	86	100000	105	100000	8	100000
																	75.1	86	100000	105	100000	8	100000
																	75.2	86	100000	105	100000	8	100000
																	75.3	86	100000	104	100000	8	100000
																	75.4	86	100000	103	100000	8	100000
																	75.5	86	100000	102	100000	8	100000
																	75.6	86	100000	101	100000	8	100000
																	75.7	86	100000	101	100000	8	100000
																	75.8	86	100000	101	100000	8	100000
																	75.9	86	100000	100	100000	8	100000
																	76	86	100000	100	100000	8	100000
																	76.1	86	100000	99	100000	8	100000
																	76.2	86	100000	99	100000	8	100000
																	76.3	86	100000	99	100000	8	100000
																	76.4	86	100000	97	100000	8	100000
																	76.5	86	100000	96	100000	8	100000
																	76.6	86	100000	96	100000	8	100000
																	76.7	85	100000	96	100000	8	100000
																	76.8	84	100000	95	100000	8	100000
																	76.9	84	100000	92	100000	8	100000
																	77	83	100000	91	100000	8	100000
																	77.1	83	100000	91	100000	8	100000
																	77.2	82	100000	91	100000	8	100000
																	77.3	82	100000	89	100000	8	100000
																	77.4	82	100000	89	100000	8	100000
																	77.5	81	100000	89	100000	8	100000
																	77.6	81	100000	88	100000	8	100000
																	77.7	80	100000	88	100000	8	100000
																	77.8	78	100000	88	100000	8	100000
																	77.9	78	100000	87	100000	8	100000
																	78	77	100000	85	100000	8	100000
																	78.1	76	100000	84	100000	8	100000
																	78.2	76	100000	84	100000	8	100000
																	78.3	76	100000	84	100000	8	100000
																	78.4	76	100000	84	100000	8	100000
																	78.5	76	100000	84	100000	8	100000
																	78.6	76	100000	84	100000	7	100000
																	78.7	76	100000	83	100000	7	100000
																	78.8	76	100000	83	100000	7	100000
																	78.9	74	100000	83	100000	7	100000
																	79	73	100000	82	100000	7	100000
																	79.1	72	100000	81	100000	7	100000
																	79.2	72	100000	80	100000	7	100000
																	79.3	71	100000	80	100000	7	100000
																	79.4	71	100000	80	100000	6	100000
																	79.5	71	100000	80	100000	6	100000
																	79.6	71	100000	79	100000	6	100000
																	79.7	71	100000	78	100000	6	100000
																	79.8	70	100000	78	100000	6	100000
																	79.9	70	100000	78	100000	6	100000
																	80	70	100000	78	100000	6	100000
																	80.1	69	100000	77	100000	6	100000
																	80.2	69	100000	77	100000	6	100000
																	80.3	69	100000	76	100000	6	100000
																	80.4	69	100000	76	100000	6	100000
																	80.5	69	100000	75	100000	6	100000
																	80.6	69	100000	74	100000	6	100000
																	80.7	68	100000	74	100000	6	100000
																	80.8	68	100000	74	100000	6	100000
																	80.9	68	100000	74	100000	6	100000
																	81	67	100000	74	100000	6	100000
																	81.1	67	100000	74	100000	6	100000
																	81.2	67	100000	73	100000	6	100000
																	81.3	66	100000	73	100000	6	100000
																	81.4	65	100000	70	100000	6	100000
																	81.5	65	100000	70	100000	6	100000
																	81.6	65	100000	70	100000	6	100000
																	81.7	65	100000	70	100000	6	100000
																	81.8	64	100000	70	100000	6	100000
																	81.9	64	100000	70	100000	6	100000
																	82	64	100000	70	100000	6	100000
																	82.1	64	100000	70	100000	6	100000
																	82.2	64	100000	68	100000	6	100000
																	82.3	64	100000	68	100000	6	100000
																	82.4	62	100000	68	100000	6	100000
																	82.5	62	100000	68	100000	6	100000
																	82.6	61	100000	68	100000	6	100000
																	82.7	61	100000	67	100000	6	100000
																	82.8	60	100000	67	100000	6	100000
																	82.9	60	100000	67	100000	6	100000
																	83	60	100000	67	100000	6	100000
																	83.1	60	100000	67	100000	6	100000
																	83.2	60	100000	67	100000	6	100000
																	83.3	59	100000	67	100000	6	100000
																	83.4	59	100000	67	100000	6	100000
																	83.5	58	100000	67	100000	6	100000
																	83.6	58	100000	67	100000	6	100000
																	83.7	58	100000	67	100000	6	100000
																	83.8	58	100000	67	100000	6	100000
																	83.9	58	100000	67	100000	6	100000
																	84	58	100000	67	100000	6	100000
																	84.1	58	100000	67	100000	6	100000
																	84.2	58	100000	67	100000	6	100000
																	84.3	58	100000	66	100000	6	100000
																	84.4	58	100000	66	100000	6	100000
																	84.5	57	100000	66	100000	6	100000
																	84.6	57	100000	66	100000	6	100000
																	84.7	57	100000	66	100000	6	100000
																	84.8	57	100000	64	100000	6	100000
																	84.9	57	100000	63	100000	6	100000
																	85	57	100000	62	100000	6	100000
																	85.1	57	100000	62	100000	6	100000
																	85.2	56	100000	61	100000	6	100000
																	85.3	56	100000	60	100000	6	100000
																	85.4	56	100000	59	100000	6	100000
																	85.5	55	100000	58	100000	6	100000
																	85.6	54	100000	58	100000	6	100000
																	85.7	54	100000	57	100000	6	100000
																	85.8	54	100000	57	100000	6	100000
																	85.9	54	100000	57	100000	6	100000
																	86	54	100000	57	100000	6	100000
																	86.1	54	100000	57	100000	6	100000
																	86.2	54	100000	55	100000	6	100000
																	86.3	54	100000	55	100000	6	100000
																	86.4	54	100000	55	100000	6	100000
																	86.5	54	100000	54	100000	6	100000
																	86.6	54	100000	54	100000	6	100000
																	86.7	54	100000	54	100000	6	100000
																	86.8	54	100000	53	100000	6	100000
																	86.9	52	100000	53	100000	6	100000
																	87	52	100000	53	100000	6	100000
																	87.1	52	100000	53	100000	6	100000
																	87.2	52	100000	52	100000	6	100000
																	87.3	51	100000	52	100000	6	100000
																	87.4	51	100000	52	100000	6	100000
																	87.5	51	100000	52	100000	6	100000
																	87.6	51	100000	52	100000	6	100000
																	87.7	51	100000	52	100000	6	100000
																	87.8	51	100000	52	100000	6	100000
																	87.9	51	100000	52	100000	6	100000
																	88	51	100000	52	100000	6	100000
																	88.1	51	100000	51	100000	6	100000
																	88.2	50	100000	51	100000	6	100000
																	88.3	50	100000	50	100000	6	100000
																	88.4	50	100000	50	100000	6	100000
																	88.5	50	100000	50	100000	6	100000
																	88.6	50	100000	49	100000	6	100000
																	88.7	50	100000	49	100000	6	100000
																	88.8	50	100000	49	100000	6	100000
																	88.9	50	100000	48	100000	6	100000
																	89	50	100000	48	100000	6	100000
																	89.1	50	100000	47	100000	6	100000
																	89.2	50	100000	46	100000	6	100000
																	89.3	50	100000	46	100000	6	100000
																	89.4	49	100000	46	100000	6	100000
																	89.5	48	100000	45	100000	6	100000
																	89.6	48	100000	45	100000	6	100000
																	89.7	48	100000	45	100000	6	100000
																	89.8	48	100000	43	100000	6	100000
																	89.9	48	100000	43	100000	6	100000
																	90	48	100000	43	100000	6	100000
																	90.1	48	100000	43	100000	6	100000
																	90.2	48	100000	43	100000	6	100000
																	90.3	48	100000	43	100000	6	100000
																	90.4	48	100000	42	100000	6	100000
																	90.5	48	100000	42	100000	6	100000
																	90.6	48	100000	42	100000	6	100000
																	90.7	48	100000	42	100000	6	100000
																	90.8	48	100000	42	100000	6	100000
																	90.9	48	100000	42	100000	6	100000
																	91	48	100000	42	100000	6	100000
																	91.1	48	100000	41	100000	6	100000
																	91.2	48	100000	41	100000	6	100000
																	91.3	47	100000	41	100000	6	100000
																	91.4	47	100000	41	100000	6	100000
																	91.5	47	100000	41	100000	6	100000
																	91.6	47	100000	41	100000	6	100000
																	91.7	47	100000	41	100000	6	100000
																	91.8	47	100000	41	100000	6	100000
																	91.9	47	100000	41	100000	6	100000
																	92	47	100000	40	100000	6	100000
																	92.1	47	100000	40	100000	6	100000
																	92.2	47	100000	40	100000	6	100000
																	92.3	47	100000	39	100000	6	100000
																	92.4	47	100000	39	100000	6	100000
																	92.5	47	100000	39	100000	6	100000
																	92.6	47	100000	39	100000	6	100000
																	92.7	47	100000	39	100000	6	100000
																	92.8	46	100000	39	100000	6	100000
																	92.9	46	100000	39	100000	6	100000
																	93	46	100000	38	100000	6	100000
																	93.1	45	100000	37	100000	6	100000
																	93.2	45	100000	37	100000	6	100000
																	93.3	44	100000	37	100000	6	100000
																	93.4	44	100000	37	100000	6	100000
																	93.5	44	100000	37	100000	6	100000
																	93.6	44	100000	37	100000	6	100000
																	93.7	43	100000	37	100000	6	100000
																	93.8	43	100000	37	100000	6	100000
																	93.9	42	100000	37	100000	5	100000
																	94	42	100000	37	100000	5	100000
																	94.1	41	100000	37	100000	5	100000
																	94.2	40	100000	37	100000	5	100000
																	94.3	40	100000	36	100000	5	100000
																	94.4	40	100000	36	100000	5	100000
																	94.5	40	100000	36	100000	5	100000
																	94.6	40	100000	36	100000	5	100000
																	94.7	40	100000	35	100000	5	100000
																	94.8	40	100000	35	100000	5	100000
																	94.9	40	100000	35	100000	5	100000
																	95	40	100000	35	100000	5	100000
																	95.1	40	100000	35	100000	5	100000
																	95.2	40	100000	35	100000	5	100000
																	95.3	40	100000	35	100000	5	100000
																	95.4	40	100000	35	100000	5	100000
																	95.5	40	100000	35	100000	5	100000
																	95.6	40	100000	35	100000	5	100000
																	95.7	40	100000	34	100000	5	100000
																	95.8	40	100000	34	100000	5	100000
																	95.9	40	100000	34	100000	5	100000
																	96	39	100000	34	100000	5	100000
																	96.1	39	100000	34	100000	5	100000
																	96.2	39	100000	34	100000	5	100000
																	96.3	39	100000	34	100000	5	100000
																	96.4	39	100000	34	100000	5	100000
																	96.5	38	100000	33	100000	5	100000
																	96.6	38	100000	33	100000	5	100000
																	96.7	38	100000	33	100000	5	100000
																	96.8	38	100000	33	100000	5	100000
																	96.9	38	100000	33	100000	5	100000
																	97	38	100000	33	100000	5	100000
																	97.1	38	100000	33	100000	5	100000
																	97.2	37	100000	33	100000	5	100000
																	97.3	37	100000	33	100000	5	100000
																	97.4	37	100000	32	100000	5	100000
																	97.5	37	100000	31	100000	5	100000
																	97.6	36	100000	31	100000	5	100000
																	97.7	36	100000	31	100000	5	100000
																	97.8	35	100000	31	100000	5	100000
																	97.9	35	100000	31	100000	5	100000
																	98	35	100000	31	100000	5	100000
																	98.1	35	100000	31	100000	5	100000
																	98.2	35	100000	31	100000	5	100000
																	98.3	35	100000	31	100000	5	100000
																	98.4	35	100000	31	100000	5	100000
																	98.5	35	100000	31	100000	5	100000
																	98.6	35	100000	31	100000	5	100000
																	98.7	35	100000	31	100000	5	100000
																	98.8	35	100000	31	100000	5	100000
																	98.9	35	100000	31	100000	5	100000
																	99	35	100000	31	100000	5	100000
																	99.1	35	100000	31	100000	5	100000
																	99.2	35	100000	31	100000	5	100000
																	99.3	35	100000	31	100000	5	100000
																	99.4	35	100000	31	100000	5	100000
																	99.5	35	100000	30	100000	5	100000
																	99.6	35	100000	30	100000	5	100000
[truncated: 4 more rows]

## Sheet: Figure 1e
Window length(bp)	nanoHiMe (Hia5)	nanoHiMe (Hia5+M.SssI)	megalodon (Hia5)	megalodon (Hia5+M.SssI)
12	0.8515	0.9016	0.9212	0.919
20	0.9263	0.9632	0.949	0.9416
30	0.9644	0.985	0.9685	0.9585
40	0.9796	0.9921	0.9786	0.9674
50	0.9878	0.9953	0.9842	0.9735
72	0.994	0.9975	0.9895	0.9793
100	0.9969	0.9988	0.9924	0.9816

## Sheet: Figure 2a
nanoHiMe							Megalodon
	HepG2_H3K27me3		HepG2_IgG					HepG2_H3K27me3		HepG2_IgG
cutoff	Methylated calls	Total windiws	Methylated calls	Total windows			cutoff	Methylated calls	Total windows	Methylated calls	Total windows
-50	11789175	12550147	13165074	14039729			0.05	17064972	17064974	20828835	20828839
-49	11724218	12550147	13085068	14039729			0.055	17064958	17064974	20828813	20828839
-48	11653578	12550147	12998035	14039729			0.06	17064947	17064974	20828800	20828839
-47	11577607	12550147	12903620	14039729			0.065	17064915	17064974	20828735	20828839
-46	11495532	12550147	12800822	14039729			0.07	17064886	17064974	20828695	20828839
-45	11406665	12550147	12689180	14039729			0.075	17064835	17064974	20828627	20828839
-44	11311937	12550147	12568596	14039729			0.08	17064782	17064974	20828518	20828839
-43	11210129	12550147	12437411	14039729			0.085	17064532	17064974	20828212	20828839
-42	11101327	12550147	12296978	14039729			0.09	17064211	17064974	20827704	20828839
-41	10984496	12550147	12145437	14039729			0.095	17063976	17064974	20827320	20828839
-40	10860038	12550147	11983275	14039729			0.1	17063527	17064974	20826607	20828839
-39	10726519	12550147	11809544	14039729			0.105	17062872	17064974	20825554	20828839
-38	10584991	12550147	11623085	14039729			0.11	17061409	17064974	20823609	20828839
-37	10434656	12550147	11424637	14039729			0.115	17059853	17064974	20821221	20828839
-36	10275032	12550147	11213054	14039729			0.12	17057439	17064974	20817635	20828839
-35	10106368	12550147	10988662	14039729			0.125	17054168	17064974	20812950	20828839
-34	9928989	12550147	10749777	14039729			0.13	17048874	17064974	20805589	20828839
-33	9742071	12550147	10497192	14039729			0.135	17042553	17064974	20796460	20828839
-32	9545498	12550147	10232149	14039729			0.14	17033830	17064974	20784322	20828839
-31	9339981	12550147	9952291	14039729			0.145	17023216	17064974	20769122	20828839
-30	9125795	12550147	9659350	14039729			0.15	17009763	17064974	20749986	20828839
-29	8902468	12550147	9353002	14039729			0.155	16993193	17064974	20726257	20828839
-28	8670615	12550147	9035267	14039729			0.16	16973447	17064974	20697301	20828839
-27	8430505	12550147	8705303	14039729			0.165	16950499	17064974	20663214	20828839
-26	8182409	12550147	8364107	14039729			0.17	16923807	17064974	20622922	20828839
-25	7928036	12550147	8012900	14039729			0.175	16893836	17064974	20576401	20828839
-24	7667620	12550147	7651934	14039729			0.18	16858691	17064974	20521287	20828839
-23	7400472	12550147	7283192	14039729			0.185	16819226	17064974	20458599	20828839
-22	7129019	12550147	6908620	14039729			0.19	16775019	17064974	20386563	20828839
-21	6853043	12550147	6529625	14039729			0.195	16725536	17064974	20304809	20828839
-20	6574532	12550147	6146614	14039729			0.2	16670566	17064974	20213676	20828839
-19	6294885	12550147	5762678	14039729			0.205	16609929	17064974	20111748	20828839
-18	6014622	12550147	5381160	14039729			0.21	16543411	17064974	19997996	20828839
-17	5735013	12550147	5002127	14039729			0.215	16470665	17064974	19873077	20828839
-16	5457111	12550147	4629153	14039729			0.22	16394053	17064974	19738892	20828839
-15	5183375	12550147	4263475	14039729			0.225	16310571	17064974	19591731	20828839
-14	4914958	12550147	3907460	14039729			0.23	16218993	17064974	19429169	20828839
-13	4651161	12550147	3562891	14039729			0.235	16122028	17064974	19254785	20828839
-12	4394244	12550147	3233803	14039729			0.24	16019430	17064974	19068534	20828839
-11	4145500	12550147	2920031	14039729			0.245	15910046	17064974	18869684	20828839
-10	3906429	12550147	2623565	14039729			0.25	15800049	17064974	18666853	20828839
-9.9	3881776	12550147	2593320	14039729			0.255	15674235	17064974	18434472	20828839
-9.8	3857922	12550147	2564372	14039729			0.26	15546164	17064974	18197186	20828839
-9.7	3835607	12550147	2537085	14039729			0.265	15411812	17064974	17948746	20828839
-9.6	3811918	12550147	2508647	14039729			0.27	15272213	17064974	17688569	20828839
-9.5	3789955	12550147	2481801	14039729			0.275	15127068	17064974	17417510	20828839
-9.4	3765646	12550147	2452937	14039729			0.28	14974325	17064974	17131220	20828839
-9.3	3742375	12550147	2425363	14039729			0.285	14819446	17064974	16840314	20828839
-9.2	3720713	12550147	2399183	14039729			0.29	14654688	17064974	16531871	20828839
-9.1	3697746	12550147	2372104	14039729			0.295	14484788	17064974	16214851	20828839
-9	3676262	12550147	2346505	14039729			0.3	14314071	17064974	15894620	20828839
-8.9	3652715	12550147	2318372	14039729			0.305	14134994	17064974	15559440	20828839
-8.8	3629827	12550147	2291592	14039729			0.31	13951360	17064974	15216581	20828839
-8.7	3608534	12550147	2266497	14039729			0.315	13764866	17064974	14865978	20828839
-8.6	3585701	12550147	2240084	14039729			0.32	13573278	17064974	14509128	20828839
-8.5	3564727	12550147	2215413	14039729			0.325	13380836	17064974	14150621	20828839
-8.4	3541578	12550147	2188354	14039729			0.33	13183128	17064974	13783271	20828839
-8.3	3519534	12550147	2162805	14039729			0.335	12981053	17064974	13409680	20828839
-8.2	3498645	12550147	2138644	14039729			0.34	12775202	17064974	13030526	20828839
-8.1	3476310	12550147	2113308	14039729			0.345	12571551	17064974	12659328	20828839
-8	3455709	12550147	2089533	14039729			0.35	12363411	17064974	12280870	20828839
-7.9	3433045	12550147	2063432	14039729			0.355	12149749	17064974	11895144	20828839
-7.8	3411165	12550147	2038607	14039729			0.36	11936533	17064974	11513615	20828839
-7.7	3391252	12550147	2015333	14039729			0.365	11721516	17064974	11130772	20828839
-7.6	3370088	12550147	1991032	14039729			0.37	11504338	17064974	10748005	20828839
-7.5	3349936	12550147	1968247	14039729			0.375	11296292	17064974	10383497	20828839
-7.4	3328039	12550147	1943208	14039729			0.38	11067606	17064974	9988420	20828839
-7.3	3306812	12550147	1919637	14039729			0.385	10849093	17064974	9612403	20828839
-7.2	3287126	12550147	1897313	14039729			0.39	10628049	17064974	9239184	20828839
-7.1	3266202	12550147	1874077	14039729			0.395	10408179	17064974	8870864	20828839
-7	3246713	12550147	1852067	14039729			0.4	10189703	17064974	8508521	20828839
-6.9	3225408	12550147	1828255	14039729			0.405	9966708	17064974	8145131	20828839
-6.8	3204836	12550147	1805570	14039729			0.41	9751124	17064974	7797839	20828839
-6.7	3185601	12550147	1784476	14039729			0.415	9530252	17064974	7445779	20828839
-6.6	3165225	12550147	1762378	14039729			0.42	9310822	17064974	7101166	20828839
-6.5	3146568	12550147	1741451	14039729			0.425	9098980	17064974	6772225	20828839
-6.4	3125788	12550147	1718825	14039729			0.43	8882464	17064974	6443054	20828839
-6.3	3105492	12550147	1697247	14039729			0.435	8668912	17064974	6122677	20828839
-6.2	3087015	12550147	1676721	14039729			0.44	8456672	17064974	5810286	20828839
-6.1	3067062	12550147	1655385	14039729			0.445	8246004	17064974	5507163	20828839
-6	3048595	12550147	1635463	14039729			0.45	8039718	17064974	5214731	20828839
-5.9	3028120	12550147	1613924	14039729			0.455	7833757	17064974	4925890	20828839
-5.8	3008335	12550147	1593419	14039729			0.46	7628700	17064974	4646030	20828839
-5.7	2990115	12550147	1573968	14039729			0.465	7425046	17064974	4370103	20828839
-5.6	2970823	12550147	1553662	14039729			0.47	7227553	17064974	4107797	20828839
-5.5	2953215	12550147	1534759	14039729			0.475	7021757	17064974	3830826	20828839
-5.4	2933516	12550147	1514244	14039729			0.48	6787266	17064974	3501033	20828839
-5.3	2914720	12550147	1494885	14039729			0.485	6528287	17064974	3146888	20828839
-5.2	2897126	12550147	1476395	14039729			0.49	6302611	17064974	2869848	20828839
-5.1	2878483	12550147	1457019	14039729			0.495	6107675	17064974	2650636	20828839
-5	2861074	12550147	1438897	14039729			0.5	5940494	17064974	2480399	20828839
-4.9	2841985	12550147	1419194	14039729			0.505	5772763	17064974	2327021	20828839
-4.8	2823701	12550147	1400396	14039729			0.51	5622892	17064974	2200255	20828839
-4.7	2806424	12550147	1383082	14039729			0.515	5479659	17064974	2087766	20828839
-4.6	2788185	12550147	1365000	14039729			0.52	5342745	17064974	1986010	20828839
-4.5	2771528	12550147	1347965	14039729			0.525	5212206	17064974	1894224	20828839
-4.4	2753096	12550147	1329416	14039729			0.53	5082648	17064974	1807375	20828839
-4.3	2735225	12550147	1312007	14039729			0.535	4961417	17064974	1730454	20828839
-4.2	2718726	12550147	1295426	14039729			0.54	4839525	17064974	1655147	20828839
-4.1	2701103	12550147	1278306	14039729			0.545	4721159	17064974	1585332	20828839
-4	2684687	12550147	1262007	14039729			0.55	4608803	17064974	1521986	20828839
-3.9	2666700	12550147	1244370	14039729			0.555	4497326	17064974	1460468	20828839
-3.8	2649421	12550147	1227502	14039729			0.56	4388658	17064974	1403423	20828839
-3.7	2633484	12550147	1211782	14039729			0.565	4282504	17064974	1348918	20828839
-3.6	2616561	12550147	1195531	14039729			0.57	4179127	17064974	1297467	20828839
-3.5	2600882	12550147	1180377	14039729			0.575	4078225	17064974	1248763	20828839
-3.4	2583401	12550147	1163624	14039729			0.58	3978702	17064974	1201829	20828839
-3.3	2566800	12550147	1147878	14039729			0.585	3880372	17064974	1156808	20828839
-3.2	2551501	12550147	1133302	14039729			0.59	3783662	17064974	1113242	20828839
-3.1	2534947	12550147	1117697	14039729			0.595	3692013	17064974	1073565	20828839
-3	2519823	12550147	1103585	14039729			0.6	3600540	17064974	1034254	20828839
-2.9	2503011	12550147	1088023	14039729			0.605	3509985	17064974	996464	20828839
-2.8	2486981	12550147	1073094	14039729			0.61	3421519	17064974	960299	20828839
-2.7	2471908	12550147	1059278	14039729			0.615	3334972	17064974	925715	20828839
-2.6	2455902	12550147	1044691	14039729			0.62	3249111	17064974	892191	20828839
-2.5	2441129	12550147	1031370	14039729			0.625	3169320	17064974	861471	20828839
-2.4	2424956	12550147	1016552	14039729			0.63	3082354	17064974	828612	20828839
-2.3	2409287	12550147	1002655	14039729			0.635	3000992	17064974	798472	20828839
-2.2	2394828	12550147	989696	14039729			0.64	2921194	17064974	769086	20828839
-2.1	2379329	12550147	976230	14039729			0.645	2842572	17064974	740902	20828839
-2	2365111	12550147	963716	14039729			0.65	2765530	17064974	713620	20828839
-1.9	2349299	12550147	949761	14039729			0.655	2688239	17064974	686570	20828839
-1.8	2334089	12550147	936676	14039729			0.66	2614497	17064974	661182	20828839
-1.7	2320044	12550147	924508	14039729			0.665	2539472	17064974	635765	20828839
-1.6	2305142	12550147	911792	14039729			0.67	2464842	17064974	611113	20828839
-1.5	2291330	12550147	900012	14039729			0.675	2393495	17064974	588009	20828839
-1.4	2276236	12550147	887197	14039729			0.68	2321385	17064974	564822	20828839
-1.3	2261443	12550147	875003	14039729			0.685	2251059	17064974	542052	20828839
-1.2	2248078	12550147	863621	14039729			0.69	2181425	17064974	520077	20828839
-1.1	2233316	12550147	851759	14039729			0.695	2112531	17064974	498691	20828839
-1	2219989	12550147	840570	14039729			0.7	2045551	17064974	478196	20828839
-0.9	2205304	12550147	828546	14039729			0.705	1978772	17064974	457813	20828839
-0.8	2191267	12550147	816982	14039729			0.71	1912220	17064974	437983	20828839
-0.7	2177956	12550147	806164	14039729			0.715	1846188	17064974	418366	20828839
-0.6	2164022	12550147	794817	14039729			0.72	1783560	17064974	399972	20828839
-0.5	2150967	12550147	784398	14039729			0.725	1720639	17064974	381784	20828839
-0.4	2136840	12550147	773156	14039729			0.73	1657543	17064974	363734	20828839
-0.3	2123282	12550147	762356	14039729			0.735	1595450	17064974	346339	20828839
-0.2	2110681	12550147	752360	14039729			0.74	1534295	17064974	329252	20828839
-0.1	2097213	12550147	741909	14039729			0.745	1473320	17064974	312525	20828839
0	2084664	12550147	732171	14039729			0.75	1416571	17064974	297011	20828839
0.1	2069559	12550147	719925	14039729			0.755	1355134	17064974	280259	20828839
0.2	2056374	12550147	709692	14039729			0.76	1296659	17064974	264686	20828839
0.3	2044344	12550147	700396	14039729			0.765	1239522	17064974	249422	20828839
0.4	2031195	12550147	690569	14039729			0.77	1183256	17064974	234526	20828839
0.5	2019286	12550147	681481	14039729			0.775	1127824	17064974	220238	20828839
0.6	2006209	12550147	671534	14039729			0.78	1072370	17064974	206103	20828839
0.7	1993479	12550147	662251	14039729			0.785	1019416	17064974	192630	20828839
0.8	1981769	12550147	653487	14039729			0.79	965119	17064974	179229	20828839
0.9	1969294	12550147	644227	14039729			0.795	912395	17064974	166029	20828839
1	1957616	12550147	635933	14039729			0.8	862328	17064974	153676	20828839
1.1	1945039	12550147	626813	14039729			0.805	811530	17064974	141355	20828839
1.2	1932689	12550147	617752	14039729			0.81	762700	17064974	129764	20828839
1.3	1921306	12550147	609684	14039729			0.815	714961	17064974	118905	20828839
1.4	1909097	12550147	601143	14039729			0.82	668593	17064974	108556	20828839
1.5	1897946	12550147	593180	14039729			0.825	623960	17064974	98538	20828839
1.6	1885682	12550147	584508	14039729			0.83	580138	17064974	89056	20828839
1.7	1873786	12550147	576406	14039729			0.835	536977	17064974	80159	20828839
1.8	1862720	12550147	568897	14039729			0.84	495303	17064974	71709	20828839
1.9	1851001	12550147	561192	14039729			0.845	456586	17064974	64215	20828839
2	1840419	12550147	553832	14039729			0.85	418488	17064974	56980	20828839
2.1	1828546	12550147	545795	14039729			0.855	381771	17064974	50034	20828839
2.2	1816942	12550147	538290	14039729			0.86	346989	17064974	43735	20828839
2.3	1806403	12550147	531263	14039729			0.865	313816	17064974	37995	20828839
2.4	1794819	12550147	523836	14039729			0.87	282425	17064974	32699	20828839
2.5	1784492	12550147	517023	14039729			0.875	254348	17064974	28248	20828839
2.6	1772968	12550147	509559	14039729			0.88	225299	17064974	23643	20828839
2.7	1761911	12550147	502548	14039729			0.885	199475	17064974	19930	20828839
2.8	1751823	12550147	496004	14039729			0.89	175668	17064974	16588	20828839
2.9	1740815	12550147	489240	14039729			0.895	153509	17064974	13635	20828839
3	1730811	12550147	482998	14039729			0.9	133229	17064974	11080	20828839
3.1	1719621	12550147	476044	14039729			0.905	114258	17064974	8818	20828839
3.2	1708785	12550147	469496	14039729			0.91	98062	17064974	6974	20828839
3.3	1699010	12550147	463485	14039729			0.915	82426	17064974	5265	20828839
3.4	1688403	12550147	457054	14039729			0.92	68827	17064974	3961	20828839
3.5	1678565	12550147	451062	14039729			0.925	57140	17064974	2964	20828839
3.6	1667883	12550147	444825	14039729			0.93	46487	17064974	2153	20828839
3.7	1657601	12550147	438710	14039729			0.935	37616	17064974	1555	20828839
3.8	1648167	12550147	433169	14039729			0.94	30019	17064974	1139	20828839
3.9	1637857	12550147	427196	14039729			0.945	23560	17064974	802	20828839
4	1628610	12550147	421732	14039729			0.95	17813	17064974	522	20828839
4.1	1618437	12550147	415747	14039729			0.955	13069	17064974	352	20828839
4.2	1608412	12550147	410012	14039729			0.96	9250	17064974	242	20828839
4.3	1599105	12550147	404790	14039729			0.965	6257	17064974	142	20828839
4.4	1588863	12550147	399366	14039729			0.97	4330	17064974	97	20828839
4.5	1579681	12550147	394316	14039729			0.975	2976	17064974	63	20828839
4.6	1569517	12550147	388751	14039729			0.98	2090	17064974	46	20828839
4.7	1559799	12550147	383429	14039729			0.985	1305	17064974	28	20828839
4.8	1550893	12550147	378508	14039729			0.99	846	17064974	23	20828839
4.9	1541324	12550147	373407	14039729			0.995	465	17064974	18	20828839
5	1532542	12550147	368656	14039729			1	224	17064974	2	20828839
5.1	1522951	12550147	363416	14039729
5.2	1513414	12550147	358509	14039729
5.3	1504925	12550147	354059	14039729
5.4	1495825	12550147	349264	14039729
5.5	1487530	12550147	344829	14039729
5.6	1478142	12550147	340156	14039729
5.7	1469220	12550147	335630	14039729
5.8	1460918	12550147	331404	14039729
5.9	1451941	12550147	326967	14039729
6	1443728	12550147	322877	14039729
6.1	1434636	12550147	318450	14039729
6.2	1425730	12550147	314268	14039729
6.3	1417720	12550147	310448	14039729
6.4	1409130	12550147	306397	14039729
6.5	1401108	12550147	302642	14039729
6.6	1392413	12550147	298529	14039729
6.7	1383917	12550147	294535	14039729
6.8	1376169	12550147	290872	14039729
6.9	1367706	12550147	287007	14039729
7	1359941	12550147	283573	14039729
7.1	1351416	12550147	279794	14039729
7.2	1343331	12550147	276208	14039729
7.3	1335716	12550147	272864	14039729
7.4	1327566	12550147	269414	14039729
7.5	1320065	12550147	266198	14039729
7.6	1311848	12550147	262721	14039729
7.7	1303817	12550147	259210	14039729
7.8	1296612	12550147	256035	14039729
7.9	1288609	12550147	252790	14039729
8	1281362	12550147	249798	14039729
8.1	1273458	12550147	246489	14039729
8.2	1265742	12550147	243342	14039729
8.3	1258594	12550147	240351	14039729
8.4	1250933	12550147	237182	14039729
8.5	1244061	12550147	234321	14039729
8.6	1236340	12550147	231239	14039729
8.7	1228685	12550147	228295	14039729
8.8	1221594	12550147	225469	14039729
8.9	1214221	12550147	222581	14039729
9	1207353	12550147	219934	14039729
9.1	1199858	12550147	217138	14039729
9.2	1192434	12550147	214346	14039729
9.3	1185869	12550147	211818	14039729
9.4	1178527	12550147	209118	14039729
9.5	1172039	12550147	206682	14039729
9.6	1164827	12550147	203928	14039729
9.7	1157767	12550147	201445	14039729
9.8	1151361	12550147	199082	14039729
9.9	1144310	12550147	196538	14039729
10	1137674	12550147	194276	14039729
11	1071930	12550147	172105	14039729
12	1010698	12550147	153081	14039729
13	952459	12550147	136461	14039729
14	897386	12550147	121809	14039729
15	845227	12550147	108954	14039729
16	795947	12550147	97828	14039729
17	749470	12550147	87828	14039729
18	705063	12550147	79223	14039729
19	663767	12550147	71379	14039729
20	624518	12550147	64419	14039729
21	587516	12550147	58287	14039729
22	552156	12550147	52862	14039729
23	518862	12550147	48055	14039729
24	487715	12550147	43801	14039729
25	458134	12550147	40033	14039729
26	429977	12550147	36686	14039729
27	403765	12550147	33657	14039729
28	378821	12550147	31003	14039729
29	355370	12550147	28513	14039729
30	333152	12550147	26348	14039729
31	312133	12550147	24387	14039729
32	292232	12550147	22543	14039729
33	273739	12550147	20945	14039729
34	256512	12550147	19491	14039729
35	239819	12550147	18188	14039729
36	224504	12550147	16988	14039729
37	210019	12550147	15868	14039729
38	196456	12550147	14878	14039729
39	183727	12550147	13954	14039729
40	171599	12550147	13105	14039729
41	160291	12550147	12399	14039729
42	149799	12550147	11696	14039729
43	139950	12550147	11072	14039729
44	130758	12550147	10486	14039729
45	121952	12550147	9942	14039729
46	113967	12550147	9422	14039729
47	106320	12550147	8938	14039729
48	99140	12550147	8484	14039729
49	92377	12550147	8082	14039729
50	86200	12550147	7722	14039729

## Sheet: Figure 3d
H3K27me3-CpGs
	WGBS (% Methylation)
		0															1
Cut&TAG-BS (% Methylation)	1	0	0	0	2	0	1	2	6	11	31	97	176	465	1221	2917	3310
		0	0	0	1	5	2	9	28	51	120	292	649	1292	2471	3426	2298
		0	0	2	4	9	20	55	81	200	391	767	1337	2070	2465	1936	842
		1	0	1	26	45	93	172	352	625	1068	1687	2134	1959	1443	770	276
		1	3	20	45	122	239	413	750	1109	1596	1871	1638	1058	546	241	54
		4	8	51	181	341	632	1029	1519	1936	2013	1559	1110	568	254	93	28
		18	57	167	439	806	1313	1950	2113	2224	1606	1102	601	268	92	40	13
		140	250	561	1099	1789	2392	2779	2558	1961	1308	729	303	134	29	10	8
		463	572	1085	1743	2226	2493	2196	1563	1024	535	299	125	54	11	3	1
		2151	1627	2395	2996	3089	2459	1779	1084	679	332	160	63	24	5	2	3
		7188	3825	3746	3264	2372	1564	847	558	336	160	76	23	10	4	2	0
		23076	7651	4240	2529	1419	831	472	273	163	91	37	21	6	3	1	0
		37927	7020	2684	1136	606	298	174	102	66	37	26	9	4	1	0	0
		29150	3916	1176	425	224	117	49	29	23	13	11	2	2	0	1	0
		8956	1011	286	93	36	20	17	3	2	3	2	0	0	0	1	0
	0	1688	206	67	19	8	4	1	3	0	0	0	1	0	0	0	0
	nanoHiMe (% Methylation)
		0															1
Cut&TAG-BS (% Methylation)	1	0	0	0	0	7	10	15	40	122	230	412	657	1283	1685	2068	1607
		0	0	2	3	8	15	53	102	273	425	683	1139	1935	2105	2287	1470
		0	1	3	3	13	42	107	191	502	667	1052	1425	2055	1773	1468	743
		0	0	5	18	62	151	295	499	933	1241	1486	1767	1846	1191	774	260
		0	1	12	28	142	266	474	833	1369	1465	1521	1407	1130	576	301	64
		1	8	38	122	350	622	1035	1435	2136	1760	1460	1063	743	309	114	24
		6	20	96	286	723	1119	1875	2084	2371	1707	1121	715	398	118	41	7
		32	117	331	778	1658	2169	2710	2608	2581	1480	757	416	196	35	12	3
		83	336	663	1261	2162	2326	2473	1975	1592	818	350	147	57	20	6	2
		396	1153	1865	2592	3524	2996	2466	1723	1180	509	204	78	32	7	4	2
		1484	3385	4204	4195	4073	2557	1819	1033	672	288	99	24	6	2	0	0
		5662	9385	8936	6838	4853	2300	1399	689	405	146	53	20	5	4	1	3
		11558	13387	10613	6897	4138	1649	883	378	216	83	32	9	5	1	2	0
		6933	10043	8156	5111	2811	1043	525	216	114	39	15	4	4	0	1	0
		1626	3001	2579	1644	975	330	175	64	31	11	5	2	0	0	0	0
	0	282	563	520	351	177	56	39	9	5	2	0	0	0	0	0	0
	Megalodon (% Methylation)
		0															1
Cut&TAG-BS (% Methylation)	1	0	5	23	61	182	253	398	544	817	735	814	861	1046	885	939	642
		1	11	41	142	288	432	611	858	1158	1082	1160	1104	1329	1044	914	422
		0	25	57	145	402	556	784	1008	1288	1112	1068	1079	1161	808	524	135
		9	38	117	258	663	742	993	1129	1478	1243	1133	1001	975	540	260	50
		8	35	137	390	806	890	1091	1134	1314	1100	961	774	648	289	87	16
		20	108	354	729	1236	1290	1395	1349	1522	1166	888	625	438	141	39	6
		42	201	576	1144	1707	1605	1712	1578	1588	1044	761	469	277	65	12	3
		86	461	1088	1824	2439	2239	2175	1768	1691	1087	644	311	145	33	4	5
		146	698	1370	1958	2520	1962	1767	1395	1229	648	418	173	71	13	5	4
		489	1634	2465	2944	3390	2449	2038	1409	1108	506	257	104	34	8	2	1
		1261	3633	4371	4161	3985	2482	1780	1108	728	291	127	54	14	4	1	0
		3676	9116	9413	7318	5385	2742	1603	874	458	196	88	28	12	3	3	1
		5653	13933	12988	8678	4989	2053	1035	465	225	102	50	15	7	3	2	1
		5072	11018	9099	5429	2806	985	472	206	98	28	14	8	2	0	2	0
		1850	3422	2676	1381	732	224	130	41	21	12	4	1	0	0	0	0
	0	339	700	487	270	133	41	27	7	5	0	0	0	0	0	0	0

## Sheet: Figure 4d & Supp Figure 6e, 6f
Peak name	chr	peak_start	peak_end	6mA log2_CPM (10X)	6mAs log2_CPM (30X)	6mAs log2_CPM (50X)	CUT&TAG log2_CPM
CommonPeak_1	chr2	241672448	241740400	11.8706	11.9868	12.0924	9.79813
CommonPeak_2	chr16	88931137	88995617	12.123	11.927	11.9202	10.0832
CommonPeak_3	chr10	135008537	135066262	10.6731	10.6807	10.7029	9.4635
CommonPeak_4	chr1	2362213	2413327	10.4309	10.8036	10.964	9.39343
CommonPeak_5	chr17	46657738	46707150	11.7267	11.3468	11.3219	9.07184
CommonPeak_6	chr17	77119545	77167608	11.6032	11.1956	11.4185	9.44776
CommonPeak_7	chr9	133771611	133817311	10.1062	10.7585	10.847	8.95111
CommonPeak_8	chr16	1143516	1188937	10.9572	10.8091	10.8631	9.4423
CommonPeak_9	chr20	62022705	62064101	11.9327	11.7791	11.5531	9.8722
CommonPeak_10	chr4	1541639	1582367	10.2289	9.88049	10.0401	8.68734
CommonPeak_11	chr11	3153788	3193809	10.7784	10.7728	10.8201	8.72144
CommonPeak_12	chr20	61603595	61643445	12.0104	11.4083	11.6302	9.48135
CommonPeak_13	chr1	3436074	3475459	10.1197	10.2777	10.4212	8.45333
CommonPeak_14	chr17	77241930	77281279	10.3478	10.956	11.028	8.1938
CommonPeak_15	chr22	46336206	46375102	11.2717	10.8526	10.7135	8.75265
CommonPeak_16	chr7	44297409	44334481	10.2413	11.0478	10.9407	8.25528
CommonPeak_17	chr2	128376195	128412966	11.3927	11.3122	11.2339	8.96531
CommonPeak_18	chr11	2173122	2208650	10.2535	10.4523	10.4103	8.75118
CommonPeak_19	chr11	2851290	2886225	10.6912	10.2936	10.4733	8.67143
CommonPeak_20	chr4	1021737	1056642	9.17212	9.89096	10.1356	8.90253
CommonPeak_21	chr12	132832221	132866774	10.2955	10.3421	10.5044	8.33964
CommonPeak_22	chr7	1270542	1305042	9.94973	10.2434	10.0954	8.47411
CommonPeak_23	chr20	61315910	61349990	11.6127	11.7642	11.6493	8.83371
CommonPeak_24	chr20	62078166	62111625	11.1296	11.3122	11.2872	9.40377
CommonPeak_25	chr22	19715052	19748054	10.079	10.3535	10.5277	8.65669
CommonPeak_26	chr16	1092748	1125666	10.2836	10.0698	10.2128	8.69261
CommonPeak_27	chr1	2247685	2280483	9.60317	9.74849	9.79776	8.3856
CommonPeak_28	chr12	132955760	132988440	10.5447	10.0721	9.99998	8.60992
CommonPeak_29	chr5	474504	506881	10.113	9.94724	9.8915	8.74189
CommonPeak_30	chr2	233341553	233373867	11.1881	10.9447	10.9669	8.84636
CommonPeak_31	chr14	104599415	104631437	10.6032	10.4273	10.3306	8.40256
CommonPeak_32	chr15	42143898	42175787	10.079	10.4452	10.2872	7.98261
CommonPeak_33	chr20	56273751	56305419	11.5496	11.2464	11.2115	7.89208
CommonPeak_34	chr22	48906312	48937835	10.3131	10.6777	10.4157	7.85186
CommonPeak_35	chr1	845834	877098	10.0583	9.5579	9.95577	9.03639
CommonPeak_36	chr2	72352337	72383431	10.8526	11.0278	10.94	8.77577
CommonPeak_37	chr18	77196417	77227502	10.5347	10.3286	10.1553	8.29187
CommonPeak_38	chr14	105009754	105040584	10.8606	10.2856	10.5146	8.10611
CommonPeak_39	chr9	137508995	137539804	9.49405	10.1657	10.1356	7.49209
CommonPeak_40	chr1	3505097	3535250	10.5347	10.4165	10.2633	8.34438
CommonPeak_41	chr14	104632490	104662425	10.204	10.1352	10.0401	8.33824
CommonPeak_42	chr9	139476934	139506758	9.58393	10.079	10.1657	8.68888
CommonPeak_43	chr20	60988968	61018527	10.6685	10.9672	11.018	8.28201
CommonPeak_44	chr4	8855725	8885175	9.55459	9.64091	9.93314	7.9129
CommonPeak_45	chr15	70411789	70441129	9.88833	9.5579	10.1977	7.3054
CommonPeak_46	chr14	101018924	101048211	9.33055	9.98928	10.0014	8.30368
CommonPeak_47	chr17	77086105	77114896	10.376	10.553	10.8686	9.02078
CommonPeak_48	chr17	72338296	72367004	10.5839	10.8446	10.781	7.97002
CommonPeak_49	chr16	88489878	88517605	10.664	10.6237	10.5576	9.20797
CommonPeak_50	chr20	61044416	61072085	10.8844	10.8962	10.8397	8.19442
CommonPeak_51	chr20	61860854	61888424	10.5347	10.9832	10.9934	8.3205
CommonPeak_52	chr20	61171564	61198697	11.2717	11.0779	10.9055	7.96386
CommonPeak_53	chr8	47139431	47166448	10.2413	9.79942	9.94374	7.16789
CommonPeak_54	chr15	69857508	69884501	9.24741	9.68371	9.73288	7.69151
CommonPeak_55	chr17	61552122	61579055	11.3506	10.9868	10.7082	8.20521
CommonPeak_56	chr19	49914946	49941784	9.96468	10.3112	10.125	7.55124
CommonPeak_57	chr9	138572882	138599540	9.2955	9.52802	9.84378	8.11103
CommonPeak_58	chr3	128168348	128194922	10.3478	10.7076	10.4491	7.89627
CommonPeak_59	chr22	46298515	46324681	10.7485	10.0038	9.92246	7.76582
CommonPeak_60	chr9	129392208	129418360	10.6867	10.4219	10.3306	7.87636
CommonPeak_61	chr6	34499515	34525534	10.5196	10.4941	10.3512	7.98547
CommonPeak_62	chr10	134893627	134919608	9.90392	9.88573	9.73462	7.96749
CommonPeak_63	chr17	77355129	77381098	10.6822	10.4398	10.6061	7.6814
CommonPeak_64	chr9	138660814	138686724	9.71349	9.9795	9.98686	8.47131
CommonPeak_65	chr10	102487752	102513623	9.11965	9.78545	9.62972	8.43119
CommonPeak_66	chr20	61142332	61168172	10.6822	10.6897	10.8543	8.99509
CommonPeak_67	chr16	56354071	56379804	10.2955	10.3325	10.6203	7.4936
CommonPeak_68	chr5	180035412	180060877	9.34204	9.38716	9.71176	8.18449
CommonPeak_69	chr2	241292221	241317634	10.8726	10.7091	10.7337	8.10512
CommonPeak_70	chr17	46627221	46652541	10.1592	10.4992	10.5994	7.41562
CommonPeak_71	chr2	45158966	45183939	10.6269	10.5968	10.718	8.78196
CommonPeak_72	chr20	56221866	56246805	10.6362	10.8036	10.8259	8.69741
CommonPeak_73	chr22	20178229	20203037	10.0995	10.1063	10.0954	8.14183
CommonPeak_74	chr14	105627622	105652373	9.44158	9.9647	9.86306	8.3315
CommonPeak_75	chr21	47347526	47372247	9.59358	9.93717	9.83078	7.11855
CommonPeak_76	chr14	23865328	23890037	11.9535	11.7039	11.6395	8.48503
CommonPeak_77	chr19	1728732	1753409	9.34204	9.45931	9.53473	7.52246
CommonPeak_78	chr2	121315423	121339984	10.5644	11.0859	10.8381	8.05627
CommonPeak_79	chr1	18954270	18978830	10.2656	9.62532	9.70109	7.7873
CommonPeak_80	chr21	44778420	44802866	8.94973	9.60955	9.76739	7.49962
CommonPeak_81	chr9	129366468	129390878	10.1849	9.90395	9.81106	8.19628
CommonPeak_82	chr11	2528352	2552732	9.94973	9.89617	10.109	7.9693
CommonPeak_83	chr8	142332996	142357261	7.75708	9.91938	9.88208	7.36706
CommonPeak_84	chr17	77383880	77408111	10.6822	10.4716	10.5723	7.71196
CommonPeak_85	chr2	220374558	220398707	11.0859	10.7869	10.739	8.35521
CommonPeak_86	chr20	60372209	60396343	10.7441	11.0122	11.0187	8.51208
CommonPeak_87	chr6	170394929	170418986	10.5888	10.3344	10.3213	7.77495
CommonPeak_88	chr11	2591179	2615223	10.2103	10.2777	10.1117	8.48629
CommonPeak_89	chr12	2729607	2753598	9.17212	9.85397	9.90706	6.61131
CommonPeak_90	chr22	20213646	20237621	10.3982	10.0536	10.0029	8.0419
CommonPeak_91	chr17	81054096	81077916	10.5347	10.528	10.4597	8.41536
CommonPeak_92	chr20	61791127	61814892	10.3927	10.7398	10.871	8.27822
CommonPeak_93	chr9	96700618	96724260	9.57422	9.63469	9.5917	8.10907
CommonPeak_94	chr17	79352477	79376106	9.50432	9.69571	9.85345	8.02253
CommonPeak_95	chr1	1944449	1968058	10.0927	10.3053	10.1488	7.82375
CommonPeak_96	chr22	20152531	20176090	9.92701	10.0652	9.81602	7.55991
CommonPeak_97	chr8	143199275	143222553	9.51451	9.56773	9.68854	7.43826
CommonPeak_98	chr17	21274089	21297310	10.5496	10.0443	9.77928	7.19967
CommonPeak_99	chr9	139543329	139566405	9.45223	9.13297	9.52669	8.38262
CommonPeak_100	chr8	142612389	142635396	9.51451	9.69272	9.83567	7.24337
CommonPeak_101	chr11	44951594	44974575	9.87256	9.43446	9.72412	6.87249
CommonPeak_102	chr10	43559927	43582817	9.91166	9.93717	9.55858	7.30196
CommonPeak_103	chr1	2789870	2812724	9.99412	9.41645	9.35803	7.84281
CommonPeak_104	chr14	105042783	105065606	10.4889	9.9844	10.2166	8.06982
CommonPeak_105	chr17	71526490	71549289	9.00862	10.1678	10.2717	7.20827
CommonPeak_106	chr9	137656873	137679634	9.70461	9.88311	9.81106	7.45074
CommonPeak_107	chr15	40569014	40591735	10.4146	10.1308	9.85184	7.88673
CommonPeak_108	chr10	134792356	134815061	9.59358	9.45931	9.53072	7.27003
CommonPeak_109	chr11	1857980	1880685	9.34204	9.76851	9.7742	7.99828
CommonPeak_110	chr8	47115569	47138117	9.36476	9.36854	9.67405	6.80199
CommonPeak_111	chr2	220341170	220363497	10.2289	10.4309	10.5023	8.5291
CommonPeak_112	chr2	121097235	121119551	10.7952	10.2837	10.3648	7.88251
CommonPeak_113	chr22	43639439	43661687	9.17212	10.1527	9.91786	7.14183
CommonPeak_114	chr5	176275671	176297822	9.38713	9.64401	9.71883	7.68756
CommonPeak_115	chr20	36035509	36057608	11.1396	11.2707	11.127	8.29101
CommonPeak_116	chr12	34504272	34526324	9.00862	8.88311	8.55463	6.86241
CommonPeak_117	chr17	48652953	48674883	10.204	10.5447	10.4941	8.13733
CommonPeak_118	chr10	8083420	8105316	9.09268	8.89877	9.01154	7.79221
CommonPeak_119	chr8	47092602	47114364	9.43085	9.32672	9.67769	6.88711
CommonPeak_120	chr20	21484706	21506433	10.8364	10.5791	10.5457	8.45384
CommonPeak_121	chr16	85110668	85132217	10.0721	10.1418	10.1964	7.46517
CommonPeak_122	chr1	22908490	22930007	10.0721	9.73693	9.67041	7.38722
CommonPeak_123	chr9	139138396	139159913	10.1657	10.2124	9.98099	7.5091
CommonPeak_124	chr22	48938938	48960453	9.44158	9.83239	9.73811	7.22169
CommonPeak_125	chr19	42424735	42446237	8.93462	9.40553	9.64279	7.48351
CommonPeak_126	chr17	39765291	39786746	9.33055	10.2995	10.3455	7.44295
CommonPeak_127	chr22	38836578	38857985	9.73109	9.79105	9.41138	7.31908
CommonPeak_128	chr2	220488664	220510014	10.7952	10.2434	10.2364	7.79058
CommonPeak_129	chr16	86526447	86547683	9.09268	9.54801	9.94223	8.20398
CommonPeak_130	chr7	2532894	2554119	10.2289	9.55132	9.43734	7.9375
CommonPeak_131	chr20	60441272	60462442	10.2413	10.4327	10.6713	8.19936
CommonPeak_132	chr10	102971728	102992855	9.7398	9.56773	9.61652	8.05661
CommonPeak_133	chr8	143529074	143550140	9.81597	9.77983	9.4982	8.1192
CommonPeak_134	chr4	3470730	3491752	9.72232	10.0972	9.9117	8.26356
CommonPeak_135	chr16	87686360	87707350	10.5644	10.4768	10.3671	7.68051
CommonPeak_136	chr4	7291099	7312042	9.13295	9.78825	9.61652	7.29101
CommonPeak_137	chr13	114052305	114073217	9.91935	9.89096	9.7742	7.53375
CommonPeak_138	chr2	220298405	220319204	10.4255	10.2515	10.3386	8.46337
CommonPeak_139	chr1	2833053	2853834	10.42	9.86729	9.73462	7.70763
CommonPeak_140	chr9	138230422	138251157	9.57422	9.52129	9.45439	7.09687
CommonPeak_141	chr6	1376938	1397664	9.80771	9.79663	9.78939	8.42935
CommonPeak_142	chr2	241650575	241671256	9.91935	10.7179	10.6269	8.75012
CommonPeak_143	chr22	49404550	49425094	9.31896	9.51115	9.65943	7.23618
CommonPeak_144	chr14	23579579	23600071	11.232	11.2566	11.4806	8.40417
CommonPeak_145	chr15	93597892	93618328	10.1197	9.91938	9.92399	7.17543
CommonPeak_146	chr10	88417005	88437413	9.38713	9.30339	9.58784	7.50411
CommonPeak_147	chr11	2809193	2829566	9.28363	9.65634	9.63533	7.70068
CommonPeak_148	chr2	237064713	237085082	10.4469	10.4201	10.2753	8.26031
CommonPeak_149	chr11	1883914	1904275	9.55459	9.34207	9.64836	8.13572
CommonPeak_150	chr1	6475882	6496242	9.89615	9.87522	9.87735	7.90196
CommonPeak_151	chr14	105404029	105424290	9.28363	9.17214	9.36931	7.3151
CommonPeak_152	chr2	119599059	119619270	9.02298	9.90395	9.94223	7.79548
CommonPeak_153	chr17	48332873	48353035	10.5693	10.1374	10.1657	7.37199
CommonPeak_154	chr22	50047567	50067688	9.00862	8.87786	9.45439	6.68448
CommonPeak_155	chr16	1045773	1065809	9.88046	9.83782	9.73288	8.20336
CommonPeak_156	chr9	137718208	137738224	8.80771	9.39821	9.25477	7.00535
CommonPeak_157	chr2	219877754	219897760	10.3982	10.2061	10.4179	7.65871
CommonPeak_158	chr10	133942929	133962832	9.0652	8.9647	8.89775	6.66943
CommonPeak_159	chr2	241920236	241940067	10.0513	9.90395	9.93618	7.5647
CommonPeak_160	chr9	135101768	135121578	9.35345	9.87786	9.70999	7.16221
CommonPeak_161	chr20	56253066	56272829	10.7614	10.7017	10.718	7.78114
CommonPeak_162	chr2	175190151	175209901	9.98682	9.69272	10.1143	7.64926
CommonPeak_163	chr20	60784660	60804328	9.40916	10.3667	10.3202	8.55703
CommonPeak_164	chr14	105431779	105451438	9.91935	9.74561	9.7206	7.80036
CommonPeak_165	chr17	77662749	77682402	10.5888	10.1935	10.1566	7.39478
CommonPeak_166	chr8	142286521	142306148	9.14612	9.49407	9.41574	7.48351
CommonPeak_167	chr8	143246265	143265865	9.00862	9.28762	9.34209	7.05389
CommonPeak_168	chr2	242783323	242802876	10.079	10.0396	9.98686	8.04225
CommonPeak_169	chr8	143652653	143672197	9.50432	9.68972	9.60512	7.24874
CommonPeak_170	chr14	101486517	101506044	8.99412	9.12855	9.42009	6.94119
CommonPeak_171	chr11	72335437	72354951	9.91935	10.0325	9.61463	7.47742
CommonPeak_172	chr16	89026484	89045954	9.66854	10.185	10.0541	8.73404
CommonPeak_173	chr11	1025318	1044710	9.58393	9.52802	9.58784	8.01799
CommonPeak_174	chr9	139508244	139527586	8.45223	8.91425	9.11434	8.17888
CommonPeak_175	chr11	3235615	3254865	9.62215	10.0014	10.0072	7.77825
CommonPeak_176	chr16	1321199	1340448	10.1849	9.95974	9.62784	7.71023
CommonPeak_177	chr11	69943197	69962430	9.2955	9.50775	9.7153	7.05457
CommonPeak_178	chr17	77202426	77221651	9.87256	9.97458	10.0569	7.77412
CommonPeak_179	chr20	62163416	62182632	10.6502	10.344	10.4554	8.27355
CommonPeak_180	chr7	166404	185606	9.07901	9.12855	9.61083	7.55269
CommonPeak_181	chr7	1323614	1342808	8.38713	9.04661	8.65759	7.84911
CommonPeak_182	chr4	811619	830805	8.24741	9.4416	9.2717	7.92823
CommonPeak_183	chr9	132425137	132444296	10.0721	9.69869	9.67223	7.24934
CommonPeak_184	chr20	61650689	61669713	10.6079	10.4611	10.358	8.56996
CommonPeak_185	chr8	142224449	142243456	9.73109	10.1241	9.75196	7.72487
CommonPeak_186	chr1	156861599	156880581	10.3131	10.0278	9.85505	7.49209
CommonPeak_187	chr20	62729174	62748137	11.232	11.0194	10.8599	8.12376
CommonPeak_188	chrX	152796808	152815764	7.94973	8.18922	8.60893	7.02982
CommonPeak_189	chr16	1952542	1971493	10.1062	9.68972	9.57231	7.98976
CommonPeak_190	chr16	88447536	88466394	9.84858	10.3363	10.6118	8.31339
CommonPeak_191	chr9	138603102	138621956	9.27165	9.12412	9.38939	7.13604
CommonPeak_192	chr20	61019295	61038143	10.6867	10.2657	10.1709	7.79466
CommonPeak_193	chr10	103517785	103536592	8.87256	8.71646	9.03723	6.87249
CommonPeak_194	chr20	61389498	61408273	9.84858	10.1263	10.3512	8.16978
CommonPeak_195	chr16	1024144	1042905	8.93462	9.11074	9.13827	8.02113
CommonPeak_196	chr12	273061	291778	9.10623	8.76851	9.59938	7.1723
CommonPeak_197	chr2	233296450	233315162	10.5984	10.1807	10.1709	7.62193
CommonPeak_198	chr12	54387023	54405703	9.76564	9.51792	9.59362	7.09621
CommonPeak_199	chr9	126768546	126787184	8.34204	8.91938	9.44589	7.78031
CommonPeak_200	chr9	133860236	133878834	9.21025	9.39085	9.48789	6.88864
CommonPeak_201	chr5	1871383	1889979	8.11965	8.98928	9.16441	7.39047
CommonPeak_202	chr9	138625783	138644345	8.99412	9.58718	9.53873	7.95147
CommonPeak_203	chr9	138131136	138149685	9.42005	9.37602	9.46494	6.79711
CommonPeak_204	chr22	19694732	19713269	10.5043	9.94724	9.84539	7.90914
CommonPeak_205	chr17	48039701	48058188	9.60317	9.82967	10.0101	8.11005
CommonPeak_206	chr15	69886778	69905208	8.90392	9.35725	9.53873	7.15968
CommonPeak_207	chr9	137116864	137135251	9.79103	9.33057	9.46073	7.44243
CommonPeak_208	chr22	49481163	49499528	8.77415	9.40188	9.319	6.61039
CommonPeak_209	chr21	34390695	34409034	9.92701	9.69272	9.43948	7.31111
CommonPeak_210	chr11	1212810	1231070	9.09268	9.28365	9.09273	8.10644
CommonPeak_211	chr2	223155160	223173400	10.0014	9.86198	9.85023	7.84872
CommonPeak_212	chr2	219853213	219871425	10.7002	10.2248	10.0941	8.5702
CommonPeak_213	chr11	130283158	130301348	8.90392	9.37602	9.67769	7.1015
CommonPeak_214	chr20	61749011	61767197	10.2596	10.361	10.2908	7.34494
CommonPeak_215	chr5	179553371	179571528	9.38713	9.79385	9.54471	7.16411
CommonPeak_216	chr11	3209515	3227658	8.66854	9.29158	9.38495	7.69414
CommonPeak_217	chr17	9043984	9062116	10.1527	9.63158	9.53072	6.82134
CommonPeak_218	chr17	81019135	81037258	9.44158	9.66247	9.60893	8.18044
CommonPeak_219	chr2	241328558	241346647	10.079	10.4646	10.2364	7.92451
CommonPeak_220	chr1	16341461	16359526	9.4628	9.5904	9.76055	7.59078
CommonPeak_221	chr20	61988653	62006699	10.4469	10.2019	10.1657	7.6752
CommonPeak_222	chr11	1070972	1088997	8.27165	9.37974	9.6795	7.78031
CommonPeak_223	chr3	46909960	46927931	9.55459	9.40918	9.76227	7.57899
CommonPeak_224	chr13	113094360	113112269	9.09268	9.44516	9.42009	7.39424
CommonPeak_225	chr8	22570604	22588484	10.0721	9.57424	9.58204	6.76665
CommonPeak_226	chr6	170588966	170606664	9.54467	9.95725	9.85184	7.89512
CommonPeak_227	chr4	3701520	3719202	9.89615	9.38716	9.52266	6.96386
CommonPeak_228	chr2	8674594	8692248	10.791	10.528	10.1939	7.02705
CommonPeak_229	chr5	178762785	178780427	8.90392	9.18922	9.24989	7.10018
CommonPeak_230	chr2	121617631	121635268	10.1263	10.2019	9.90396	7.18231
CommonPeak_231	chr10	119290620	119308209	9.27165	8.66857	8.94977	7.69938
CommonPeak_232	chr1	5802025	5819613	10.2777	9.89357	9.52669	6.72701
CommonPeak_233	chr16	28064234	28081800	9.91935	9.71646	9.83404	7.20766
CommonPeak_234	chr22	20263749	20281253	9.78262	10.0038	9.71176	7.44503
CommonPeak_235	chr6	10409590	10427062	9.77415	10.0182	9.94676	7.80726
CommonPeak_236	chr7	157306203	157323639	9.73109	9.4975	9.33059	6.9286
CommonPeak_237	chr18	77530142	77547565	9.2955	9.33441	9.26205	7.35549
CommonPeak_238	chr2	242883999	242901417	9.98682	10.0325	10.1063	7.01799
CommonPeak_239	chr4	3649125	3666523	9.42005	9.816	9.76055	6.94414
CommonPeak_240	chr1	1104148	1121513	9.19765	9.33825	9.12236	8.01379
CommonPeak_241	chr22	46272111	46289450	9.71349	9.18922	9.23517	7.60946
CommonPeak_242	chr4	8262759	8280059	8.97947	9.56773	9.33979	7.13733
CommonPeak_243	chr1	1132000	1149294	9.59358	9.39821	9.0344	8.04842
CommonPeak_244	chr21	38064276	38081544	8.99412	8.86729	8.97361	7.48755
CommonPeak_245	chr2	233379229	233396491	10.3982	10.185	10.0301	7.97831
CommonPeak_246	chr1	156842834	156860078	9.65017	9.62845	9.54471	7.14759
CommonPeak_247	chr1	2770243	2787484	9.17212	8.95475	8.84054	7.31111
CommonPeak_248	chr16	87667601	87684828	10.0372	10.133	10.1422	7.77619
CommonPeak_249	chr22	40071054	40088249	9.87256	8.88311	9.36029	7.36651
CommonPeak_250	chr1	32216186	32233298	9.14612	9.23926	9.06247	6.81573
CommonPeak_251	chr18	77150980	77168063	8.65017	8.67464	8.89775	7.11136
CommonPeak_252	chr1	19035191	19052257	8.66854	9.52466	9.35349	6.44035
CommonPeak_253	chr9	135023712	135040693	9.53469	9.40188	9.23023	6.90234
CommonPeak_254	chr17	78441012	78457960	9.79939	10.0158	10.0791	8.4941
CommonPeak_255	chr1	22570611	22587556	8.68669	9.39821	9.39161	6.51158
CommonPeak_256	chr7	150637821	150654739	9.97947	9.77135	9.56644	7.12894
CommonPeak_257	chr17	77409406	77426315	9.30728	9.42368	9.65206	7.5086
CommonPeak_258	chr2	72305010	72321902	9.51451	9.63469	9.83404	7.5551
CommonPeak_259	chr8	143688837	143705606	8.47329	8.65019	9.0818	7.2095
CommonPeak_260	chr11	133901001	133917765	9.60317	9.58073	9.41138	6.95221
CommonPeak_261	chr9	138494867	138511621	9.25958	9.02775	9.0569	6.97615
CommonPeak_262	chr17	36618989	36635697	9.7398	9.94222	9.79776	7.71886
CommonPeak_263	chr18	77622579	77639282	9.00862	9.26364	9.36255	6.8117
CommonPeak_264	chr12	132891087	132907774	9.73109	9.36854	9.32828	7.53375
CommonPeak_265	chr1	2420891	2437573	8.14612	8.77983	8.89463	7.68492
CommonPeak_266	chr17	77168542	77185192	10.5693	9.93464	10.023	7.51406
CommonPeak_267	chr6	36698202	36714845	9.78262	10.1505	10.0832	7.23197
CommonPeak_268	chr20	3646866	3663504	10.7398	10.3014	10.2376	8.56399
CommonPeak_269	chr2	176943014	176959651	9.57422	9.44516	9.57621	7.14631
CommonPeak_270	chr17	78153069	78169688	9.69568	10.1828	9.97657	7.30997
CommonPeak_271	chr10	1223525	1240140	9.44158	9.09724	9.26205	6.86085
CommonPeak_272	chr21	47306044	47322636	9.24741	9.51792	9.5684	7.00465
CommonPeak_273	chr2	25135899	25152481	9.25958	9.59681	9.79107	7.45591
CommonPeak_274	chr7	44267524	44284093	7.57422	9.0606	9.05969	7.80361
CommonPeak_275	chr6	33815688	33832256	9.86461	9.77701	9.85666	6.49761
CommonPeak_276	chr17	48676436	48692953	10.1657	10.1657	10.1553	7.84439
CommonPeak_277	chr6	170552251	170568763	9.39819	9.21862	9.42226	7.31396
CommonPeak_278	chr16	89230750	89247234	9.47329	9.64091	10.0216	8.22895
CommonPeak_279	chr4	13534570	13551030	9.47329	9.33441	9.30027	6.66765
CommonPeak_280	chr21	45701262	45717705	9.87256	9.70167	9.36481	7.37527
CommonPeak_281	chr8	143611708	143628082	8.63155	9.38345	9.2103	7.31396
CommonPeak_282	chr11	133812214	133828571	9.68669	9.40188	9.36255	6.74147
CommonPeak_283	chr12	113900158	113916500	9.81597	9.56773	9.17987	7.63657
CommonPeak_284	chr16	2325515	2341845	9.57422	9.4416	9.50231	7.33375
CommonPeak_285	chr8	142367287	142383603	8.7398	9.49063	9.55067	6.93898
CommonPeak_286	chr2	121988775	122005052	9.05126	9.59681	9.98686	7.17731
CommonPeak_287	chr21	46408850	46425097	7.65017	9.17643	9.0569	7.1904
CommonPeak_288	chr22	42821480	42837700	9.72232	9.73111	9.6013	6.81331
CommonPeak_289	chr12	130931032	130947225	9.0652	9.63781	9.75368	6.47131
CommonPeak_290	chr14	105609506	105625666	9.34204	9.023	9.08454	7.85734
CommonPeak_291	chr2	121515310	121531464	9.98682	9.63781	9.82424	6.94781
CommonPeak_292	chr6	33984804	34000953	9.70461	10.0254	9.85023	6.89093
CommonPeak_293	chr2	241229163	241245306	9.79103	9.62218	9.73811	7.19905
CommonPeak_294	chr5	176129465	176145571	9.15918	9.20609	9.04569	6.14375
CommonPeak_295	chr16	68398516	68414520	8.79103	9.89617	9.85666	6.93157
CommonPeak_296	chr7	151078369	151094338	9.09268	9.49407	9.42226	7.46619
CommonPeak_297	chr15	89900656	89916590	8.90392	8.95974	8.8915	7.32021
CommonPeak_298	chr16	89047500	89063387	10.2717	10.1614	9.88837	7.87597
CommonPeak_299	chr19	42495130	42511011	8.36476	9.05595	9.14617	6.55847
CommonPeak_300	chr17	77771008	77786883	9.74847	9.60637	9.57035	7.84281
CommonPeak_301	chr20	31166674	31182548	9.98682	10.1396	9.90706	7.26415
CommonPeak_302	chr6	168477621	168493484	10.2836	9.56773	9.93314	7.04362
CommonPeak_303	chr2	241617658	241633512	9.74847	9.76567	9.81766	8.00324
CommonPeak_304	chr9	139081097	139096942	9.61269	9.23515	8.92246	7.27822
CommonPeak_305	chr3	13822123	13837961	8.36476	9.52129	9.70999	6.92339
CommonPeak_306	chr9	129450697	129466467	9.61269	9.51115	9.46284	7.09157
CommonPeak_307	chr12	114831547	114847292	9.60317	9.54801	9.28605	6.43198
CommonPeak_308	chr20	60424450	60440176	9.35345	9.97704	10.1631	7.18044
CommonPeak_309	chr17	9027305	9042998	9.79939	9.43804	9.34437	6.41615
CommonPeak_310	chr14	101507073	101522744	8.96468	9.12855	9.28605	6.88405
CommonPeak_311	chr6	34023024	34038676	9.4628	10.1174	10.1888	7.27881
CommonPeak_312	chr20	60268159	60283779	9.90392	10.3591	10.2777	7.47793
CommonPeak_313	chr1	202125681	202141298	9.8242	9.53471	9.33979	6.74654
CommonPeak_314	chr1	2815721	2831294	10.1461	9.37974	9.30966	7.02705
CommonPeak_315	chr11	118018282	118033826	9.44158	9.34968	9.29318	6.8341
CommonPeak_316	chr4	3860285	3875819	9.40916	9.27568	9.12769	6.34995
CommonPeak_317	chr14	36981111	36996641	10.0442	9.91168	10.5975	8.44399
CommonPeak_318	chr10	133846217	133861742	9.10623	8.77983	8.8726	6.41721
CommonPeak_319	chr16	87647488	87662979	9.99412	9.63469	9.48375	7.21317
CommonPeak_320	chr12	132652032	132667461	9.05126	9.10175	9.34894	7.54155
CommonPeak_321	chr9	133899824	133915251	8.8405	9.42007	9.64279	6.90082
CommonPeak_322	chr9	137993178	138008546	8.11965	8.61272	8.85023	6.7072
CommonPeak_323	chr17	48258621	48273977	9.81597	10.095	9.94525	7.23438
CommonPeak_324	chr20	61713865	61729205	9.60317	9.50775	9.23763	7.49711
CommonPeak_325	chr22	19749148	19764481	8.75708	9.34588	9.23517	7.59735
CommonPeak_326	chr4	8777603	8792936	9.36476	9.16784	9.16441	6.84123
CommonPeak_327	chr9	136494737	136510050	9.39819	9.37602	9.40701	7.04156
CommonPeak_328	chr16	1267764	1283062	9.2955	9.18071	8.92857	6.78073
CommonPeak_329	chr16	71378325	71393615	10.1657	9.95225	9.93162	6.00253
CommonPeak_330	chr9	139216954	139232241	9.05126	9.24335	9.18243	7.53179
CommonPeak_331	chr17	58224146	58239395	8.79103	9.39454	9.85184	7.17104
CommonPeak_332	chr6	5994408	6009641	9.90392	9.75997	9.79442	6.97974
CommonPeak_333	chrX	152736214	152751420	7.72232	7.96965	8.22279	6.1399
CommonPeak_334	chr11	117737393	117752581	8.88833	8.89877	8.85023	6.63247
CommonPeak_335	chr16	88139537	88154704	9.43085	9.69272	9.47124	7.04979
CommonPeak_336	chr2	95713404	95728558	10.2535	9.86198	9.91324	6.64339
CommonPeak_337	chr7	128548581	128563733	9.62215	9.5579	9.36029	6.68448
CommonPeak_338	chr19	51216722	51231854	9.85662	9.03249	9.5064	6.96386
CommonPeak_339	chr17	36573600	36588725	9.33055	9.80773	9.70999	7.31908
CommonPeak_340	chr6	167039301	167054424	9.91935	9.79385	9.61083	6.90385
CommonPeak_341	chr1	47686769	47701889	8.24741	9.36479	9.31667	7.06813
CommonPeak_342	chr6	168970973	168986039	8.99412	9.24335	9.48789	6.93157
CommonPeak_343	chr1	47903380	47918406	9.58393	9.61903	9.44589	6.65512
CommonPeak_344	chr11	1463632	1478655	8.91935	9.23104	8.8726	7.02357
CommonPeak_345	chr3	13584739	13599747	9.35345	9.84592	9.52468	7.04225
CommonPeak_346	chr5	674144	689145	9.00862	8.75137	8.66859	7.01449
CommonPeak_347	chr14	101530487	101545485	8.43085	8.69869	9.15662	7.07755
CommonPeak_348	chr8	41517078	41532070	9.22274	9.24335	9.2103	6.32078
CommonPeak_349	chr1	50879536	50894506	9.73109	9.21445	9.18754	7.26297
CommonPeak_350	chr2	26794973	26809931	10.6685	10.3704	10.0639	7.30482
CommonPeak_351	chr8	691341	706297	9.37599	9.44516	9.47751	5.9926
CommonPeak_352	chr19	1754619	1769568	8.49405	9.35725	9.13299	7.20029
CommonPeak_353	chr7	27274777	27289724	7.94973	8.41645	8.59362	6.80928
CommonPeak_354	chr3	46717110	46732045	8.72232	9.33825	9.28605	6.69501
CommonPeak_355	chr17	48636623	48651545	9.63155	9.50093	9.6795	7.38289
CommonPeak_356	chr1	226821402	226836295	9.34204	9.46282	9.25477	6.81412
CommonPeak_357	chr10	134851588	134866454	7.88833	8.76282	8.63159	7.49108
CommonPeak_358	chr2	121195950	121210801	10.2955	9.84322	9.71707	6.69589
CommonPeak_359	chr14	106081368	106096201	9.75708	9.64091	9.52468	6.8341
CommonPeak_360	chr14	104848578	104863407	7.88833	8.83511	9.0344	6.82614
CommonPeak_361	chr7	149468521	149483296	9.25958	8.90911	8.96174	7.18293
CommonPeak_362	chr20	61363460	61378234	9.2955	10.0767	10.1914	7.9338
CommonPeak_363	chr14	104560942	104575692	9.14612	9.15487	9.2153	7.27939
CommonPeak_364	chr5	153850748	153865487	10.1062	9.21028	9.2153	7.35549
CommonPeak_365	chr2	239923913	239938622	9.65017	10.0583	9.77759	6.56423
CommonPeak_366	chr2	26732131	26746780	9.8242	9.79385	9.70821	7.00676
CommonPeak_367	chr8	37683281	37697923	9.80771	9.48719	9.19262	6.76165
CommonPeak_368	chr10	126709216	126723854	9.22274	9.05595	9.04006	6.60388
CommonPeak_369	chr5	1723047	1737681	9.51451	9.15487	9.47333	6.62423
CommonPeak_370	chr15	79043308	79057909	9.45223	9.46982	9.36255	6.43198
CommonPeak_371	chr4	1594001	1608590	9.31896	8.72234	8.71883	7.42567
CommonPeak_372	chr4	8640530	8655118	8.8242	9.13738	9.48582	6.87867
CommonPeak_373	chr4	8905330	8919898	9.69568	9.48719	9.5801	6.88097
CommonPeak_374	chr3	13604813	13619363	9.4837	9.81875	9.61463	6.79466
CommonPeak_375	chr9	133530881	133545426	9.0652	9.22691	9.2103	7.9159
CommonPeak_376	chr14	101003559	101018102	8.47329	9.21862	9.20022	7.17041
CommonPeak_377	chr4	4385074	4399574	8.68669	8.90395	8.90396	6.90234
CommonPeak_378	chr2	45227263	45241735	8.51451	9.09724	9.50844	7.06137
CommonPeak_379	chr8	144294060	144308523	8.36476	8.66247	8.76398	6.75244
CommonPeak_380	chr22	46438347	46452809	8.94973	9.57424	9.319	7.09422
CommonPeak_381	chr12	3412089	3426541	9.0652	9.19345	9.54272	6.89855
CommonPeak_382	chr12	1635494	1649942	9.71349	9.35725	9.37827	6.70373
CommonPeak_383	chr17	1045166	1059608	9.13295	8.64401	8.83404	6.34884
CommonPeak_384	chr8	143585809	143600249	8.77415	9.36854	9.32597	7.12765
CommonPeak_385	chr2	95679181	95693614	9.21025	9.72819	9.73113	7.03881
CommonPeak_386	chr2	10633378	10647808	10.1263	10.0014	9.81602	7.72786
CommonPeak_387	chr16	85485436	85499860	10.1396	9.5904	9.5917	7.50561
CommonPeak_388	chr9	137702589	137716983	9.49405	9.27967	9.03723	6.66587
CommonPeak_389	chr1	53539675	53554068	8.2955	9.38716	9.26446	6.66943
CommonPeak_390	chr20	61673587	61687970	10.1977	10.2495	10.1888	7.58136
CommonPeak_391	chr17	76308359	76322653	9.70461	9.43804	9.28367	7.15524
CommonPeak_392	chr9	137435383	137449636	9.73109	9.11522	8.93162	6.76914
CommonPeak_393	chr10	134600215	134614462	8.24741	8.36479	8.29554	7.15905
CommonPeak_394	chr16	21561573	21575795	10.927	10.7002	10.7767	7.24457
CommonPeak_395	chr9	124978337	124992522	8.03719	8.97458	9.13299	7.09024
CommonPeak_396	chr17	37751585	37765764	8.88833	9.21028	9.3375	7.62193
CommonPeak_397	chr17	7941676	7955835	9.00862	9.24743	9.59555	6.70286
CommonPeak_398	chr12	133052328	133066481	9.73109	9.46982	9.28843	7.45281
CommonPeak_399	chr11	2789565	2803663	10.1785	9.85931	9.78939	7.34383
CommonPeak_400	chr11	1416610	1430669	9.97209	9.45931	9.43089	7.07688
CommonPeak_401	chr14	106101083	106115120	9.75708	9.56446	9.59747	7.01729
CommonPeak_402	chr21	47325058	47339079	9.76564	9.26767	8.8915	6.34995
CommonPeak_403	chr11	31828471	31842491	8.90392	9.73983	9.5064	7.72101
CommonPeak_404	chr16	88997494	89011514	9.35345	9.58718	9.63159	8.07487
CommonPeak_405	chr7	552779	566799	8.70461	8.61903	8.4092	7.12311
CommonPeak_406	chr7	27219257	27233253	9.55459	9.12412	9.16441	7.16663
CommonPeak_407	chr2	15900451	15914444	9.56444	9.94724	9.94525	7.39316
CommonPeak_408	chr11	32447417	32461408	8.17212	9.04661	8.85986	7.1244
CommonPeak_409	chr11	65549075	65563060	9.44158	9.38345	9.26446	7.32304
CommonPeak_410	chr2	232252937	232266912	10.3591	10.1352	10.0611	7.27881
CommonPeak_411	chr11	1937937	1951902	8.38713	8.50775	8.9377	7.69589
CommonPeak_412	chr21	47285150	47299102	8.87256	9.35725	9.2572	6.88558
CommonPeak_413	chr6	168808358	168822308	9.86461	9.78264	9.65575	6.78155
CommonPeak_414	chr8	144229286	144243230	9.07901	8.75137	8.84378	6.9159
CommonPeak_415	chr16	89098567	89112496	10.0442	9.75711	9.79442	7.22108
CommonPeak_416	chr2	240678090	240692009	9.70461	9.5579	9.32365	6.46003
CommonPeak_417	chr2	25053545	25067454	9.61269	10.2677	10.0115	6.67121
CommonPeak_418	chr7	151124247	151138153	8.43085	8.81875	9.00577	6.77743
CommonPeak_419	chr10	135138117	135152022	8.68669	9.27168	9.31434	6.90838
CommonPeak_420	chr9	140053022	140066918	8.94973	8.82422	8.82424	7.79221
CommonPeak_421	chr17	36604320	36618214	9.69568	9.89357	9.85666	7.43826
CommonPeak_422	chr9	137163327	137177219	9.13295	9.08817	9.0763	6.69414
CommonPeak_423	chr1	156826455	156840340	9.07901	8.98928	9.26446	7.26415
CommonPeak_424	chr22	49690866	49704735	8.22274	8.89357	9.11969	6.78894
CommonPeak_425	chr17	45801126	45814920	9.52464	9.90911	9.79107	7.11855
CommonPeak_426	chr22	20248567	20262348	8.36476	9.03249	9.15662	6.98476
CommonPeak_427	chr20	2668853	2682632	9.54467	9.82422	10.0101	7.49661
CommonPeak_428	chr2	95975572	95989344	9.64089	9.60955	9.7153	6.87095
CommonPeak_429	chr20	2728348	2742064	9.50432	9.40553	9.88051	7.31851
CommonPeak_430	chr11	64477749	64491461	9.14612	9.20609	9.16441	7.05729
CommonPeak_431	chr10	103041866	103055559	8.91935	8.65019	8.8726	6.23317
CommonPeak_432	chr22	20283237	20296924	8.68669	9.23104	9.13827	6.78566
CommonPeak_433	chr12	132679649	132693319	9.33055	9.29553	9.16958	7.66005
CommonPeak_434	chr12	54342611	54356265	8.09268	8.63781	8.82751	7.22229
CommonPeak_435	chr11	45680110	45693740	9.40916	9.46633	9.56251	7.13411
CommonPeak_436	chr7	4868511	4882140	9.13295	8.90395	8.70109	5.75998
CommonPeak_437	chr17	21313309	21326936	10.079	10.2413	10.013	7.4119
CommonPeak_438	chr7	150942770	150956396	8.8242	9.29946	9.28843	7.0395
CommonPeak_439	chr17	77324330	77337954	9.42005	9.51792	9.35803	5.77495
CommonPeak_440	chr16	88227823	88241430	9.88833	9.49407	9.3352	7.14247
CommonPeak_441	chr5	180063705	180077307	8.09268	8.76851	8.99998	7.20889
CommonPeak_442	chr9	127228226	127241827	9.28363	8.86198	9.07078	7.21194
CommonPeak_443	chr17	48905225	48918796	9.95722	9.77983	9.56251	7.03398
CommonPeak_444	chr13	112044825	112058390	8.8242	9.08817	8.91939	6.22108
CommonPeak_445	chr15	75985067	75998608	9.24741	9.48027	9.14617	6.94045
CommonPeak_446	chr12	54420886	54434410	8.59358	9.03721	8.99707	6.34215
CommonPeak_447	chr22	46464351	46477846	8.96468	8.97458	8.79442	6.75998
CommonPeak_448	chr3	38679459	38692954	9.09268	8.50093	8.90706	6.40015
CommonPeak_449	chr2	242840760	242854223	8.77415	9.22691	9.1977	6.38506
CommonPeak_450	chr17	35286909	35300369	9.33055	8.65634	8.80775	7.68712
CommonPeak_451	chr17	9076564	9090020	9.18494	9.16784	9.1514	6.36651
CommonPeak_452	chr1	48235173	48248628	8.88833	9.11968	9.3329	5.88788
CommonPeak_453	chr20	55834979	55848417	9.85662	9.95725	9.85666	7.29736
CommonPeak_454	chr10	88121787	88135224	8.11965	7.88835	7.97952	7.31794
CommonPeak_455	chr2	97539177	97552609	9.68669	9.76567	9.63346	7.56757
CommonPeak_456	chr16	87615731	87629156	10.0301	9.83511	9.6795	6.78073
CommonPeak_457	chr7	150664945	150678364	8.59358	9.21445	9.0485	7.07554
CommonPeak_458	chr2	10373344	10386753	9.38713	9.75711	9.61652	7.26474
CommonPeak_459	chr5	172654388	172667788	9.15918	8.80219	8.96769	6.65422
CommonPeak_460	chr17	77300968	77314357	8.90392	9.23515	9.48167	6.0715
CommonPeak_461	chr8	11299314	11312698	9.67765	9.50434	9.13563	6.5195
CommonPeak_462	chr20	24785758	24799130	9.34204	9.53137	9.47124	6.0929
CommonPeak_463	chr2	121488722	121502082	9.88046	9.2515	9.50026	7.13733
CommonPeak_464	chr1	54000996	54014308	9.49405	8.82422	8.99998	6.11267
CommonPeak_465	chr1	228191847	228205153	9.44158	9.48719	9.3375	6.76415
CommonPeak_466	chr3	50473601	50486891	9.30728	9.30339	9.43089	6.40764
CommonPeak_467	chr17	74907902	74921174	9.72232	9.63469	9.64279	6.49259
CommonPeak_468	chr1	2944258	2957527	8.36476	9.33057	9.1514	7.09621
CommonPeak_469	chr17	47556062	47569329	8.7398	9.06984	9.1773	6.55558
CommonPeak_470	chr17	42327803	42341061	9.50432	9.60637	9.62972	7.06746
CommonPeak_471	chr16	1068525	1081768	6.68669	8.11968	8.44802	8.16221
CommonPeak_472	chr1	2458146	2471374	7.49405	8.04661	8.6539	6.9129
CommonPeak_473	chr16	84857774	84870983	9.23513	9.24335	9.44589	6.3455
CommonPeak_474	chr9	140205486	140218677	9.18494	8.99899	8.76739	7.23076
CommonPeak_475	chr10	134272351	134285528	8.19765	8.52802	8.75368	6.95659
CommonPeak_476	chr1	46949394	46962556	9.28363	9.18922	9.25233	7.11594
CommonPeak_477	chr8	143175960	143189090	8.72232	8.99899	9.24009	6.2535
CommonPeak_478	chr20	25837573	25850702	9.30728	9.60955	9.97804	7.92674
CommonPeak_479	chr20	62124793	62137903	9.0652	9.21028	9.63159	7.81653
CommonPeak_480	chr4	7999743	8012832	9.19765	9.22277	8.94676	6.71067
CommonPeak_481	chr2	241386267	241399346	9.74847	9.5447	9.3375	7.79507
CommonPeak_482	chr4	174441449	174454516	8.03719	8.43088	8.63907	6.41084
CommonPeak_483	chr6	41602199	41615264	9.30728	10.0134	9.72938	7.43617
CommonPeak_484	chr15	68613530	68626574	9.64089	9.26767	8.93466	5.95805
CommonPeak_485	chr17	16826454	16839478	8.88833	8.98928	9.02016	6.93602
CommonPeak_486	chr10	102889648	102902670	7.91935	7.98928	8.68312	6.94487
CommonPeak_487	chr1	6556407	6569429	8.65017	8.71646	8.92246	7.0742
CommonPeak_488	chr14	105099010	105111991	7.91935	8.79105	9.0818	6.55076
CommonPeak_489	chr5	135158779	135171758	9.2955	9.1592	9.11969	6.3883
CommonPeak_490	chr10	131761166	131774120	8.14612	7.77983	8.03156	6.54009
CommonPeak_491	chr14	75655594	75668548	9.0652	9.41282	9.18754	5.77495
CommonPeak_492	chr7	156803650	156816583	8.14612	8.69869	8.70466	6.87249
CommonPeak_493	chr7	64328168	64341093	9.22274	9.16353	9.15401	5.90461
CommonPeak_494	chr4	8699551	8712442	8.88833	8.62532	8.72236	6.54301
CommonPeak_495	chr14	24797559	24810447	10.5347	10.3132	10.4004	7.78853
CommonPeak_496	chr17	77430682	77443564	9.4628	9.46982	9.3352	6.3709
CommonPeak_497	chr12	49728771	49741646	8.85662	8.59361	8.65759	6.91965
CommonPeak_498	chr3	13669480	13682349	8.77415	8.79105	9.18243	6.89322
CommonPeak_499	chr10	126685782	126698642	9.24741	8.82422	8.53473	6.39155
CommonPeak_500	chr21	46801883	46814726	9.36476	8.65634	8.74678	6.5936
CommonPeak_501	chr2	232786925	232799748	9.44158	9.59361	9.73288	7.26415
CommonPeak_502	chr8	25896763	25909580	9.34204	8.88311	9.05131	6.36541
CommonPeak_503	chr15	41244364	41257176	8.90392	9.23104	8.81437	6.29563
CommonPeak_504	chr19	55862412	55875224	8.31896	8.47331	8.6795	6.78402
CommonPeak_505	chr20	44828983	44841794	9.92701	10.0698	10.1009	6.78648
CommonPeak_506	chr19	56000554	56013353	9.28363	8.87786	8.7742	6.81653
CommonPeak_507	chr1	22459506	22472301	9.35345	9.27568	8.98539	7.09555
CommonPeak_508	chr22	23263221	23275961	8.99412	8.91938	8.99998	5.97687
CommonPeak_509	chr13	112898955	112911694	9.18494	8.90395	8.78434	6.19659
CommonPeak_510	chr16	29147621	29160346	10.023	9.87258	9.47333	6.3818
CommonPeak_511	chr8	10447943	10460667	8.63155	8.69272	8.82751	6.28289
CommonPeak_512	chr14	106061040	106073730	9.43085	8.72234	8.53473	7.20521
CommonPeak_513	chr19	1445373	1458062	6.36476	7.39454	7.65759	6.83252
CommonPeak_514	chr2	239049368	239062037	9.53469	9.44871	9.47959	7.41986
CommonPeak_515	chr9	134147798	134160441	8.59358	8.45931	8.48996	6.67476
CommonPeak_516	chr2	121561177	121573767	9.58393	9.77983	9.73113	6.62698
CommonPeak_517	chr11	2378527	2391105	8.79103	8.74561	8.7742	6.39155
CommonPeak_518	chr10	124898978	124911552	9.09268	8.72819	8.81766	7.4304
CommonPeak_519	chr22	36979414	36991944	8.47329	8.70464	8.69034	5.89093
CommonPeak_520	chr16	1190055	1202582	6.75708	7.50775	8.05969	6.99545
CommonPeak_521	chr1	18093718	18106224	6.88833	8.72234	8.48996	5.30138
CommonPeak_522	chr1	6300465	6312959	8.7398	8.34207	8.2572	6.53814
CommonPeak_523	chr1	10772868	10785360	8.8242	8.87258	8.8915	5.88328
CommonPeak_524	chr14	23819691	23832135	10.319	10.5791	10.4255	7.44139
CommonPeak_525	chr5	1776733	1789165	8.65017	8.9647	8.98539	6.33094
CommonPeak_526	chr10	80117838	80130268	9.42005	9.23104	9.20527	5.93602
CommonPeak_527	chr2	217533764	217546175	9.8405	9.57099	9.60893	6.48957
CommonPeak_528	chr17	48018912	48031301	8.88833	9.33057	9.45439	6.26768
CommonPeak_529	chr16	871823	884211	8.31896	8.89357	9.13299	7.02913
CommonPeak_530	chr12	57608455	57620825	7.0652	8.25556	9.06802	7.27179
CommonPeak_531	chr16	1304437	1316806	8.65017	8.93464	8.93162	7.51703
CommonPeak_532	chr16	1204170	1216537	6.36476	7.62532	7.78434	6.67653
CommonPeak_533	chr14	102019314	102031676	8.68669	8.9397	8.76055	6.48452
CommonPeak_534	chr8	22630808	22643167	9.24741	9.28365	9.19262	5.75328
CommonPeak_535	chr5	176164391	176176743	9.39819	9.35347	9.28128	6.24278
CommonPeak_536	chr17	77648906	77661255	9.68669	9.47331	9.48996	6.99545
CommonPeak_537	chr17	72845213	72857557	8.53469	9.21445	9.30966	6.9711
CommonPeak_538	chr4	8889711	8902040	9.33055	9.18497	8.99124	6.85225
CommonPeak_539	chr7	454676	467002	9.37599	8.9647	8.7153	6.57567
CommonPeak_540	chr11	2732394	2744695	8.19765	9.1592	8.91324	6.75579
CommonPeak_541	chr14	104819313	104831596	7.97947	8.72234	8.95876	6.12959
CommonPeak_542	chr20	58148991	58161273	9.45223	9.06523	9.46704	6.63703
CommonPeak_543	chr22	44671087	44683365	9.23513	8.81875	8.95876	6.24158
CommonPeak_544	chr19	400915	413190	8.03719	8.23104	8.12503	7.46312
CommonPeak_545	chr5	71220	83493	9.67765	9.16353	9.07905	6.58702
CommonPeak_546	chr1	6220916	6233178	8.59358	9.05129	8.85345	6.8117
CommonPeak_547	chr11	75987834	76000063	8.96468	8.89877	8.99124	6.50162
CommonPeak_548	chr17	81038869	81051098	8.80771	9.08361	9.19516	7.29274
CommonPeak_549	chr8	1774889	1787115	9.53469	8.9795	8.75368	6.44139
CommonPeak_550	chr20	57202971	57215181	9.13295	9.6471	9.59747	6.40871
CommonPeak_551	chr10	72688074	72700271	9.85662	9.37228	9.28128	6.25588
CommonPeak_552	chr1	10758775	10770964	8.7398	8.56773	8.43089	6.02078
CommonPeak_553	chr12	132913107	132925288	8.61269	8.37228	8.56644	7.17355
CommonPeak_554	chr14	105657241	105669421	8.57422	8.50775	8.51861	7.38289
CommonPeak_555	chr17	37364413	37376587	9.34204	9.56773	9.4982	6.47335
CommonPeak_556	chr20	21678924	21691081	9.25958	9.50093	9.43734	7.34494
CommonPeak_557	chr2	130660922	130673076	9.70461	9.63781	9.6539	6.69763
CommonPeak_558	chr10	45912846	45924987	8.22274	8.94975	8.85345	6.17794
CommonPeak_559	chr2	241850647	241862767	8.87256	8.71056	9.02016	7.25053
CommonPeak_560	chr20	57364830	57376914	9.33055	9.50093	9.70109	6.90006
CommonPeak_561	chr8	142120293	142132373	9.72232	9.51115	9.17473	6.17292
CommonPeak_562	chr8	142669729	142681808	8.24741	8.47331	8.36931	5.96821
CommonPeak_563	chr16	11476966	11489042	9.7398	10.1063	9.90706	7.47742
CommonPeak_564	chr1	155154258	155166327	8.34204	8.82422	8.56251	6.36431
CommonPeak_565	chr7	77673	89692	9.4837	8.88835	8.97066	6.41403
CommonPeak_566	chr10	102410660	102422671	8.38713	8.85129	8.66493	6.15397
CommonPeak_567	chr16	89113099	89125102	9.55459	9.66247	9.56055	8.04328
CommonPeak_568	chr20	44797209	44809206	10.1329	9.83782	9.91016	6.0982
CommonPeak_569	chr10	101289263	101301259	8.97947	8.62532	8.47751	7.23918
CommonPeak_570	chr9	136384688	136396680	9.66854	9.08817	9.30497	6.69763
CommonPeak_571	chr16	84324590	84336579	8.22274	9.50093	9.58204	6.68536
CommonPeak_572	chr13	100601619	100613600	8.97947	8.87786	8.88837	6.30253
CommonPeak_573	chr6	1599178	1611145	9.0652	9.03249	9.33059	7.05252
CommonPeak_574	chr16	85136790	85148752	8.68669	9.04192	8.96472	6.79221
CommonPeak_575	chr3	50532441	50544401	8.66854	8.49407	8.71883	6.57186
CommonPeak_576	chr9	139455958	139467918	7.45223	9.11074	9.00577	7.47131
CommonPeak_577	chr1	179778891	179790845	9.59358	8.98928	9.06525	6.47437
CommonPeak_578	chr11	69972343	69984296	8.19765	8.69272	9.12236	6.85617
CommonPeak_579	chr20	42371583	42383536	10.1329	9.76851	9.78603	5.79466
CommonPeak_580	chr17	48276758	48288702	9.73109	9.73693	9.43519	6.83092
CommonPeak_581	chr18	77282729	77294672	8.57422	9.33057	9.25962	6.1399
CommonPeak_582	chr18	77176388	77188330	8.97947	8.98928	8.91324	6.63064
CommonPeak_583	chr6	37646216	37658150	9.49405	9.40553	9.46704	5.82054
CommonPeak_584	chr20	31188461	31200391	10.2413	10.2697	10.2872	7.56423
CommonPeak_585	chr2	121079265	121091194	9.60317	9.27168	9.13827	6.23438
CommonPeak_586	chr22	42304931	42316859	9.55459	8.76282	8.59747	7.35217
CommonPeak_587	chr9	137820893	137832792	9.09268	9.25961	9.06247	6.06746
CommonPeak_588	chr5	1376071	1387963	8.40916	8.82422	8.90086	6.61871
CommonPeak_589	chr7	155170454	155182336	8.55459	9.20609	8.91939	6.38506
CommonPeak_590	chr11	1644745	1656626	8.49405	8.81875	8.73636	6.14759
CommonPeak_591	chr22	45386835	45398699	9.36476	8.94975	9.49203	5.89246
CommonPeak_592	chr2	240418932	240430794	9.83237	9.36479	9.31434	6.42039
CommonPeak_593	chr22	48819018	48830879	9.45223	9.10626	9.0818	6.04568
CommonPeak_594	chr22	48727557	48739415	8.45223	7.91938	8.28128	6.14759
CommonPeak_595	chr15	74419425	74431276	8.85662	9.03721	8.93162	6.8349
CommonPeak_596	chr9	137972915	137984756	8.90392	9.01345	9.06247	5.78976
CommonPeak_597	chr16	54963006	54974845	9.36476	9.00864	8.92246	6.66229
CommonPeak_598	chr1	2716301	2728137	7.68669	7.66247	8.41792	6.88634
CommonPeak_599	chr20	60303897	60315717	9.68669	10.0721	9.92857	7.19659
CommonPeak_600	chr2	121815671	121827488	9.22274	9.65019	9.70999	6.73383
CommonPeak_601	chr3	137479142	137490946	9.11965	8.73983	8.73984	6.86785
CommonPeak_602	chr18	77364092	77375895	8.72232	9.13738	8.9377	6.31054
CommonPeak_603	chr16	49884105	49895898	8.93462	9.20189	8.99998	6.94708
CommonPeak_604	chr11	3140537	3152315	9.05126	9.2515	9.15922	6.68272
CommonPeak_605	chr9	132455962	132467735	8.85662	9.05129	8.97657	6.20766
CommonPeak_606	chr14	100198089	100209854	9.17212	8.83511	8.84054	6.59454
CommonPeak_607	chr10	23477585	23489316	7.75708	8.11074	8.76055	6.27003
CommonPeak_608	chr1	228459492	228471219	8.72232	8.89357	8.99124	7.14823
CommonPeak_609	chr2	121966420	121978135	9.30728	9.41645	9.82095	6.73042
CommonPeak_610	chr4	2266268	2277981	8.55459	8.79105	8.85986	6.54883
CommonPeak_611	chr20	55198890	55210587	9.69568	9.816	9.5917	7.32078
CommonPeak_612	chr10	134992786	135004481	8.87256	9.00864	8.92857	6.21865
CommonPeak_613	chr5	1223974	1235653	7.91935	9.03721	8.83729	6.44243
CommonPeak_614	chr15	69836255	69847929	9.43085	9.31898	9.07078	5.8663
CommonPeak_615	chr2	239940187	239951834	9.43085	9.72234	9.41138	6.61779
CommonPeak_616	chr10	88713539	88725185	8.80771	8.48719	8.43948	6.58984
CommonPeak_617	chr5	769657	781294	9.31896	9.10175	9.57231	6.78484
CommonPeak_618	chr11	44322432	44334067	8.00862	8.91938	8.92246	7.24337
CommonPeak_619	chr1	5892662	5904293	8.38713	8.40188	8.48167	6.26768
CommonPeak_620	chr8	41503002	41514618	9.00862	9.06984	8.96174	6.56231
CommonPeak_621	chr19	18893503	18905117	8.7398	8.38716	8.59747	6.86397
CommonPeak_622	chr12	38545979	38557592	8.0652	8.11074	8.2908	6.00817
CommonPeak_623	chr5	177540145	177551751	9.18494	8.76282	8.86306	6.67919
CommonPeak_624	chr20	42693485	42705086	9.2955	9.95725	10.0316	6.78566
CommonPeak_625	chr5	1150092	1161693	8.90392	8.82967	8.82095	6.8499
CommonPeak_626	chr17	75686283	75697879	7.8242	9.16784	9.31434	6.60202
CommonPeak_627	chr11	128554954	128566549	9.14612	8.89877	8.68673	6.66319
CommonPeak_628	chr9	138645352	138656946	7.94973	8.31121	8.43948	6.85851
CommonPeak_629	chr18	56930650	56942241	8.63155	8.47331	8.55858	6.55751
CommonPeak_630	chr16	88293076	88304662	9.19765	9.42728	9.37155	7.14567
CommonPeak_631	chr20	61264251	61275837	8.99412	9.45578	9.52669	6.93306
CommonPeak_632	chr20	37349108	37360692	9.64089	9.59681	9.61083	7.94781
CommonPeak_633	chr19	34110768	34122351	7.57422	8.99415	8.91939	6.51357
CommonPeak_634	chr9	138104932	138116513	8.72232	8.52802	8.42658	6.00253
CommonPeak_635	chr6	168448902	168460482	8.97947	8.63158	9.16182	7.08758
CommonPeak_636	chr4	8611614	8623177	7.61269	8.13738	8.61273	6.25588
CommonPeak_637	chr9	139632689	139644250	9.43085	8.76282	9.03723	7.13282
CommonPeak_638	chr12	54357388	54368927	8.40916	8.55461	8.82095	6.4936
CommonPeak_639	chr7	6565389	6576912	9.67765	9.17643	9.13299	6.90989
CommonPeak_640	chr1	2532509	2544031	8.19765	8.66857	8.75024	6.72101
CommonPeak_641	chr2	172956289	172967806	8.11965	9.55132	9.3375	7.37636
CommonPeak_642	chr8	144501629	144513139	8.49405	8.41645	8.41792	7.60528
CommonPeak_643	chr10	105328806	105340312	8.57422	8.34207	8.62784	5.96241
CommonPeak_644	chr14	94456782	94468263	5.94973	8.27168	8.46914	6.07285
CommonPeak_645	chr6	44236001	44247473	9.31896	9.09724	9.49615	7.23137
CommonPeak_646	chr15	70443754	70455210	8.66854	8.28762	8.34666	6.15651
CommonPeak_647	chr8	143094879	143106330	8.51451	8.88835	8.85023	6.22472
CommonPeak_648	chr1	156889653	156901102	9.13295	9.3073	9.24989	6.69414
CommonPeak_649	chr1	204945089	204956533	8.75708	8.60637	8.45651	5.46824
CommonPeak_650	chr22	47790347	47801695	6.68669	7.45225	8.63533	5.89093
CommonPeak_651	chr13	114886664	114898001	9.40916	9.01823	9.1514	6.54786
CommonPeak_652	chr5	2000506	2011839	8.22274	8.30339	8.11969	6.18667
CommonPeak_653	chr17	75773875	75785203	8.8405	9.10175	9.18498	6.14631
CommonPeak_654	chr9	137377286	137388608	9.56444	9.06984	8.78434	6.44659
CommonPeak_655	chr22	18938069	18949388	9.05126	9.07903	9.16958	6.3455
CommonPeak_656	chr17	74858418	74869715	8.22274	8.69272	9.17987	6.48856
CommonPeak_657	chr17	75631380	75642677	9.22274	9.66552	9.60512	6.25943
CommonPeak_658	chr18	77556766	77568057	8.27165	8.56119	8.73288	6.57567
CommonPeak_659	chr12	34489657	34500939	8.14612	7.48027	7.55858	6.22229
CommonPeak_660	chr1	25250703	25261982	9.13295	8.85664	8.68673	6.44347
CommonPeak_661	chr2	122036136	122047411	9.36476	9.37602	9.45015	6.62515
CommonPeak_662	chr6	43945163	43956437	8.03719	9.09271	9.48582	6.70807
CommonPeak_663	chr16	750396	761662	8.77415	8.54138	8.5064	6.62698
CommonPeak_664	chr2	96008384	96019643	9.27165	9.70167	9.70644	7.23978
CommonPeak_665	chr10	135067082	135078325	7.88833	8.28762	8.28128	6.52345
CommonPeak_666	chr19	1682276	1693510	8.38713	8.47331	8.50231	6.21622
CommonPeak_667	chr17	76259057	76270285	8.96468	9.51454	9.2908	7.27706
CommonPeak_668	chr2	177020085	177031304	9.87256	9.27168	9.20527	7.08891
CommonPeak_669	chr1	228105167	228116385	8.94973	9.17214	8.75024	6.83172
CommonPeak_670	chr16	56662599	56673806	9.57422	9.2515	9.25233	7.08291
CommonPeak_671	chr11	2406720	2417907	9.64089	8.85129	8.74678	6.54398
CommonPeak_672	chr10	116065599	116076785	9.76564	9.40188	9.00866	5.6452
CommonPeak_673	chr3	126850235	126861410	9.02298	8.85664	8.92552	6.54979
CommonPeak_674	chr11	2479214	2490387	9.13295	8.70464	8.92857	7.09687
CommonPeak_675	chr11	72300743	72311905	9.03719	8.91938	9.06525	6.57377
CommonPeak_676	chr19	3816287	3827415	6.94973	7.53471	8.2178	6.67387
CommonPeak_677	chr22	48888925	48900049	8.79103	8.79105	8.37827	6.11659
CommonPeak_678	chr6	34062393	34073517	8.55459	9.26767	9.2103	6.32304
CommonPeak_679	chr17	1200152	1211256	8.53469	8.73983	8.54272	6.71498
CommonPeak_680	chr16	88612360	88623462	9.43085	9.23104	9.1514	6.22593
CommonPeak_681	chr9	138870394	138881491	8.61269	7.96965	7.95577	6.3698
CommonPeak_682	chr11	1238368	1249460	8.80771	8.69869	8.62408	7.10874
CommonPeak_683	chr7	155274422	155285514	8.91935	9.11074	9.20275	6.51555
CommonPeak_684	chr9	134709087	134720177	9.38713	9.16784	9.11702	6.15778
CommonPeak_685	chr22	46489691	46500769	8.49405	8.77418	8.22279	6.54009
CommonPeak_686	chr10	134617188	134628265	7.0652	8.68672	8.52266	6.51158
CommonPeak_687	chr11	76775610	76786676	7.8242	8.36479	8.70466	6.25231
CommonPeak_688	chr16	209213	220278	8.96468	9.09271	8.98539	6.74401
CommonPeak_689	chr5	1200213	1211275	8.68669	8.37974	8.26688	6.50062
CommonPeak_690	chr17	41975416	41986476	9.09268	9.44516	9.51048	6.92562
CommonPeak_691	chr5	537508	548568	8.36476	8.34968	8.38273	6.48957
CommonPeak_692	chr16	81804351	81815410	9.86461	9.06523	9.36931	6.05525
CommonPeak_693	chr3	52048988	52060043	8.96468	9.05595	8.90396	5.81251
CommonPeak_694	chr12	2159837	2170869	9.69568	8.9795	8.85666	5.94634
CommonPeak_695	chr2	128429038	128440058	8.65017	9.55132	9.49615	7.02287
CommonPeak_696	chr2	11103367	11114374	8.47329	8.88835	9.38495	6.28405
CommonPeak_697	chr1	2929185	2940190	8.40916	8.58073	8.78434	6.22593
CommonPeak_698	chr14	101050524	101061527	8.66854	8.92957	9.02872	6.42672
CommonPeak_699	chr22	47590880	47601877	8.47329	8.84592	8.66493	6.55462
CommonPeak_700	chr17	56379115	56390106	9.94219	9.97704	9.86943	7.11594
CommonPeak_701	chr9	79628343	79639279	7.31896	8.10175	8.14617	6.65781
CommonPeak_702	chr2	219741492	219752419	9.19765	9.43804	9.73462	7.69894
CommonPeak_703	chr16	86765200	86776118	9.63155	9.52129	9.29791	5.50461
CommonPeak_704	chr22	19010209	19021124	9.02298	8.58073	8.96174	6.50162
CommonPeak_705	chr20	61198861	61209765	10.42	10.0536	9.9377	6.94414
CommonPeak_706	chr2	2705171	2716073	9.13295	9.82967	9.65943	6.39908
CommonPeak_707	chr6	442995	453896	9.10623	9.24335	9.36931	6.04018
CommonPeak_708	chr12	106971602	106982495	9.02298	9.10626	9.18498	6.84597
CommonPeak_709	chr18	77265183	77276059	8.24741	8.91938	8.84054	6.38397
CommonPeak_710	chr10	134689574	134700449	8.51451	8.07445	8.40482	6.30253
CommonPeak_711	chr2	231753581	231764445	9.55459	9.73693	9.5917	5.83331
CommonPeak_712	chr3	194085254	194096115	8.00862	8.50775	9.0485	6.12311
CommonPeak_713	chr6	37659534	37670392	9.8405	9.41282	9.35122	7.45797
CommonPeak_714	chr20	30428704	30439557	9.81597	9.54138	9.8011	6.66765
CommonPeak_715	chr20	60332480	60343330	10.2227	10.023	9.70999	6.89322
CommonPeak_716	chr7	4854295	4865107	9.15918	9.35725	9.11702	6.76332
CommonPeak_717	chr17	48064929	48075736	9.38713	9.07445	8.95277	7.18106
CommonPeak_718	chr2	26750836	26761641	8.93462	9.34588	9.23023	6.38071
CommonPeak_719	chr17	41929622	41940425	8.87256	9.11968	9.0818	5.99118
CommonPeak_720	chr17	56319015	56329813	10.3363	9.48373	9.41356	6.19782
CommonPeak_721	chr5	1859226	1870010	7.36476	8.91425	8.98832	5.78812
CommonPeak_722	chr14	105391090	105401868	9.38713	9.28365	8.99416	7.22895
CommonPeak_723	chr2	171670503	171681273	9.79103	9.13297	9.11969	7.18106
CommonPeak_724	chr10	118889471	118900237	7.85662	8.22277	8.15662	6.59828
CommonPeak_725	chr20	59867974	59878726	9.40916	9.28365	9.19262	6.20275
CommonPeak_726	chr2	96780251	96791000	10.0859	9.60001	9.5801	6.88251
CommonPeak_727	chr15	99969894	99980640	8.53469	8.57424	8.62031	6.69501
CommonPeak_728	chr16	86604050	86614792	9.40916	8.95974	9.17216	6.73723
CommonPeak_729	chr8	22011387	22022123	8.65017	8.63158	8.97361	6.60667
CommonPeak_730	chr2	121636423	121647145	9.4837	9.63469	9.40701	6.53717
CommonPeak_731	chr7	129418592	129429308	8.7398	8.47331	8.39602	7.07755
CommonPeak_732	chr7	155214793	155225506	8.72232	9.20609	9.00577	6.1399
CommonPeak_733	chr12	132158762	132169474	9.14612	8.51454	8.85345	6.13733
CommonPeak_734	chr16	87631841	87642536	8.36476	9.06984	9.0569	6.9174
CommonPeak_735	chr14	23853417	23864106	10.0372	10.2697	10.3026	7.20459
CommonPeak_736	chr1	16362862	16373549	8.75708	8.99899	9.06802	6.48351
CommonPeak_737	chr17	71485289	71495971	9.34204	9.49407	9.54471	6.08224
CommonPeak_738	chr2	9945752	9956424	8.55459	9.08817	9.22279	6.57946
CommonPeak_739	chr22	50007775	50018433	8.88833	8.95475	8.69034	6.49058
CommonPeak_740	chr10	1436224	1446867	8.03719	8.38716	8.56251	6.11005
CommonPeak_741	chr9	88710513	88721153	9.0652	8.48027	8.66126	5.55943
CommonPeak_742	chr11	69630201	69640836	6.68669	7.9795	8.08727	6.92264
CommonPeak_743	chr11	64057872	64068505	8.96468	8.84052	8.7708	6.76997
CommonPeak_744	chr16	88327875	88338506	9.00862	9.50093	9.46284	6.68184
CommonPeak_745	chr14	37123154	37133779	9.91935	9.69571	10.0954	8.24278
CommonPeak_746	chr15	78264083	78274698	9.19765	8.91938	8.73636	6.62973
CommonPeak_747	chr12	49207594	49218204	7.91935	8.36479	8.54272	6.56805
CommonPeak_748	chr10	72968718	72979319	6.94973	8.36479	8.48167	6.07016
CommonPeak_749	chr6	169270024	169280616	9.27165	8.9397	9.13563	5.71412
CommonPeak_750	chr12	133025985	133036576	8.55459	8.40188	8.2572	6.85851
CommonPeak_751	chr19	41109839	41120418	8.22274	8.72234	8.70109	6.56518
CommonPeak_752	chr11	119985929	119996507	9.0652	9.24335	9.16958	6.14375
CommonPeak_753	chr20	61937045	61947590	9.73109	9.73983	9.68493	7.1015
CommonPeak_754	chr4	7327415	7337952	7.75708	8.83511	8.75024	6.4393
CommonPeak_755	chr17	36682696	36693229	9.53469	9.49063	9.52064	6.13088
CommonPeak_756	chr17	7915541	7926064	9.17212	8.72819	8.77759	5.90309
CommonPeak_757	chr16	857909	868419	6.36476	8.51454	8.43089	6.04568
CommonPeak_758	chr5	139173006	139183502	7.61269	8.07445	8.76398	6.41084
CommonPeak_759	chr11	278223	288709	8.70461	8.39454	8.31434	6.76415
CommonPeak_760	chr3	195534840	195545320	9.07901	8.47331	8.75712	6.81089
CommonPeak_761	chr2	172945764	172956243	9.60317	9.72819	9.3805	7.53032
CommonPeak_762	chr6	168525333	168535806	8.79103	8.79663	9.26688	6.20398
CommonPeak_763	chr2	218931249	218941716	9.31896	9.36479	9.38273	6.28753
CommonPeak_764	chr1	833360	843816	8.66854	8.10175	8.62408	6.58702
CommonPeak_765	chr8	37652303	37662756	8.14612	8.12855	8.47751	6.97687
CommonPeak_766	chr2	176931244	176941693	8.93462	9.29158	9.10627	6.43512
CommonPeak_767	chr11	64408672	64419119	8.51451	8.71646	8.84054	6.51357
CommonPeak_768	chr14	106315942	106326382	7.75708	8.02775	7.83078	6.59078
CommonPeak_769	chr6	34105984	34116423	9.4628	9.40918	9.24989	7.2095
CommonPeak_770	chr2	238777676	238788111	8.80771	9.00864	9.18754	6.83807
CommonPeak_771	chr16	67678525	67688959	8.34204	8.72819	8.90706	6.98189
CommonPeak_772	chr2	219717749	219728183	9.42005	9.29158	9.39602	7.03536
CommonPeak_773	chr11	133851268	133861697	8.22274	8.37228	8.13034	6.04018
CommonPeak_774	chr10	43606154	43616566	9.36476	9.15487	8.73984	6.18418
CommonPeak_775	chr11	119998420	120008814	8.27165	8.9844	8.94374	6.21622
CommonPeak_776	chr1	53988919	53999308	9.28363	8.72234	8.63907	6.38506
CommonPeak_777	chr11	2329266	2339648	7.85662	8.50093	8.3329	6.1205
CommonPeak_778	chr9	135053934	135064315	9.4628	8.87258	8.90706	6.23317
CommonPeak_779	chr16	88477699	88488076	8.45223	8.59361	9.02587	7.22835
CommonPeak_780	chr17	5128513	5138887	9.79939	9.0606	8.90706	5.69851
CommonPeak_781	chr22	39966753	39977125	6.45223	7.91938	8.57035	5.59172
CommonPeak_782	chr11	1150391	1160758	9.24741	9.28365	9.14354	7.23016
CommonPeak_783	chr17	1063258	1073624	9.35345	8.57424	8.26688	6.33207
CommonPeak_784	chr7	1701627	1711989	8.19765	7.72234	8.10897	7.00535
CommonPeak_785	chrX	152817322	152827683	6.94973	7.67464	7.3375	5.85695
CommonPeak_786	chr8	140636343	140646700	8.8405	8.47331	8.80775	5.60853
CommonPeak_787	chr19	51049913	51060266	8.27165	8.29553	8.66859	6.28405
CommonPeak_788	chr6	157548661	157559014	7.85662	8.80773	8.58977	6.7098
CommonPeak_789	chr20	60403296	60413608	10.2103	10.0372	9.81931	6.54009
CommonPeak_790	chr10	43532128	43542436	8.66854	8.27168	8.2717	5.58608
CommonPeak_791	chr22	43601273	43611573	8.14612	8.56119	8.53072	6.68976
CommonPeak_792	chr6	33943788	33954085	9.66854	9.57099	9.28128	6.80036
CommonPeak_793	chr11	43596438	43606721	8.99412	8.56119	8.67223	6.15651
CommonPeak_794	chr11	3121286	3131555	8.61269	8.9844	8.91016	6.85851
CommonPeak_795	chr5	1743725	1753994	8.31896	8.61903	8.79442	6.39908
CommonPeak_796	chr5	176235534	176245797	9.0652	8.67464	8.51048	6.81251
CommonPeak_797	chr6	168999049	169009298	8.47329	8.73983	8.81766	5.4119
CommonPeak_798	chr6	167025570	167035815	9.60317	9.68371	9.54869	6.15269
CommonPeak_799	chr11	125213694	125223929	9.33055	8.69869	8.62784	5.61409
CommonPeak_800	chr6	37552934	37563146	9.56444	9.23104	9.32597	5.71067
CommonPeak_801	chr3	183944926	183955132	8.87256	8.37974	8.46914	6.29447
CommonPeak_802	chr10	134720355	134730553	8.38713	8.07445	7.95577	4.95221
CommonPeak_803	chr7	128490341	128500538	9.50432	9.08817	9.0569	6.60202
CommonPeak_804	chr20	62112563	62122759	9.57422	9.63781	9.69034	7.0929
CommonPeak_805	chr22	35935052	35945234	7.45223	7.68672	8.3329	6.15651
CommonPeak_806	chr6	168495646	168505828	9.73109	9.11074	9.26446	6.44971
CommonPeak_807	chr8	142545082	142555259	8.43085	8.91425	8.94072	6.01379
CommonPeak_808	chr14	106342447	106352622	8.93462	8.59361	8.58591	6.08224
CommonPeak_809	chr5	956676	966846	9.52464	9.07445	8.95577	6.34215
CommonPeak_810	chr14	99731351	99741508	8.72232	8.28762	8.44376	5.28056
CommonPeak_811	chr5	176299618	176309773	7.36476	8.30339	8.63907	7.16978
CommonPeak_812	chr17	72534145	72544299	9.89615	9.44516	9.40263	6.65062
CommonPeak_813	chr19	1520048	1530201	8.27165	7.96965	7.94374	6.37418
CommonPeak_814	chr4	54961386	54971531	8.43085	8.71646	8.43519	6.4936
CommonPeak_815	chr5	153563	163691	7.61269	8.44516	8.32365	5.95513
CommonPeak_816	chr13	22241612	22251724	8.31896	8.93464	8.79776	6.58984
CommonPeak_817	chr11	1389092	1399203	9.38713	8.61272	8.68673	6.72872
CommonPeak_818	chr3	126783690	126793793	7.53469	8.35725	8.89463	5.91064
CommonPeak_819	chr20	60197473	60207572	10.0927	9.61903	9.62031	6.80685
CommonPeak_820	chr4	3625911	3635997	9.72232	9.61272	9.53473	6.39801
CommonPeak_821	chr2	238766184	238776245	8.47329	8.72234	8.99998	6.85617
CommonPeak_822	chr6	166120485	166130544	9.83237	9.5904	9.36481	5.78319
CommonPeak_823	chr10	124217034	124227088	7.17212	8.04661	8.13034	6.46926
CommonPeak_824	chr3	184344838	184354881	8.66854	8.60637	8.38273	6.10479
CommonPeak_825	chr7	2961033	2971075	9.54467	8.82422	8.37379	6.36761
CommonPeak_826	chr3	138653488	138663529	8.68669	8.88311	8.45651	6.8436
CommonPeak_827	chr4	6447566	6457603	8.49405	7.98928	8.69393	6.05797
CommonPeak_828	chr22	23733624	23743658	7.88833	8.49407	8.61652	6.80199
CommonPeak_829	chr11	2464548	2474569	8.65017	8.73402	8.67587	6.95586
CommonPeak_830	chr2	200326583	200336601	8.75708	8.23104	8.52266	7.35494
CommonPeak_831	chr12	50358002	50368011	9.42005	8.82422	8.97657	5.89093
CommonPeak_832	chr2	231790324	231800323	8.75708	9.36103	9.28605	6.51851
CommonPeak_833	chr11	113845580	113855576	7.75708	8.28762	8.4982	5.21378
CommonPeak_834	chr3	127136819	127146814	9.73109	9.21862	9.31667	6.32417
CommonPeak_835	chr16	88751737	88761731	9.49405	9.40918	9.26929	6.72272
CommonPeak_836	chr20	59820996	59830988	9.28363	9.1592	9.11166	6.04842
CommonPeak_837	chr9	139862841	139872833	8.40916	8.37228	8.47333	7.00394
CommonPeak_838	chr2	85656171	85666162	8.85662	9.27168	9.15401	6.82534
CommonPeak_839	chr13	114799265	114809249	8.22274	8.79105	8.70109	5.54398
CommonPeak_840	chr15	69815931	69825914	8.2955	8.92448	8.55858	5.89855
CommonPeak_841	chr3	184278816	184288796	9.21025	9.36854	9.1977	7.10216
CommonPeak_842	chr1	202671603	202681578	9.0652	9.03721	8.78771	6.53228
CommonPeak_843	chr9	140937691	140947661	8.79103	8.9647	8.73984	5.9286
CommonPeak_844	chr11	69930646	69940614	6.75708	7.65019	8.30497	5.66319
CommonPeak_845	chr12	133006280	133016228	8.53469	8.44516	8.14091	6.44243
CommonPeak_846	chr7	35292881	35302828	8.47329	8.29553	8.22775	5.91365
CommonPeak_847	chr17	46825795	46835734	9.31896	9.41282	9.34894	6.65332
CommonPeak_848	chr6	170243196	170253132	8.91935	9.56773	9.36029	5.79955
CommonPeak_849	chr1	228520528	228530463	7.85662	8.37228	8.66493	6.04979
CommonPeak_850	chr5	175618031	175627962	9.13295	8.54138	8.29554	6.96241
CommonPeak_851	chr11	76374040	76383968	8.55459	8.32672	8.46494	5.65242
CommonPeak_852	chr11	1046932	1056850	9.28363	9.01345	8.74678	6.80766
CommonPeak_853	chr8	21981257	21991164	9.47329	8.42368	8.36481	6.20889
CommonPeak_854	chr2	9890028	9899928	8.36476	9.46282	9.53473	6.90461
CommonPeak_855	chr9	139019729	139029626	8.80771	8.23926	8.22279	6.23197
CommonPeak_856	chr2	220328989	220338883	8.85662	9.07903	9.03156	6.96459
CommonPeak_857	chr15	77305416	77315309	8.66854	8.56119	8.55858	6.17669
CommonPeak_858	chr6	170751712	170761605	8.38713	9.13738	9.50231	5.76498
CommonPeak_859	chr15	68112990	68122858	8.61269	8.20609	8.2178	6.4764
CommonPeak_860	chr1	110750572	110760433	7.36476	8.18071	8.2717	5.9286
CommonPeak_861	chr8	47039447	47049291	8.70461	8.25556	8.19262	5.72444
CommonPeak_862	chr6	36681263	36691106	9.02298	9.19768	9.34209	6.75747
CommonPeak_863	chr1	228132173	228142005	8.80771	8.60637	8.47751	6.48148
CommonPeak_864	chr22	43696374	43706204	8.79103	8.38716	8.63533	5.66319
CommonPeak_865	chr22	49004700	49014520	7.57422	7.94975	7.95577	5.3709
CommonPeak_866	chr2	1660350	1670166	9.38713	9.39454	9.20527	5.72101
CommonPeak_867	chr9	100613933	100623749	7.79103	7.90911	8.32365	5.74654
CommonPeak_868	chr16	89016528	89026332	9.13295	9.10175	9.14879	6.80685
CommonPeak_869	chr10	71327782	71337581	8.40916	7.84592	7.79776	5.57282
CommonPeak_870	chr16	49866180	49875965	8.94973	8.84052	8.99124	5.74147
CommonPeak_871	chr10	98153886	98163665	8.49405	8.26364	8.48996	5.10742
CommonPeak_872	chr7	155635365	155645141	6.75708	8.55461	9.0541	5.73978
CommonPeak_873	chr2	157181752	157191524	8.77415	8.93464	8.95277	6.78894
CommonPeak_874	chr7	150969903	150979670	9.00862	8.93464	8.85023	5.98547
CommonPeak_875	chr22	50446674	50456439	7.97947	8.00864	8.58977	6.89398
CommonPeak_876	chr22	45321385	45331142	7.91935	8.15487	8.59362	6.00253
CommonPeak_877	chr22	37762439	37772195	8.49405	8.35725	8.32365	6.18044
CommonPeak_878	chr2	121952127	121961871	9.57422	9.11074	9.3329	6.58513
CommonPeak_879	chr15	40654258	40664000	9.14612	9.06984	8.58204	5.8028
CommonPeak_880	chr17	47984464	47994204	8.80771	9.12412	8.99707	6.79792
CommonPeak_881	chr6	170576661	170586393	8.97947	8.59361	8.30966	6.63794
CommonPeak_882	chr17	24964	34694	8.40916	8.48719	8.34209	6.32869
CommonPeak_883	chr13	112070446	112080171	8.65017	8.13738	8.1773	5.37308
CommonPeak_884	chr2	131588922	131598625	7.27165	9.08817	9.22775	6.75831
CommonPeak_885	chr5	179538196	179547885	8.09268	8.00864	7.86306	5.81733
CommonPeak_886	chr17	1831874	1841562	8.66854	8.55461	8.49409	6.48452
CommonPeak_887	chr8	22546964	22556647	8.85662	8.75137	8.79442	6.65512
CommonPeak_888	chr3	184315459	184325136	8.0652	8.54801	8.69751	6.31624
CommonPeak_889	chr1	180197377	180207052	8.75708	8.42368	8.48167	6.98118
CommonPeak_890	chr2	241755853	241765516	9.40916	9.34207	9.13827	7.15841
CommonPeak_891	chr19	54742748	54752409	8.00862	8.76851	8.66493	5.75998
CommonPeak_892	chr16	86785259	86794919	9.21025	9.03721	8.94676	5.36871
CommonPeak_893	chr6	166575156	166584813	8.70461	8.78545	9.05969	6.57567
CommonPeak_894	chr10	98884059	98893715	7.57422	8.77983	8.52266	4.81412
CommonPeak_895	chr17	72024298	72033949	9.37599	9.24743	9.14354	5.88634
CommonPeak_896	chr2	95958554	95968196	9.02298	9.42368	9.2765	6.01098
CommonPeak_897	chr11	2395673	2405308	8.75708	8.36479	8.39161	6.36211
CommonPeak_898	chr1	38095401	38105032	7.91935	8.87786	8.77759	6.47233
CommonPeak_899	chr17	75737226	75746854	8.68669	8.86729	8.7742	5.72957
CommonPeak_900	chr16	49308502	49318125	9.0652	9.03721	8.88523	6.39908
CommonPeak_901	chr1	2745300	2754917	9.17212	8.48719	8.36029	6.04979
CommonPeak_902	chr22	45334147	45343764	9.11965	8.58073	8.70821	6.48755
CommonPeak_903	chr8	29202691	29212308	8.27165	7.9397	8.32365	6.70547
CommonPeak_904	chr6	33922133	33931746	9.03719	9.11968	8.84701	5.46824
CommonPeak_905	chr17	77535898	77545509	8.97947	9.07903	9.0541	6.30826
CommonPeak_906	chr16	30034137	30043741	8.7398	9.18922	8.96472	6.93528
CommonPeak_907	chr2	127531447	127541049	9.61269	9.38716	9.40263	6.04979
CommonPeak_908	chr20	20341605	20351199	9.54467	9.37228	9.18498	7.24278
CommonPeak_909	chr21	47390316	47399909	7.36476	8.18922	7.86943	6.49058
CommonPeak_910	chr10	50815213	50824804	8.49405	8.15487	8.26688	6.78566
CommonPeak_911	chr5	170736367	170745955	8.11965	8.31121	8.37379	6.68976
CommonPeak_912	chr11	126322268	126331854	9.07901	8.50093	8.55463	5.90914
CommonPeak_913	chr15	41214772	41224355	8.36476	8.31121	8.3329	7.01659
CommonPeak_914	chr12	130620981	130630561	7.49405	8.00864	8.24745	5.17167
CommonPeak_915	chr8	143274812	143284389	7.8242	7.95974	7.9377	6.23798
CommonPeak_916	chr1	228473533	228483107	8.17212	9.05129	9.1977	6.46414
CommonPeak_917	chr6	166906842	166916414	9.54467	9.33441	9.30027	6.54689
CommonPeak_918	chr1	156402168	156411738	8.79103	8.84052	8.93466	6.00958
CommonPeak_919	chr7	155240357	155249922	8.2955	8.62532	8.43089	6.61409
CommonPeak_920	chr9	133300390	133309955	8.43085	9.00864	8.69751	6.11005
CommonPeak_921	chr3	50566242	50575803	9.23513	8.72819	8.76055	5.82694
CommonPeak_922	chr2	241368307	241377867	9.0652	8.9647	8.69034	7.14567
CommonPeak_923	chr20	60218066	60227616	8.34204	9.33057	9.11434	6.07016
CommonPeak_924	chr5	180015937	180025487	8.22274	7.85664	8.16182	6.34661
CommonPeak_925	chr17	9122110	9131651	8.47329	8.87786	8.68312	5.62147
CommonPeak_926	chr9	34584398	34593933	8.96468	8.76282	8.63533	6.69414
CommonPeak_927	chr12	48137846	48147379	8.45223	8.66857	8.64279	6.28056
CommonPeak_928	chr10	135338648	135348160	8.38713	8.36479	8.3329	5.71067
CommonPeak_929	chr5	1636166	1645672	7.72232	8.48027	8.63159	6.20521
CommonPeak_930	chr22	20139580	20149084	7.68669	8.25556	8.36481	6.19782
CommonPeak_931	chr10	98855377	98864879	7.31896	8.29553	8.70109	5.04294
CommonPeak_932	chr2	242134218	242143720	8.99412	9.47331	9.23517	6.62331
CommonPeak_933	chr8	27093937	27103439	8.19765	9.01345	8.78434	5.55751
CommonPeak_934	chr22	37317480	37326981	8.63155	8.36479	8.59362	5.92115
CommonPeak_935	chr8	142274144	142283644	7.91935	9.25556	8.82095	5.23317
CommonPeak_936	chr5	149618122	149627618	8.31896	8.77418	8.99124	5.74991
CommonPeak_937	chr1	228551584	228561079	7.49405	8.02775	8.05969	5.83172
CommonPeak_938	chr11	2161351	2170830	8.68669	8.23926	8.0818	6.02774
CommonPeak_939	chr20	58315641	58325119	8.14612	8.88835	9.14091	5.64881
CommonPeak_940	chr2	239064566	239074043	8.80771	8.87786	8.80443	7.1283
CommonPeak_941	chr22	20958242	20967716	7.27165	8.78545	8.59747	6.08491
CommonPeak_942	chr6	1399546	1409020	9.25958	9.48719	9.36481	6.38071
CommonPeak_943	chr17	4483401	4492869	8.43085	8.22277	8.0818	6.44139
CommonPeak_944	chr10	134881165	134890632	7.72232	8.40188	8.51455	6.40657
CommonPeak_945	chr4	7498537	7507987	8.03719	8.29553	8.40043	6.27706
CommonPeak_946	chr15	101561307	101570732	9.23513	9.05129	9.06802	5.8349
CommonPeak_947	chr2	95536065	95545482	8.72232	9.34207	9.0763	6.77246
CommonPeak_948	chr6	37610740	37620156	8.79103	8.86729	8.87893	5.82214
CommonPeak_949	chr10	1247420	1256829	9.14612	8.30339	8.48582	6.00958
CommonPeak_950	chr1	197883043	197892451	8.11965	8.86198	8.68673	6.06069
CommonPeak_951	chr22	30113053	30122456	8.2955	8.56773	8.3329	6.66587
CommonPeak_952	chr7	157254781	157264177	7.94973	8.39454	8.73288	5.83648
CommonPeak_953	chr6	169565612	169574998	8.88833	8.91938	9.02302	6.01098
CommonPeak_954	chr17	1078669	1088045	9.11965	8.94975	8.70109	6.3698
CommonPeak_955	chr2	240642701	240652070	8.80771	9.3151	9.26205	6.62147
CommonPeak_956	chr17	71378902	71388265	8.31896	9.3151	9.14091	7.01239
CommonPeak_957	chr19	2287399	2296754	6.0652	8.10175	8.06525	6.94119
CommonPeak_958	chr15	40542228	40551580	8.70461	8.44516	8.30027	5.97687
CommonPeak_959	chr8	142586517	142595859	8.0652	8.21445	8.48582	6.01939
CommonPeak_960	chr6	33955063	33964398	9.25958	9.23515	9.04569	6.43721
CommonPeak_961	chr7	156094	165428	8.72232	8.38716	8.70821	5.97831
CommonPeak_962	chr12	132099869	132109200	9.15918	8.26364	8.47333	6.3818
CommonPeak_963	chr20	677835	687163	8.77415	9.09271	9.33979	5.9375
CommonPeak_964	chr11	134238654	134247980	8.87256	8.61903	8.49409	5.8663
CommonPeak_965	chr22	39342319	39351642	8.34204	8.37974	8.06525	5.16411
CommonPeak_966	chr4	3721215	3730528	7.97947	8.01823	8.24745	5.28289
CommonPeak_967	chr2	2691762	2701073	7.79103	9.29553	9.0569	5.71585
CommonPeak_968	chr15	74214963	74224270	9.11965	8.90911	8.53473	5.8663
CommonPeak_969	chr9	94528633	94537936	8.80771	8.69272	8.76398	5.40122
CommonPeak_970	chr9	135082207	135091507	8.66854	8.18922	8.30497	5.99118
CommonPeak_971	chr17	79301628	79310922	9.31896	9.05595	9.2908	6.85304
CommonPeak_972	chr12	131700002	131709290	9.38713	8.61903	8.37379	5.67565
CommonPeak_973	chr1	228246106	228255375	7.91935	8.50093	8.41356	5.63612
CommonPeak_974	chr1	91171275	91180540	9.07901	8.91938	8.87893	6.04294
CommonPeak_975	chr2	239842998	239852260	9.33055	9.27168	9.12236	6.37745
CommonPeak_976	chr5	1408499	1417756	8.59358	8.80773	8.55463	5.86163
CommonPeak_977	chr15	28338620	28347876	8.93462	8.88311	8.74678	6.54786
CommonPeak_978	chr16	55356672	55365926	9.24741	8.99899	8.69751	6.15651
CommonPeak_979	chr8	143602268	143611521	6.36476	8.26364	8.34666	5.87404
CommonPeak_980	chr2	96806756	96816001	8.87256	9.12412	9.16182	6.24158
CommonPeak_981	chr6	37530999	37540235	9.40916	9.16784	8.99998	6.38071
CommonPeak_982	chr22	31264674	31273908	5.8242	7.63781	7.69393	5.33544
CommonPeak_983	chr20	57177903	57187132	9.91166	9.75137	9.75196	6.67476
CommonPeak_984	chr20	37222110	37231336	9.10623	9.39821	9.62784	6.38939
CommonPeak_985	chr11	2830751	2839972	7.57422	7.83511	8.42658	5.59735
CommonPeak_986	chr20	17677861	17687070	9.63155	9.53805	9.28605	5.69851
CommonPeak_987	chrX	153166878	153176075	8.03719	7.9397	7.69393	5.59172
CommonPeak_988	chr16	11490282	11499471	9.43085	9.37602	9.33059	6.99047
CommonPeak_989	chr2	1584476	1593665	9.66854	9.29946	9.05969	6.4764
CommonPeak_990	chr8	142741789	142750968	9.28363	8.23926	8.05969	5.32643
CommonPeak_991	chr6	167096496	167105672	9.89615	9.89357	9.60321	6.44035
CommonPeak_992	chr2	220158473	220167642	9.83237	9.37974	9.20527	6.215
CommonPeak_993	chr7	73439912	73449080	8.61269	8.73983	8.69751	6.48856
CommonPeak_994	chr10	98939400	98948567	8.65017	8.68069	8.65759	6.46722
CommonPeak_995	chr22	47780532	47789688	NA	6.94975	7.69393	4.96096
CommonPeak_996	chr3	194760337	194769493	7.79103	8.52802	8.44376	5.80766
CommonPeak_997	chr4	1517589	1526737	8.17212	8.29553	8.28128	6.31851
CommonPeak_998	chr1	202143706	202152843	9.10623	8.80773	8.60512	5.6614
CommonPeak_999	chr6	37520155	37529290	9.03719	9.10175	9.07354	6.15142
CommonPeak_1000	chr2	121581923	121591055	9.53469	8.9795	9.14354	6.0742
CommonPeak_1001	chr16	66876646	66885774	9.02298	8.91425	9.06802	6.60946
CommonPeak_1002	chr10	6181119	6190243	7.68669	7.94975	8.25233	6.10348
CommonPeak_1003	chr17	47621722	47630837	9.66854	9.14615	8.91939	5.82054
CommonPeak_1004	chr20	584946	594056	9.39819	9.52129	9.29318	6.23438
CommonPeak_1005	chr3	196359578	196368683	8.7398	8.72234	8.59362	5.4393
CommonPeak_1006	chr22	19674117	19683219	9.07901	8.99899	8.97657	5.82694
CommonPeak_1007	chr7	1635202	1644304	8.03719	7.66247	8.22279	5.9375
CommonPeak_1008	chr1	75590134	75599233	8.63155	8.00864	8.05969	5.51654
CommonPeak_1009	chr5	999723	1008821	9.19765	8.36479	8.52669	6.3709
CommonPeak_1010	chr1	22885496	22894575	7.72232	8.88835	8.94676	6.459
CommonPeak_1011	chr1	7689788	7698865	8.57422	8.45225	8.71176	6.32078
CommonPeak_1012	chr17	46707640	46716713	8.88833	8.75137	8.74332	6.19535
CommonPeak_1013	chr10	134971246	134980317	8.68669	7.9397	7.9377	6.18169
CommonPeak_1014	chr2	1796032	1805098	8.27165	8.28762	8.62031	6.17669
CommonPeak_1015	chr17	36696814	36705878	9.07901	8.83511	9.03723	5.61594
CommonPeak_1016	chrX	152682574	152691637	8.2955	7.60001	7.24255	4.82054
CommonPeak_1017	chr12	131193164	131202222	8.53469	8.85129	8.67587	6.28985
CommonPeak_1018	chr13	114739952	114749005	7.53469	7.39454	7.63533	5.66319
CommonPeak_1019	chr20	49634715	49643757	8.85662	9.70167	9.61463	6.92637
CommonPeak_1020	chr17	71157694	71166717	8.8242	9.07903	9.02587	6.83807
CommonPeak_1021	chr20	31650959	31659974	10.0513	9.42368	9.55858	5.80442
CommonPeak_1022	chr1	53968727	53977740	8.34204	7.86729	8.20275	6.51257
CommonPeak_1023	chr5	131402192	131411202	7.53469	8.15487	8.2908	5.14631
CommonPeak_1024	chr21	47031315	47040322	7.36476	7.65019	7.50231	5.76997
CommonPeak_1025	chr10	72992208	73001213	7.22274	8.58718	8.24745	5.37527
CommonPeak_1026	chr17	46799372	46808375	9.00862	8.77983	8.75024	6.46414
CommonPeak_1027	chr19	46990836	46999837	8.66854	8.42368	8.37827	5.78319
CommonPeak_1028	chr21	46446698	46455697	7.36476	8.23104	8.2765	6.37199
CommonPeak_1029	chr8	10583547	10592546	6.8242	7.95974	8.37379	6.44659
CommonPeak_1030	chr9	126755944	126764942	8.40916	7.96965	8.0818	6.01379
CommonPeak_1031	chr2	219754725	219763721	9.02298	9.21028	9.35576	6.81009
CommonPeak_1032	chr16	54655997	54664991	8.45223	9.22277	9.12236	5.49058
CommonPeak_1033	chr2	9907533	9916526	8.22274	9.17214	9.32597	5.60109
CommonPeak_1034	chr13	28362825	28371815	9.00862	8.66247	8.6465	6.09555
CommonPeak_1035	chr8	1014219	1023208	8.87256	8.69272	8.41792	5.68272
CommonPeak_1036	chr16	89126291	89135277	8.40916	8.60001	8.85023	6.70025
CommonPeak_1037	chr13	95351914	95360896	8.53469	8.10175	8.22775	6.04568
CommonPeak_1038	chr5	172043754	172052736	8.8242	8.49407	8.37379	5.1205
CommonPeak_1039	chr9	36134620	36143593	8.40916	8.18922	8.6465	6.25469
CommonPeak_1040	chr17	43041081	43050053	9.22274	8.99415	8.94977	6.81331
CommonPeak_1041	chr5	176119311	176128282	7.40916	8.10175	8.24745	5.4764
CommonPeak_1042	chr12	54139624	54148574	9.17212	8.45225	8.6013	6.55462
CommonPeak_1043	chr17	39656025	39664975	8.88833	8.81325	8.99416	5.27589
CommonPeak_1044	chr21	43476570	43485519	8.03719	8.54138	8.7708	5.76332
CommonPeak_1045	chr1	3008046	3016989	8.24741	8.54138	8.13034	5.46414
CommonPeak_1046	chr2	241077301	241086236	7.65017	9.3073	9.35122	6.00253
CommonPeak_1047	chr5	1832729	1841663	6.88833	8.54138	8.319	5.83807
CommonPeak_1048	chr14	24533815	24542745	8.09268	9.37228	9.5801	6.31624
CommonPeak_1049	chr20	61780126	61789047	8.72232	8.99899	9.18243	6.76165
CommonPeak_1050	chr17	75857952	75866867	9.77415	9.33057	9.40263	6.18916
CommonPeak_1051	chr1	180185439	180194352	8.97947	7.90911	8.00288	5.28521
CommonPeak_1052	chr17	47597070	47605975	8.7398	8.37228	8.84701	5.71067
CommonPeak_1053	chr2	219920476	219929381	7.57422	8.72819	8.70109	6.6605
CommonPeak_1054	chr9	970676	979579	7.40916	7.82422	7.67223	6.22956
CommonPeak_1055	chr10	72824788	72833687	9.63155	8.72819	8.55067	5.72101
CommonPeak_1056	chr3	128146474	128155370	8.2955	8.39454	8.37379	6.38506
CommonPeak_1057	chr17	16388329	16397224	8.43085	8.60001	8.45227	6.15142
CommonPeak_1058	chr22	44720675	44729568	9.33055	8.59361	8.11969	5.81894
CommonPeak_1059	chr1	113044381	113053270	8.88833	8.43088	8.51455	6.45694
CommonPeak_1060	chr12	49359384	49368273	8.49405	8.77418	8.6539	6.9204
CommonPeak_1061	chr9	138054193	138063077	8.66854	7.86729	7.95577	5.16158
CommonPeak_1062	chr20	31870940	31879821	9.30728	9.24743	9.56644	5.43303
CommonPeak_1063	chr20	47439680	47448559	7.36476	9.05129	9.26929	6.43512
CommonPeak_1064	chr11	1562205	1571083	8.61269	8.28762	8.40043	6.66943
CommonPeak_1065	chr4	55091297	55100175	8.53469	8.00864	8.18754	6.68712
CommonPeak_1066	chr8	143485391	143494269	9.13295	8.48719	8.43948	5.57282
CommonPeak_1067	chr1	3492477	3501354	8.45223	8.37974	8.37827	6.27472
CommonPeak_1068	chr12	4377481	4386357	8.22274	7.94975	8.01442	6.55173
CommonPeak_1069	chr10	6170510	6179382	7.0652	7.94975	8.0763	5.43303
CommonPeak_1070	chr1	202234361	202243230	9.63155	9.22277	8.85986	4.80118
CommonPeak_1071	chr8	144262781	144271648	9.07901	8.63781	8.51455	6.43198
CommonPeak_1072	chr6	378122	386988	8.99412	9.30339	9.33059	6.06881
CommonPeak_1073	chr22	27040949	27049814	8.55459	8.24743	8.34209	5.5823
CommonPeak_1074	chr10	3235654	3244518	9.37599	8.65634	8.71176	5.24994
CommonPeak_1075	chr20	56408277	56417138	8.17212	8.95974	9.02587	6.01799
CommonPeak_1076	chr5	2130143	2139002	9.64089	8.55461	8.5064	4.69676
CommonPeak_1077	chr7	155602687	155611537	8.40916	8.43088	8.49409	6.22351
CommonPeak_1078	chr11	20176734	20185580	9.15918	8.84592	8.71883	6.10216
CommonPeak_1079	chr11	72323878	72332714	7.45223	8.48027	8.38273	6.21622
CommonPeak_1080	chr9	134682966	134691802	8.80771	8.25556	8.34209	5.41827
CommonPeak_1081	chr4	7476028	7484863	8.14612	7.58718	7.86943	6.16411
CommonPeak_1082	chr17	7972361	7981195	6.0652	8.62532	8.86624	6.37636
CommonPeak_1083	chr5	178793563	178802397	9.27165	8.82422	8.48167	6.45178
CommonPeak_1084	chr4	7264332	7273165	9.23513	9.11522	8.89463	5.88788
CommonPeak_1085	chr4	8761685	8770515	8.19765	7.90911	8.01442	5.59922
CommonPeak_1086	chr10	125507	134331	8.51451	8.67464	8.63533	5.28056
CommonPeak_1087	chr22	50078959	50087783	7.17212	8.07445	8.1773	6.15269
CommonPeak_1088	chr15	101303301	101312120	8.8242	8.11074	8.01442	5.19659
CommonPeak_1089	chr20	56189646	56198463	9.0652	9.43446	9.42658	5.89398
CommonPeak_1090	chr9	137686212	137695029	7.94973	8.04661	8.0541	5.27589
CommonPeak_1091	chr2	10212905	10221721	9.17212	8.42368	8.62408	6.00958
CommonPeak_1092	chr6	169555001	169563813	9.72232	9.32286	8.98539	5.9434
CommonPeak_1093	chr13	114760132	114768943	8.51451	7.88835	7.91939	6.03881
CommonPeak_1094	chr17	76335943	76344752	9.0652	9.06523	9.01442	6.73213
CommonPeak_1095	chr17	72925816	72934623	9.63155	9.33441	9.01729	6.47539
CommonPeak_1096	chr4	185934583	185943387	9.05126	8.54138	8.57426	6.07554
CommonPeak_1097	chr7	27237226	27246025	8.0652	8.01823	8.06525	6.4225
CommonPeak_1098	chr20	2773906	2782702	9.39819	9.67464	9.66126	7.08425
CommonPeak_1099	chr15	99986794	99995583	9.23513	8.74561	8.73636	5.51654
CommonPeak_1100	chr8	142689661	142698449	8.03719	7.91938	8.01442	6.2712
CommonPeak_1101	chr10	818241	827028	7.53469	7.77983	7.91939	5.9286
CommonPeak_1102	chr11	60782916	60791702	9.09268	8.65634	8.51048	5.92264
CommonPeak_1103	chr2	238319637	238328415	9.79939	9.27168	9.05131	5.67742
CommonPeak_1104	chr19	51065856	51074629	7.53469	7.54801	7.51048	6.05116
CommonPeak_1105	chr2	29447443	29456216	8.36476	9.18497	8.99707	5.58984
CommonPeak_1106	chr10	101279107	101287879	9.18494	8.40188	8.58591	6.3698
CommonPeak_1107	chr17	36484431	36493199	9.86461	9.42728	9.15662	5.8694
CommonPeak_1108	chr13	114840250	114849014	8.00862	8.39454	8.2908	5.8349
CommonPeak_1109	chr9	137642160	137650923	8.61269	8.51454	8.37379	6.05933
CommonPeak_1110	chr17	71573748	71582504	7.85662	8.33441	8.51455	6.15778
CommonPeak_1111	chr2	219691849	219700603	8.51451	9.36479	9.14091	5.52049
CommonPeak_1112	chr21	46990214	46998961	8.49405	8.04661	8.25233	5.76665
CommonPeak_1113	chr9	140964436	140973181	7.45223	8.43088	8.68312	5.32191
CommonPeak_1114	chr9	139580317	139589061	7.11965	7.61272	8.13034	6.54689
CommonPeak_1115	chr3	13553670	13562412	8.57422	8.90395	8.79107	6.24994
CommonPeak_1116	chr2	240666445	240675184	9.7398	9.42368	9.00577	6.23798
CommonPeak_1117	chr11	64203611	64212346	8.36476	8.23926	8.26205	5.32869
CommonPeak_1118	chr2	130893752	130902472	9.59358	9.17214	8.95876	6.64248
CommonPeak_1119	chr11	69918422	69927140	7.40916	7.89877	8.13563	5.78155
CommonPeak_1120	chrX	71520582	71529297	7.40916	8.15487	7.97952	5.52049
CommonPeak_1121	chr4	6559535	6568243	8.38713	8.33441	8.20275	6.62881
CommonPeak_1122	chr13	114870450	114879154	9.2955	8.05595	8.22775	6.40444
CommonPeak_1123	chr3	50401418	50410122	8.38713	8.04661	8.46073	5.97255
CommonPeak_1124	chr9	137608368	137617070	8.22274	8.68672	8.48996	5.58041
CommonPeak_1125	chr8	143567483	143576184	8.2955	8.37974	8.2765	6.33319
CommonPeak_1126	chr1	4175218	4183918	9.17212	8.66247	8.55858	5.30368
CommonPeak_1127	chr1	22682363	22691062	7.36476	7.88835	8.08727	4.76165
CommonPeak_1128	chr10	130363737	130372421	9.19765	7.99899	8.53473	4.69326
CommonPeak_1129	chr5	1355992	1364674	8.68669	9.00864	9.07078	6.20521
CommonPeak_1130	chr9	140778948	140787627	9.18494	9.38716	8.86943	7.1244
CommonPeak_1131	chr16	84871811	84880488	8.93462	8.79105	8.75368	5.97399
CommonPeak_1132	chr20	57764736	57773413	9.62215	9.85931	9.67041	6.5936
CommonPeak_1133	chr1	2883615	2892283	8.31896	8.20609	8.11434	6.03605
CommonPeak_1134	chr2	131017868	131026536	9.94219	9.35725	9.10627	6.57282
CommonPeak_1135	chr14	101183463	101192122	7.79103	7.88835	8.13034	5.75831
CommonPeak_1136	chr9	132160352	132169011	7.65017	8.14615	8.2717	6.45281
CommonPeak_1137	chr17	3824159	3832817	7.57422	8.20609	8.53072	6.45178
CommonPeak_1138	chr8	883031	891683	8.31896	8.52802	8.35122	5.36211
CommonPeak_1139	chr19	6582793	6591440	7.68669	8.42368	8.18754	5.5264
CommonPeak_1140	chr2	121828790	121837430	8.14612	9.03249	9.01442	6.37854
CommonPeak_1141	chr20	60468949	60477588	9.00862	9.11968	9.12236	6.3388
CommonPeak_1142	chr19	31838754	31847389	8.43085	7.9397	7.77759	5.72444
CommonPeak_1143	chr9	140030260	140038895	8.55459	8.43088	8.11434	6.35549
CommonPeak_1144	chr3	122711305	122719936	9.21025	8.56773	8.38273	5.63612
CommonPeak_1145	chr16	318494	327114	8.68669	8.42368	8.34666	6.93232
CommonPeak_1146	chr13	112161546	112170163	8.36476	8.65019	8.37827	5.58608
CommonPeak_1147	chr17	19312804	19321421	8.70461	8.34968	8.55067	5.5823
CommonPeak_1148	chr10	119309392	119317999	8.40916	7.82422	8.18754	5.82214
CommonPeak_1149	chr13	24958698	24967305	8.38713	8.23926	8.37379	5.31964
CommonPeak_1150	chr2	241867547	241876149	9.19765	8.81325	8.84701	7.73766
CommonPeak_1151	chr2	96795449	96804044	9.25958	9.2515	9.13563	6.09555
CommonPeak_1152	chr4	8021425	8030018	8.79103	8.71056	8.76739	5.87867
CommonPeak_1153	chr9	138437294	138445886	9.09268	9.02775	8.84701	6.74316
CommonPeak_1154	chr5	1848879	1857461	6.88833	7.52129	7.77759	5.49661
CommonPeak_1155	chr16	29136440	29145016	8.85662	9.00383	8.72236	6.95074
CommonPeak_1156	chr5	149587972	149596547	8.61269	8.68672	8.75712	6.37854
CommonPeak_1157	chr20	61352611	61361183	8.27165	9.48719	9.44589	7.40924
CommonPeak_1158	chr3	52543946	52552514	8.79103	9.14615	8.86306	6.74654
CommonPeak_1159	chr10	80161514	80170077	8.63155	8.07445	8.12503	5.15397
CommonPeak_1160	chr15	60290357	60298918	8.87256	8.55461	8.2128	5.91064
CommonPeak_1161	chr11	2555499	2564058	7.0652	8.17214	8.59747	6.57851
CommonPeak_1162	chr5	1389684	1398243	8.93462	9.23104	8.99124	5.98404
CommonPeak_1163	chr14	77396573	77405131	7.75708	8.24743	8.10897	4.91064
CommonPeak_1164	chr11	120381116	120389673	8.53469	7.94975	8.02016	6.19535
CommonPeak_1165	chrX	128781408	128789961	7.61269	7.17214	7.30027	5.58608
CommonPeak_1166	chr12	48127075	48135620	7.57422	8.35725	8.29554	5.61594
CommonPeak_1167	chr20	31214320	31222864	9.17212	9.03721	9.0541	5.87249
CommonPeak_1168	chr14	74705480	74714022	8.31896	8.35725	8.37379	5.6343
CommonPeak_1169	chr2	85436207	85444748	10.113	9.51115	9.19008	4.42461
CommonPeak_1170	chr11	134249498	134258038	7.68669	8.25556	8.35576	5.4825
CommonPeak_1171	chr9	124336883	124345420	7.11965	8.72234	8.51455	5.31964
CommonPeak_1172	chr10	30653495	30662031	8.38713	8.15487	8.71883	5.4946
CommonPeak_1173	chr2	101240083	101248618	8.22274	8.91425	9.18754	5.33094
CommonPeak_1174	chr10	105311351	105319881	8.31896	8.13738	8.13034	6.1244
CommonPeak_1175	chr5	176149206	176157729	7.45223	8.37974	8.38273	6.47131
CommonPeak_1176	chr16	49842450	49850966	7.53469	8.80773	8.93162	5.71067
CommonPeak_1177	chr13	114769226	114777732	7.88833	7.61272	7.62031	5.55943
CommonPeak_1178	chr1	159894222	159902724	8.51451	8.37974	8.55067	5.9926
CommonPeak_1179	chr6	134209635	134218135	9.59358	9.023	8.88208	6.17167
CommonPeak_1180	chr1	22587835	22596331	6.8242	8.04661	8.34209	5.77825
CommonPeak_1181	chr2	60775968	60784459	8.45223	8.83511	9.05131	6.89627
CommonPeak_1182	chr9	141009624	141018113	6.17212	7.96965	8.52669	5.57091
CommonPeak_1183	chr5	72591883	72600368	8.96468	8.63158	8.65021	5.7914
CommonPeak_1184	chr9	138989330	138997815	8.8242	8.37228	8.03723	5.89703
CommonPeak_1185	chr15	70320944	70329428	8.11965	8.61272	8.78434	5.40122
CommonPeak_1186	chr20	56748654	56757135	9.39819	9.35347	9.32828	5.67565
CommonPeak_1187	chr2	121717200	121725677	9.25958	9.12855	9.06525	5.77495
CommonPeak_1188	chr2	237533944	237542421	7.57422	8.97458	8.97952	5.40551
CommonPeak_1189	chr1	53861218	53869690	8.40916	8.61272	8.36931	5.41403
CommonPeak_1190	chr2	11058205	11066675	9.17212	9.49407	9.25233	6.23317
CommonPeak_1191	chr7	64343084	64351552	8.63155	8.43804	8.38717	5.688
CommonPeak_1192	chr1	200004744	200013211	8.93462	8.60001	8.28128	6.41403
CommonPeak_1193	chr17	61493655	61502122	9.11965	9.12855	9.19262	5.78155
CommonPeak_1194	chr17	71350221	71358688	9.15918	9.56446	9.28843	6.20275
CommonPeak_1195	chr9	137425157	137433620	8.61269	8.84592	8.84701	5.88174
CommonPeak_1196	chr6	170333853	170342314	8.70461	8.89877	8.83729	4.72101
CommonPeak_1197	chr7	27208241	27216698	6.53469	6.33441	7.04288	5.62515
CommonPeak_1198	chr22	44833437	44841892	8.49405	8.40188	8.2128	5.64881
CommonPeak_1199	chr11	119949935	119958384	9.4628	8.9795	8.93162	5.67919
CommonPeak_1200	chr8	41727841	41736289	7.17212	8.53471	8.39161	5.25943
CommonPeak_1201	chr1	48221257	48229704	7.94973	8.27168	8.36029	4.22108
CommonPeak_1202	chr16	49961949	49970394	8.94973	8.98928	8.91016	5.27822
CommonPeak_1203	chr17	61583894	61592337	8.68669	8.9647	8.73288	5.80766
CommonPeak_1204	chr17	72264892	72273334	8.17212	9.05129	9.02302	5.40551
CommonPeak_1205	chr2	1636349	1644788	9.38713	9.26767	9.09	6.54592
CommonPeak_1206	chr17	35164221	35172656	7.53469	8.01823	8.19262	5.61039
CommonPeak_1207	chr22	50701256	50709691	7.27165	7.02775	7.10897	5.87867
CommonPeak_1208	chr11	64506815	64515244	8.7398	7.96965	7.86943	6.88174
CommonPeak_1209	chr17	42013105	42021534	9.03719	8.69869	8.75712	6.30023
CommonPeak_1210	chr7	156151189	156159614	9.30728	8.58718	8.52669	4.67919
CommonPeak_1211	chr1	4058225	4066648	8.65017	8.51454	8.52266	5.7914
CommonPeak_1212	chr11	8372957	8381374	8.43085	8.54801	8.63907	5.30597
CommonPeak_1213	chr20	44930552	44938969	8.79103	8.77983	9.19516	6.96966
CommonPeak_1214	chr15	76450561	76458977	8.36476	8.65634	8.46914	5.76332
CommonPeak_1215	chr17	43316009	43324421	7.97947	8.69272	8.3329	6.15651
CommonPeak_1216	chr10	73153078	73161487	7.85662	7.71056	8.07078	5.86007
CommonPeak_1217	chr17	7616732	7625139	7.11965	7.89877	8.0541	5.54009
CommonPeak_1218	chr15	75513157	75521563	9.07901	8.63781	8.84054	6.06746
CommonPeak_1219	chr1	22665089	22673494	7.22274	8.28762	8.63907	6.17167
CommonPeak_1220	chr5	139224204	139232608	9.31896	9.00383	8.94676	5.77163
CommonPeak_1221	chr18	77243858	77252254	8.8405	8.31898	8.30966	6.54398
CommonPeak_1222	chr1	53979164	53987555	8.61269	8.27967	8.30027	4.93454
CommonPeak_1223	chr15	73610253	73618640	8.45223	8.86729	8.55463	5.59172
CommonPeak_1224	chr4	8157629	8166006	8.09268	8.00864	8.16182	5.80928
CommonPeak_1225	chr16	87717686	87726058	9.22274	8.65019	8.79776	6.92711
CommonPeak_1226	chr4	1531490	1539858	7.40916	7.88835	8.1977	5.72786
CommonPeak_1227	chr7	121939405	121947770	7.45223	7.34968	8.16182	6.35549
CommonPeak_1228	chr5	1441464	1449827	8.57422	8.56773	8.41792	6.17543
CommonPeak_1229	chr15	73654860	73663222	8.72232	8.38716	8.13563	6.10216
CommonPeak_1230	chr1	46911412	46919771	8.61269	8.46633	8.61273	6.06611
CommonPeak_1231	chr19	42909766	42918121	8.11965	8.08361	8.20275	5.66497
CommonPeak_1232	chr12	52590881	52599232	8.87256	8.87258	8.45227	5.7914
CommonPeak_1233	chr22	49743285	49751636	8.45223	8.05595	8.14091	5.70373
CommonPeak_1234	chr16	58494208	58502554	7.31896	8.68069	8.97952	6.76248
CommonPeak_1235	chr4	599437	607778	7.88833	8.25556	8.13034	5.15397
CommonPeak_1236	chr16	1224575	1232906	7.40916	7.9795	7.86943	5.7072
CommonPeak_1237	chr14	23017906	23026236	10.494	10.4237	10.3546	6.37963
CommonPeak_1238	chr4	7190011	7198341	8.57422	8.15487	7.99707	5.95513
CommonPeak_1239	chr16	4641934	4650260	9.03719	8.83511	8.55067	5.71757
CommonPeak_1240	chr2	131603120	131611440	8.00862	9.09724	9.13563	6.20398
CommonPeak_1241	chr22	50027843	50036163	6.61269	7.43804	8.05969	6.22593
CommonPeak_1242	chr2	121351343	121359662	9.10623	9.61903	9.34666	6.20643
CommonPeak_1243	chr15	53086848	53095165	7.91935	8.19768	7.85666	5.43303
CommonPeak_1244	chr8	41549964	41558280	8.19765	8.56119	8.167	6.04705
CommonPeak_1245	chr8	143078942	143087254	8.63155	8.63158	8.5467	5.4119
CommonPeak_1246	chr15	69848008	69856318	6.53469	8.75137	8.36481	5.35106
CommonPeak_1247	chr11	74949917	74958226	7.17212	7.49407	7.96174	5.74316
CommonPeak_1248	chr16	86548871	86557180	9.18494	8.54801	8.9377	6.21865
CommonPeak_1249	chr18	5890182	5898491	7.36476	8.13738	8.30966	5.69851
CommonPeak_1250	chr6	168862272	168870578	8.19765	8.88835	9.16182	5.44763
CommonPeak_1251	chr2	240516586	240524891	7.88833	7.9795	8.53873	5.3151
CommonPeak_1252	chr5	1237881	1246180	7.40916	8.13738	8.32365	6.03881
CommonPeak_1253	chr8	144751621	144759917	8.11965	8.25556	7.99124	4.45797
CommonPeak_1254	chr12	132821477	132829772	7.00862	7.77983	7.80443	6.31396
CommonPeak_1255	chr10	133011358	133019649	7.61269	8.10175	8.39161	5.44555
CommonPeak_1256	chr10	88438785	88447069	9.0652	8.84052	8.66493	6.36321
CommonPeak_1257	chr16	88355946	88364230	7.49405	8.60637	8.6465	6.15651
CommonPeak_1258	chr5	1891419	1899702	8.19765	8.42368	8.46914	5.65242
CommonPeak_1259	chr7	44142452	44150733	8.57422	8.18922	8.319	5.37527
CommonPeak_1260	chr1	202269147	202277427	8.66854	8.61903	8.3329	5.3709
CommonPeak_1261	chr2	9244926	9253203	8.66854	8.98928	9.12503	5.54204
CommonPeak_1262	chr10	104166878	104175154	8.85662	7.91938	8.38717	6.48654
CommonPeak_1263	chr16	31225050	31233326	9.43085	9.20189	9.0569	6.55751
CommonPeak_1264	chr2	241147219	241155494	8.91935	9.17214	9.19262	6.52934
CommonPeak_1265	chr3	123103225	123111499	7.61269	8.19768	8.35576	5.24278
CommonPeak_1266	chr10	71409649	71417920	9.22274	8.48027	8.16182	5.18667
CommonPeak_1267	chr22	19594853	19603121	7.8242	8.11968	7.94374	4.82054
CommonPeak_1268	chr10	72234506	72242772	9.15918	8.79105	8.83078	6.21743
CommonPeak_1269	chr6	168767969	168776231	8.96468	8.40918	8.72938	6.00676
CommonPeak_1270	chr2	1495412	1503672	9.14612	9.06523	9.09273	5.9595
CommonPeak_1271	chr6	7723486	7731746	8.47329	8.66857	8.50231	6.68007
CommonPeak_1272	chr22	44754792	44763049	9.44158	8.50093	8.10897	5.41403
CommonPeak_1273	chr7	337624	345881	8.70461	8.21445	8.44802	5.54204
CommonPeak_1274	chr12	54326624	54334877	8.61269	8.22277	8.51861	5.72101
CommonPeak_1275	chr2	176967290	176975541	8.85662	8.04661	7.92552	6.54301
CommonPeak_1276	chr19	1773134	1781382	6.88833	7.84592	8.0485	5.77825
CommonPeak_1277	chr8	1806810	1815057	8.19765	8.14615	7.75712	5.30826
CommonPeak_1278	chr4	1490054	1498297	9.21025	8.24743	8.46494	6.53717
CommonPeak_1279	chr16	1287728	1295965	8.24741	8.26364	8.07078	6.24158
CommonPeak_1280	chr17	46717558	46725792	9.10623	8.88311	8.83078	6.5313
CommonPeak_1281	chr6	46995677	47003908	9.95722	9.45225	9.02016	4.55751
CommonPeak_1282	chr17	7636306	7644530	7.68669	9.15487	8.71883	5.18916
CommonPeak_1283	chr6	34085515	34093735	9.03719	8.60637	8.92246	5.69851
CommonPeak_1284	chr12	125667840	125676054	8.85662	8.48027	8.62408	6.23197
CommonPeak_1285	chr1	11594524	11602733	8.27165	8.04661	8.10897	4.45797
CommonPeak_1286	chr12	132670903	132679110	7.45223	7.94975	8.0763	6.73638
CommonPeak_1287	chr17	26857688	26865894	8.47329	8.16353	8.30497	4.68976
CommonPeak_1288	chr6	391012	399218	8.11965	9.01823	8.97066	6.19905
CommonPeak_1289	chr22	48535871	48544074	7.36476	7.82422	8.11969	4.53424
CommonPeak_1290	chr11	124742222	124750424	8.77415	8.48719	8.47751	5.72272
CommonPeak_1291	chr2	3793756	3801957	8.57422	8.37974	8.86624	5.54786
CommonPeak_1292	chr20	39313581	39321773	9.23513	9.34207	9.11166	6.93083
CommonPeak_1293	chr11	64271749	64279930	9.44158	8.66857	8.5064	4.64701
CommonPeak_1294	chr4	1392788	1400969	7.85662	7.48027	7.38273	5.86163
CommonPeak_1295	chr2	241841790	241849969	7.91935	8.06523	8.319	6.77577
CommonPeak_1296	chr1	63782225	63790402	6.88833	7.08361	6.99707	5.73128
CommonPeak_1297	chr2	129537511	129545687	7.94973	9.16784	9.2572	5.86785
CommonPeak_1298	chr4	8504651	8512826	8.8242	8.79663	8.63907	5.26886
CommonPeak_1299	chr8	19980510	19988676	6.61269	8.33441	8.62408	4.83331
CommonPeak_1300	chr8	9758814	9766979	7.11965	7.18922	7.62031	5.80118
CommonPeak_1301	chr6	170461365	170469526	9.60317	9.21445	8.99707	6.4936
CommonPeak_1302	chr22	45348635	45356794	8.47329	8.10175	8.52266	5.44971
CommonPeak_1303	chr19	1671912	1680070	8.19765	8.26364	8.35122	5.6614
CommonPeak_1304	chr12	117313392	117321549	7.97947	8.08361	8.2327	5.89398
CommonPeak_1305	chr17	34118841	34126998	8.09268	8.72819	8.51048	5.86319
CommonPeak_1306	chr22	46480032	46488188	8.68669	9.02775	8.51861	5.39908
CommonPeak_1307	chr15	69914618	69922767	7.91935	8.42368	8.40482	5.17167
CommonPeak_1308	chr22	45309134	45317282	8.03719	7.33441	7.93162	5.60481
CommonPeak_1309	chr2	73140672	73148819	8.65017	8.54801	8.51455	7.13733
CommonPeak_1310	chr2	2666336	2674481	9.34204	9.60319	9.25962	6.4946
CommonPeak_1311	chr15	89947848	89955990	7.85662	8.10175	8.32828	5.83331
CommonPeak_1312	chr22	43733013	43741148	8.68669	8.17214	8.16182	5.79466
CommonPeak_1313	chr18	12251054	12259187	8.53469	8.34968	8.56251	5.89246
CommonPeak_1314	chr4	85416663	85424794	8.70461	8.54138	8.35576	6.18543
CommonPeak_1315	chr17	75028852	75036982	7.8242	8.76282	8.93466	5.69676
CommonPeak_1316	chr16	88253926	88262055	9.67765	9.29158	9.00288	6.35217
CommonPeak_1317	chr11	134531551	134539672	2.36476	6.94975	7.18243	4.72444
CommonPeak_1318	chr20	60106836	60114956	9.10623	8.88835	8.87893	5.99828
CommonPeak_1319	chr19	16128946	16137065	7.11965	8.27168	8.52266	5.14119
CommonPeak_1320	chr17	62004798	62012916	6.8242	8.85129	8.69751	6.18791
CommonPeak_1321	chr9	92234597	92242711	8.36476	8.28762	8.00288	5.22835
CommonPeak_1322	chrX	25027982	25036094	NA	5.98928	6.43519	5.34884
CommonPeak_1323	chr11	125268683	125276791	7.88833	8.19768	8.16182	5.3818
CommonPeak_1324	chr11	69800959	69809067	8.11965	8.02775	8.11434	5.17919
CommonPeak_1325	chr1	22651810	22659918	8.36476	8.57424	8.79776	4.98404
CommonPeak_1326	chr3	13692025	13700132	7.79103	7.90911	8.40482	5.95367
CommonPeak_1327	chr16	73573568	73581673	9.4837	9.45931	9.05969	4.81089
CommonPeak_1328	chr1	32235285	32243389	7.31896	8.22277	8.42226	5.26179
CommonPeak_1329	chr10	94827915	94836017	5.68669	7.33441	7.54272	6.29793
CommonPeak_1330	chr2	29210887	29218987	9.92701	9.18497	9.35122	6.13218
CommonPeak_1331	chr11	2277489	2285587	8.2955	8.15487	8.13034	6.30138
CommonPeak_1332	chr11	3108063	3116158	7.57422	7.84592	8.45227	6.14503
CommonPeak_1333	chr4	782188	790281	8.09268	8.21445	8.2327	7.02148
CommonPeak_1334	chr6	50809307	50817400	7.8242	8.07445	8.00866	4.72786
CommonPeak_1335	chr1	16384589	16392677	8.93462	8.50775	8.40043	5.73128
CommonPeak_1336	chr20	44939854	44947932	9.03719	9.17643	9.26688	6.52049
CommonPeak_1337	chr17	47542014	47550091	9.31896	9.10626	9.02587	5.51654
CommonPeak_1338	chr17	64967272	64975340	7.75708	8.41645	8.78434	5.47029
CommonPeak_1339	chr8	143864170	143872237	8.59358	8.34968	8.43948	6.40764
CommonPeak_1340	chr11	113273507	113281570	8.49405	8.33441	8.47333	4.73468
CommonPeak_1341	chr17	9108720	9116783	8.49405	8.53471	8.32365	5.05389
CommonPeak_1342	chr6	150373261	150381323	8.77415	9.03249	8.85345	5.51456
CommonPeak_1343	chr21	46671246	46679301	7.85662	8.15487	8.0763	6.37745
CommonPeak_1344	chr6	150258772	150266824	8.85662	8.71056	8.95277	6.67032
CommonPeak_1345	chr17	56398881	56406932	9.03719	8.86729	8.60512	6.60295
CommonPeak_1346	chr9	137934598	137942648	8.7398	8.20609	8.2128	4.42883
CommonPeak_1347	chr1	2975062	2983103	7.40916	7.84592	7.83729	5.53424
CommonPeak_1348	chr2	97612376	97620413	9.60317	9.26364	9.29318	5.85538
CommonPeak_1349	chr17	39886348	39894383	8.49405	8.54138	8.16182	6.88634
CommonPeak_1350	chr2	198169413	198177447	8.77415	8.73983	8.92857	4.9434
CommonPeak_1351	chr2	241581311	241589343	9.2955	9.63469	9.41792	7.32191
CommonPeak_1352	chr14	105536351	105544382	6.88833	7.95974	8.20778	6.29563
CommonPeak_1353	chr9	14343381	14351411	8.14612	8.26364	8.0763	5.85068
CommonPeak_1354	chr20	47099965	47107993	9.63155	9.63469	9.55463	5.94781
CommonPeak_1355	chr11	16624716	16632740	8.87256	8.45225	8.35122	6.27589
CommonPeak_1356	chr1	11499033	11507053	8.57422	8.46633	8.59747	5.11005
CommonPeak_1357	chr16	84029491	84037507	7.40916	8.65019	8.41356	5.80442
CommonPeak_1358	chr7	45612361	45620377	8.34204	8.18922	8.12503	6.20521
CommonPeak_1359	chr1	201062990	201071005	7.91935	8.27967	8.02587	4.98404
CommonPeak_1360	chr1	182579545	182587559	7.75708	8.23926	8.40482	5.46209
CommonPeak_1361	chr8	1642416	1650429	7.31896	7.77983	7.62784	5.70373
CommonPeak_1362	chr8	143758299	143766311	8.03719	8.10175	8.34209	5.6721
CommonPeak_1363	chr17	72882959	72890970	9.28363	8.88311	8.85986	5.91215
CommonPeak_1364	chr17	79282921	79290932	9.33055	9.12412	9.16441	7.21439
CommonPeak_1365	chr7	1401984	1409994	7.45223	7.88835	7.88837	5.65602
CommonPeak_1366	chr1	201190669	201198677	8.22274	8.63781	8.74678	5.22593
CommonPeak_1367	chr10	1196304	1204311	6.45223	7.84592	8.34209	5.50661
CommonPeak_1368	chr1	22876493	22884495	8.53469	8.43088	8.62408	5.96966
CommonPeak_1369	chr11	124733021	124741018	8.31896	8.07445	8.46073	5.9286
CommonPeak_1370	chr2	239858218	239866214	9.50432	9.24335	9.1514	5.52443
CommonPeak_1371	chr8	142645900	142653895	7.91935	7.56119	7.85666	5.94045
CommonPeak_1372	chr14	101575407	101583397	6.94973	7.27168	8.04288	5.50062
CommonPeak_1373	chr18	34966983	34974973	8.7398	8.45225	8.08727	5.74823
CommonPeak_1374	chr6	166873482	166881472	9.61269	8.95475	9.09273	5.99118
CommonPeak_1375	chr2	219844462	219852450	8.99412	9.16353	9.2717	7.45384
CommonPeak_1376	chr11	60773696	60781683	8.03719	8.73402	8.65759	6.30597
CommonPeak_1377	chr20	31913936	31921916	9.8405	9.77983	9.51658	6.45281
CommonPeak_1378	chr2	241261558	241269537	9.34204	8.69272	8.79776	6.41933
CommonPeak_1379	chr1	48185693	48193671	9.02298	8.61272	8.53072	5.77825
CommonPeak_1380	chr14	104939084	104947061	7.17212	7.45225	7.55067	5.85538
CommonPeak_1381	chr20	47081571	47089547	10.023	9.22277	9.23023	5.62515
CommonPeak_1382	chr5	171989055	171997031	8.87256	8.16353	8.37827	5.05116
CommonPeak_1383	chr4	8588335	8596310	8.61269	8.11968	7.99707	5.76831
CommonPeak_1384	chr2	240695666	240703635	9.23513	8.95475	8.70109	6.11136
CommonPeak_1385	chr13	100067473	100075441	7.85662	8.89877	8.69034	5.52836
CommonPeak_1386	chr4	7425928	7433893	8.14612	7.81325	7.92552	5.82854
CommonPeak_1387	chr19	42653522	42661483	8.65017	8.02775	7.89463	5.68272
CommonPeak_1388	chr14	104887517	104895472	8.19765	8.18922	8.13034	5.82375
CommonPeak_1389	chr17	3862770	3870721	6.75708	6.96965	7.75024	6.01519
CommonPeak_1390	chr21	43525278	43533225	8.65017	8.45931	8.4982	5.46003
CommonPeak_1391	chr3	13723631	13731576	8.03719	8.11968	8.42658	5.79303
CommonPeak_1392	chr1	29137059	29144998	7.94973	7.88835	8.0485	5.83807
CommonPeak_1393	chr1	205544000	205551938	9.40916	9.17214	8.79107	5.95367
CommonPeak_1394	chr3	52534012	52541949	8.31896	8.21445	8.11969	6.18791
CommonPeak_1395	chr2	121467529	121475456	8.43085	8.50775	8.86943	5.39047
CommonPeak_1396	chr22	44985915	44993842	6.88833	8.33441	8.04288	5.70199
CommonPeak_1397	chr7	150895336	150903260	8.0652	8.49407	8.35576	5.89703
CommonPeak_1398	chr17	77447753	77455673	9.15918	8.88835	9.05131	5.82694
CommonPeak_1399	chr1	205022885	205030804	8.38713	8.36479	8.70466	5.13347
CommonPeak_1400	chr6	100049566	100057481	8.99412	8.32672	8.29554	6.42461
CommonPeak_1401	chr12	132054116	132062029	8.22274	8.91425	8.76398	5.41615
CommonPeak_1402	chr10	102378472	102386383	8.2955	8.07445	7.9377	5.28753
CommonPeak_1403	chr6	168852625	168860534	9.35345	9.14177	9.04569	6.23317
CommonPeak_1404	chr17	79759094	79767002	8.72232	8.13738	8.46073	7.11594
CommonPeak_1405	chr2	10660342	10668237	8.77415	8.82422	8.82095	6.18293
CommonPeak_1406	chr1	155048819	155056712	8.55459	7.75711	7.90706	6.68007
CommonPeak_1407	chr20	43377325	43385216	9.03719	9.35347	9.37155	6.20521
CommonPeak_1408	chr11	46311347	46319235	8.49405	8.75711	8.70821	6.40122
CommonPeak_1409	chr22	49434910	49442797	7.97947	7.83511	8.18754	5.05661
CommonPeak_1410	chr8	142941779	142949665	8.34204	8.26364	8.34209	5.95805
CommonPeak_1411	chr15	45402560	45410445	8.38713	8.63781	8.63907	6.72701
CommonPeak_1412	chr2	10686543	10694425	9.64089	9.56446	9.33059	6.03052
CommonPeak_1413	chr14	104780554	104788431	8.49405	8.40188	8.13034	5.75495
CommonPeak_1414	chr14	104836592	104844467	6.61269	7.74561	8.32365	6.00958
CommonPeak_1415	chr18	19743428	19751303	8.19765	7.84592	8.00288	5.68624
CommonPeak_1416	chr10	1448712	1456585	8.47329	7.92957	8.0763	5.65242
CommonPeak_1417	chr12	53726874	53734745	8.11965	8.65019	8.57035	5.54979
CommonPeak_1418	chr19	54754552	54762421	8.34204	8.31898	8.52266	6.44139
CommonPeak_1419	chr17	43900921	43908784	9.14612	8.68672	8.63159	6.15778
CommonPeak_1420	chr5	519450	527312	7.17212	8.05595	8.17216	6.34327
CommonPeak_1421	chr19	51625207	51633062	7.61269	7.82422	8.11969	5.14887
CommonPeak_1422	chr3	127124283	127132138	9.11965	8.66857	8.52669	5.41827
CommonPeak_1423	chr2	30452228	30460081	9.44158	8.88311	8.89463	6.57472
CommonPeak_1424	chr12	131758112	131765962	8.65017	8.22277	8.28605	6.06204
CommonPeak_1425	chr17	1026452	1034302	9.15918	8.39454	8.36029	6.62055
CommonPeak_1426	chr17	72936542	72944390	9.54467	9.08361	8.79107	5.91515
CommonPeak_1427	chr2	129124524	129132371	8.94973	9.05129	8.72236	5.87713
CommonPeak_1428	chr4	617071	624918	8.09268	8.39454	8.12503	6.36761
CommonPeak_1429	chr9	137362891	137370736	8.85662	8.50093	8.24745	5.5086
CommonPeak_1430	chr18	35112878	35120721	7.11965	7.81325	8.25233	5.34215
CommonPeak_1431	chr8	143012204	143020047	6.68669	7.83511	7.81106	5.3709
CommonPeak_1432	chr5	179776520	179784362	8.22274	8.39454	8.46073	6.53717
CommonPeak_1433	chr14	74989380	74997220	9.10623	8.66857	8.32365	5.68976
CommonPeak_1434	chr2	239472852	239480691	8.14612	9.00383	9.01442	5.68976
CommonPeak_1435	chr6	108434836	108442675	7.8242	7.9397	8.10897	6.18169
CommonPeak_1436	chr7	151527377	151535216	7.36476	6.86729	7.52669	4.85225
CommonPeak_1437	chr17	62036471	62044303	8.94973	9.33441	9.09273	5.26179
CommonPeak_1438	chr1	228123197	228131027	7.61269	7.9795	8.1514	6.3388
CommonPeak_1439	chr11	133785592	133793421	8.45223	8.31121	8.10357	5.86785
CommonPeak_1440	chr1	38507439	38515268	7.36476	8.18071	8.0763	6.06204
CommonPeak_1441	chr12	2793219	2801047	8.0652	7.67464	7.81766	5.3151
CommonPeak_1442	chr17	30588734	30596562	8.8405	8.37974	8.30027	5.87249
CommonPeak_1443	chr13	79176894	79184721	7.94973	7.49407	7.73636	6.17919
CommonPeak_1444	chr21	47497686	47505507	9.49405	9.02775	8.79107	6.59172
CommonPeak_1445	chr9	137774372	137782192	9.05126	8.21445	8.24745	5.71239
CommonPeak_1446	chr14	105997699	106005518	8.24741	8.16353	7.94977	5.89398
CommonPeak_1447	chr15	101251365	101259179	8.22274	7.39454	7.59747	5.94781
CommonPeak_1448	chr18	74873775	74881589	8.17212	8.08361	8.08727	5.39262
CommonPeak_1449	chr3	138663584	138671396	7.8242	7.65019	7.90086	6.91365
CommonPeak_1450	chr1	15173844	15181652	7.97947	7.95974	8.16182	4.64701
CommonPeak_1451	chr16	23193405	23201210	9.44158	9.33441	9.35576	6.37963
CommonPeak_1452	chr8	11317658	11325460	7.36476	7.87786	7.85023	6.13604
CommonPeak_1453	chr15	69954077	69961876	6.36476	8.15487	8.43089	6.02635
CommonPeak_1454	chr17	32904692	32912484	8.53469	7.66247	7.7708	6.19411
CommonPeak_1455	chr6	34046129	34053920	8.79103	9.09271	9.00866	5.20889
CommonPeak_1456	chr7	2513637	2521422	7.0652	7.23926	7.6795	6.6461
CommonPeak_1457	chr17	79489762	79497546	9.07901	9.05595	8.84701	6.98261
CommonPeak_1458	chr11	47362288	47370067	7.79103	8.28762	8.17216	5.54786
CommonPeak_1459	chr2	131788014	131795789	7.0652	7.67464	8.57815	6.74316
CommonPeak_1460	chr22	49957763	49965537	8.47329	8.40188	8.14091	5.76332
CommonPeak_1461	chr11	46350915	46358685	7.11965	8.23104	8.17216	6.37745
CommonPeak_1462	chr6	41433495	41441265	9.13295	8.99415	8.65021	5.79466
CommonPeak_1463	chr17	79440154	79447920	8.8242	8.85664	8.63159	5.98547
CommonPeak_1464	chr8	143327582	143335347	8.91935	8.19768	8.34666	5.48452
CommonPeak_1465	chr7	101264422	101272184	7.88833	8.50093	8.26205	5.5936
CommonPeak_1466	chr9	126790570	126798331	8.88833	8.24743	8.53072	5.10216
CommonPeak_1467	chr10	122214452	122222211	8.65017	8.55461	8.18754	5.15397
CommonPeak_1468	chr19	19656202	19663959	8.55459	7.81325	7.69393	6.08491
CommonPeak_1469	chr4	8122360	8130113	9.11965	8.50775	8.47751	5.69326
CommonPeak_1470	chr16	84840130	84847879	7.49405	8.16353	8.73984	5.36871
CommonPeak_1471	chr22	44286104	44293851	7.65017	7.40918	7.80443	5.34661
CommonPeak_1472	chr4	2385121	2392865	8.53469	9.05129	8.7742	5.60481
CommonPeak_1473	chr11	1799449	1807191	7.75708	7.91938	8.29554	6.09687
CommonPeak_1474	chr2	27491353	27499093	7.61269	8.11968	8.67587	4.44555
CommonPeak_1475	chr16	11504353	11512092	9.62215	9.30339	9.24009	5.76665
CommonPeak_1476	chr7	1441863	1449601	7.94973	8.02775	7.77759	5.59548
CommonPeak_1477	chr22	49553786	49561520	7.40916	7.92957	8.16182	4.94634
CommonPeak_1478	chr22	43112618	43120347	7.65017	7.75711	7.75024	5.61779
CommonPeak_1479	chr14	36972755	36980483	9.4628	9.29553	9.8011	7.06948
CommonPeak_1480	chr20	3707617	3715333	9.8405	9.89877	9.58977	6.98404
CommonPeak_1481	chr2	233279618	233287333	8.59358	8.73983	8.97066	6.74654
CommonPeak_1482	chr2	2793191	2800902	7.91935	8.62532	8.4982	5.73808
CommonPeak_1483	chr1	6201774	6209484	8.93462	8.75711	8.51861	6.16031
CommonPeak_1484	chr12	132927357	132935064	7.27165	6.94975	7.63533	6.37418
CommonPeak_1485	chr20	60671981	60679688	9.93462	9.44871	9.312	6.21987
CommonPeak_1486	chr8	143875147	143882852	9.10623	8.42368	8.15662	6.85304
CommonPeak_1487	chr7	157395206	157402909	8.31896	8.17214	8.17216	5.28056
CommonPeak_1488	chr17	4411374	4419075	7.91935	7.88835	7.62031	5.64157
CommonPeak_1489	chr2	26532983	26540682	9.67765	8.9397	9.12769	5.12311
CommonPeak_1490	chr4	8281189	8288886	8.65017	9.05129	8.75368	6.27238
CommonPeak_1491	chr17	78458983	78466679	7.65017	7.57424	7.48582	5.24755
CommonPeak_1492	chr9	138412596	138420292	8.03719	8.44516	8.23763	5.75495
CommonPeak_1493	chr12	2020951	2028645	8.14612	8.33441	8.03723	5.15905
CommonPeak_1494	chr2	10968052	10975743	8.19765	8.63158	8.71176	6.15778
CommonPeak_1495	chr5	1293377	1301067	8.0652	8.35725	7.91939	5.54592
CommonPeak_1496	chr14	92787750	92795439	8.40916	8.36479	8.22775	5.80442
CommonPeak_1497	chr20	36539726	36547414	8.36476	9.52129	9.22775	6.12311
CommonPeak_1498	chr1	11760662	11768349	8.11965	8.50093	8.2765	5.90158
CommonPeak_1499	chr14	101964356	101972039	8.27165	7.33441	7.70109	5.08358
CommonPeak_1500	chr3	62353688	62361369	7.40916	7.85664	7.98539	5.65961
CommonPeak_1501	chr4	6529003	6536681	6.0652	8.03721	8.23763	5.50661
CommonPeak_1502	chr1	7494151	7501828	8.63155	8.83511	8.55858	5.44347
CommonPeak_1503	chr17	42843526	42851201	9.13295	8.54138	8.93162	5.78976
CommonPeak_1504	chr4	6378451	6386125	7.53469	8.14615	8.11434	5.77329
CommonPeak_1505	chr22	49287918	49295590	8.55459	8.62532	8.44376	5.34215
CommonPeak_1506	chr6	3225608	3233276	7.75708	8.18071	8.30966	7.12505
CommonPeak_1507	chr10	125949232	125956896	7.79103	8.05595	7.70821	5.43303
CommonPeak_1508	chr17	64956823	64964476	7.45223	8.11074	8.30966	6.39478
CommonPeak_1509	chr19	30715166	30722819	7.45223	8.22277	8.13563	5.19411
CommonPeak_1510	chr11	72290170	72297813	8.85662	8.36479	8.13563	5.44347
CommonPeak_1511	chr2	10392742	10400385	9.18494	9.40553	9.06247	7.04911
CommonPeak_1512	chr8	27315449	27323092	8.8405	8.44516	8.55858	6.55847
CommonPeak_1513	chr17	76358468	76366104	8.57422	8.48027	8.49409	6.32304
CommonPeak_1514	chr2	242971738	242979370	9.02298	8.75137	8.72587	5.7799
CommonPeak_1515	chr5	176219247	176226879	8.49405	8.65019	8.2765	5.43303
CommonPeak_1516	chr7	155149644	155157267	7.88833	7.73402	7.80443	5.05389
CommonPeak_1517	chr10	134657761	134665383	8.51451	8.45931	8.2572	6.01519
CommonPeak_1518	chr20	49770688	49778306	8.8242	8.82422	9.01442	5.06746
CommonPeak_1519	chr12	133017858	133025474	8.45223	7.73402	7.48582	5.62147
CommonPeak_1520	chr13	100630020	100637636	7.61269	8.25556	7.92552	6.127
CommonPeak_1521	chr5	174146857	174154473	8.22274	7.60001	7.50231	5.23798
CommonPeak_1522	chr2	239605904	239613518	6.45223	8.27967	8.70466	5.23798
CommonPeak_1523	chr2	233241047	233248659	9.07901	8.65634	8.88837	6.52443
CommonPeak_1524	chr2	241638118	241645730	8.00862	8.56773	8.76398	6.84123
CommonPeak_1525	chr18	57118332	57125942	8.79103	8.48027	8.62031	5.37527
CommonPeak_1526	chr20	55851860	55859469	9.15918	9.13738	9.19516	5.53424
CommonPeak_1527	chr17	71637573	71645180	8.94973	8.50775	8.48167	6.53717
CommonPeak_1528	chr2	131718400	131726005	9.18494	9.18922	8.97657	5.80604
CommonPeak_1529	chr10	99660936	99668534	8.22274	7.54801	7.45227	5.67565
CommonPeak_1530	chr11	120390879	120398477	8.22274	8.71056	8.53873	5.13088
CommonPeak_1531	chr14	92827976	92835570	9.17212	8.85664	8.41792	5.47029
CommonPeak_1532	chr22	46325969	46333553	9.44158	8.94473	8.49409	6.29447
CommonPeak_1533	chr11	119505364	119512945	8.27165	7.9397	7.80443	5.19164
CommonPeak_1534	chr3	13915268	13922847	7.17212	7.86729	8.34209	6.37418
CommonPeak_1535	chr9	137205262	137212841	8.57422	8.37228	8.46073	5.69326
CommonPeak_1536	chr11	64398354	64405931	7.88833	7.92957	8.09816	5.42883
CommonPeak_1537	chr3	195485953	195493525	9.27165	8.31898	8.53072	5.87558
CommonPeak_1538	chr9	38687860	38695430	8.79103	8.82967	8.52669	4.26415
CommonPeak_1539	chr1	48457491	48465052	8.34204	7.83511	8.22279	5.66854
CommonPeak_1540	chr19	47919706	47927263	7.85662	7.73402	7.58977	6.35549
CommonPeak_1541	chr21	46126421	46133977	8.11965	7.65019	8.0485	6.15014
CommonPeak_1542	chr9	140197158	140204709	7.40916	7.40918	7.2908	6.74907
CommonPeak_1543	chr13	28539025	28546567	8.34204	8.04661	8.04288	6.46414
CommonPeak_1544	chr9	132019110	132026651	7.8242	7.73402	7.51861	5.05389
CommonPeak_1545	chr2	176976111	176983650	9.11965	8.44516	8.3375	6.34327
CommonPeak_1546	chr16	85783199	85790736	8.93462	8.72234	8.319	6.73723
CommonPeak_1547	chr1	54149364	54156896	7.61269	7.95974	8.62408	6.02078
CommonPeak_1548	chr12	130957846	130965377	8.14612	8.66857	8.45227	5.41827
CommonPeak_1549	chr5	508382	515913	6.61269	8.49407	8.2717	5.10216
CommonPeak_1550	chr11	68775424	68782948	9.27165	8.54801	8.2908	6.09422
CommonPeak_1551	chr10	134833445	134840968	7.65017	7.46633	7.60512	5.95074
CommonPeak_1552	chr17	60729352	60736873	8.45223	8.61903	8.46073	5.52049
CommonPeak_1553	chr13	112766799	112774314	8.14612	8.37974	8.36931	5.86474
CommonPeak_1554	chr2	129489027	129496542	8.93462	8.71056	8.80775	5.14375
CommonPeak_1555	chr1	3409654	3417166	7.79103	7.98928	7.90706	6.49158
CommonPeak_1556	chr3	42540231	42547743	8.43085	7.77983	7.94374	6.02078
CommonPeak_1557	chr2	550921	558432	8.63155	8.55461	8.53873	5.51654
CommonPeak_1558	chr6	41379257	41386766	8.70461	8.40188	8.5467	5.61594
CommonPeak_1559	chr7	156832129	156839637	9.40916	9.09271	9.01729	5.14631
CommonPeak_1560	chr18	77383844	77391348	8.03719	7.61272	7.91939	5.68272
CommonPeak_1561	chr4	1072104	1079606	7.57422	7.65019	7.65759	4.88634
CommonPeak_1562	chr3	186542199	186549696	8.80771	8.79105	8.46914	5.78155
CommonPeak_1563	chr10	46969250	46976742	9.55459	9.35347	9.10897	7.08758
CommonPeak_1564	chr12	117795276	117802768	6.88833	7.75711	8.03156	5.44763
CommonPeak_1565	chr2	121070965	121078457	8.19765	8.52802	8.30027	6.45591
CommonPeak_1566	chr2	1845243	1852734	8.2955	8.32672	8.61652	5.67387
CommonPeak_1567	chr2	241775267	241782758	9.80771	9.39821	9.1514	5.95074
CommonPeak_1568	chr22	43680304	43687794	8.43085	8.81325	8.57426	5.56518
CommonPeak_1569	chr10	102584268	102591755	7.72232	8.44516	8.24745	6.23317
CommonPeak_1570	chr22	43671120	43678604	5.8242	8.23926	8.11969	5.42461
CommonPeak_1571	chr20	56466142	56473623	9.11965	9.23515	9.0344	5.45178
CommonPeak_1572	chr11	64296475	64303955	8.11965	8.08361	8.00288	5.40977
CommonPeak_1573	chr17	16842046	16849526	8.27165	8.18922	8.40043	5.3818
CommonPeak_1574	chr8	143678293	143685773	6.75708	8.32672	8.25233	6.05389
CommonPeak_1575	chr11	69828358	69835837	8.63155	8.22277	8.31434	5.98976
CommonPeak_1576	chr17	34993322	35000800	8.43085	8.14615	8.32828	5.39908
CommonPeak_1577	chr11	125276857	125284334	9.14612	8.46633	8.29554	4.72786
CommonPeak_1578	chr17	46809815	46817290	7.8242	8.92448	8.69393	6.26533
CommonPeak_1579	chr6	44495023	44502495	9.50432	8.75137	8.56251	5.54786
CommonPeak_1580	chr6	170537114	170544585	7.65017	7.95974	8.26688	5.89093
CommonPeak_1581	chr22	47689001	47696469	8.43085	7.79105	7.99124	5.4825
CommonPeak_1582	chr20	34959110	34966577	9.79939	9.00864	9.03723	5.75831
CommonPeak_1583	chr11	70004473	70011939	7.94973	8.02775	8.18243	5.48047
CommonPeak_1584	chr7	2725781	2733241	7.85662	7.92957	7.75712	6.36871
CommonPeak_1585	chr14	24520197	24527654	9.27165	9.79663	9.52669	6.79303
CommonPeak_1586	chr22	18955003	18962459	7.75708	7.90911	7.78434	5.3883
CommonPeak_1587	chr10	47617914	47625368	7.17212	8.31121	8.4092	5.72444
CommonPeak_1588	chr10	134869166	134876618	7.11965	7.52129	7.65759	5.76997
CommonPeak_1589	chr11	133794493	133801943	8.63155	8.43804	8.167	6.22472
CommonPeak_1590	chr7	1422069	1429503	8.11965	8.26364	8.46914	6.62973
CommonPeak_1591	chr10	73199534	73206967	7.31896	7.33441	7.57426	5.13862
CommonPeak_1592	chr1	15117239	15124672	7.40916	8.38716	8.40043	4.85851
CommonPeak_1593	chr17	75538724	75546157	9.51451	8.87258	8.70466	5.59548
CommonPeak_1594	chr2	233213237	233220668	9.05126	8.37974	8.36029	6.61131
CommonPeak_1595	chr8	143121876	143129299	7.88833	8.25556	8.38717	5.4119
CommonPeak_1596	chr7	47866882	47874300	7.31896	7.40918	7.49409	5.01799
CommonPeak_1597	chr1	5825094	5832506	8.17212	8.29553	8.05969	5.15905
CommonPeak_1598	chr11	113928131	113935540	7.61269	8.10175	8.03723	6.44347
CommonPeak_1599	chr1	112529334	112536738	8.8242	8.51454	8.44802	6.25588
CommonPeak_1600	chr4	642231	649635	9.33055	9.31121	8.87577	6.37636
CommonPeak_1601	chr5	1118052	1125455	8.68669	8.05595	8.48996	6.11267
CommonPeak_1602	chr19	35641597	35648998	6.94973	7.25556	7.45227	6.15651
CommonPeak_1603	chr20	24892055	24899456	9.54467	9.43446	9.26688	5.75328
CommonPeak_1604	chr10	72673254	72680653	6.61269	8.01823	7.67223	5.82214
CommonPeak_1605	chr11	1364614	1372007	9.02298	8.65019	8.4982	5.80118
CommonPeak_1606	chr1	38598816	38606204	6.8242	7.36479	8.32365	4.54979
CommonPeak_1607	chr11	2767387	2774772	8.40916	8.24743	8.08727	5.3577
CommonPeak_1608	chr2	176959795	176967179	9.65938	9.03721	8.64279	6.27472
CommonPeak_1609	chr9	34573154	34580537	8.36476	8.00864	8.26688	5.82375
CommonPeak_1610	chr11	118036578	118043959	7.11965	8.03721	8.01442	5.74654
CommonPeak_1611	chr3	126092874	126100255	8.87256	8.02775	8.2765	5.71929
CommonPeak_1612	chr8	142247612	142254993	8.99412	8.80219	8.41356	5.39908
CommonPeak_1613	chr20	60237296	60244674	10.1527	9.37974	9.29791	6.83092
CommonPeak_1614	chr21	45622055	45629432	8.80771	8.40918	8.06525	5.98261
CommonPeak_1615	chr3	194775989	194783364	8.45223	8.13738	8.44376	4.83648
CommonPeak_1616	chr22	21380248	21387620	6.27165	7.79105	7.93162	5.47233
CommonPeak_1617	chr8	47330162	47337531	8.40916	7.84592	8.02587	5.23317
CommonPeak_1618	chr16	66338592	66345960	9.07901	8.87258	8.79107	5.24755
CommonPeak_1619	chr8	54788935	54796303	7.49405	7.91938	7.51861	6.34884
CommonPeak_1620	chr10	72533798	72541162	9.07901	8.82422	8.57815	5.14375
CommonPeak_1621	chr6	170521437	170528801	9.4837	9.07445	8.87893	6.06746
CommonPeak_1622	chr4	2423304	2430663	8.03719	8.43804	8.2128	5.67742
CommonPeak_1623	chr10	134783986	134791343	7.8242	7.57424	7.46914	6.69501
CommonPeak_1624	chr10	103993958	104001311	8.00862	8.00864	8.2327	4.80442
CommonPeak_1625	chr2	1862579	1869932	9.60317	8.99415	9.22527	5.86319
CommonPeak_1626	chr2	239885222	239892567	8.65017	8.84592	8.76398	5.79792
CommonPeak_1627	chr9	36861929	36869273	8.24741	8.48027	8.34209	5.54398
CommonPeak_1628	chr10	81252424	81259767	7.40916	8.59361	8.52266	4.52246
CommonPeak_1629	chr20	3669014	3676356	9.53469	9.48027	9.40263	6.26886
CommonPeak_1630	chr11	69186564	69193904	8.43085	8.27967	7.91939	5.48452
CommonPeak_1631	chr22	45196281	45203619	7.40916	7.86729	8.30966	5.28985
CommonPeak_1632	chr14	101824240	101831577	9.09268	7.99899	8.09273	5.06204
CommonPeak_1633	chr5	171915335	171922662	7.27165	8.23104	7.9377	5.23076
CommonPeak_1634	chr15	78106927	78114253	7.27165	7.65019	7.92552	5.96966
CommonPeak_1635	chr10	118921232	118928556	7.11965	7.50775	7.66493	6.52541
CommonPeak_1636	chr5	176051818	176059142	8.75708	8.67464	8.55463	5.93306
CommonPeak_1637	chr19	54778484	54785807	7.88833	8.55461	8.59362	6.3094
CommonPeak_1638	chr10	49725594	49732915	8.31896	8.41645	7.98539	5.59735
CommonPeak_1639	chr20	36556639	36563954	9.05126	9.24335	9.09545	5.70199
CommonPeak_1640	chr17	79316600	79323912	7.17212	7.30339	7.36481	5.68095
CommonPeak_1641	chr6	368002	375314	9.64089	9.56446	9.56055	6.13476
CommonPeak_1642	chr1	205294491	205301801	8.51451	8.21445	8.07078	5.08891
CommonPeak_1643	chr15	65028497	65035807	5.53469	7.85664	8.04288	5.54979
CommonPeak_1644	chr17	54668984	54676292	7.91935	8.06523	7.73636	6.38071
CommonPeak_1645	chr2	127858969	127866275	8.61269	9.023	8.85023	7.17606
CommonPeak_1646	chr9	133851515	133858819	5.94973	7.73402	7.85666	5.43512
CommonPeak_1647	chr2	231769715	231777018	8.0652	8.73402	8.73984	5.74316
CommonPeak_1648	chr12	132882093	132889393	8.09268	7.25556	7.36481	5.62881
CommonPeak_1649	chr4	3749419	3756718	8.70461	8.00864	7.98539	5.95805
CommonPeak_1650	chr1	156670954	156678243	7.57422	8.22277	8.34209	6.06746
CommonPeak_1651	chr22	49588199	49595471	7.27165	7.04661	7.40043	4.86474
CommonPeak_1652	chr17	79336329	79343592	8.27165	8.66857	8.70466	6.01239
CommonPeak_1653	chr16	15900546	15907806	9.55459	9.28762	9.13827	5.31054
CommonPeak_1654	chr4	8080075	8087334	7.8242	7.81325	8.03156	5.52443
CommonPeak_1655	chr11	8037547	8044804	7.53469	7.84592	8.1514	5.23798
CommonPeak_1656	chr1	21909964	21917221	7.65017	8.22277	7.65021	5.12311
CommonPeak_1657	chr9	129442244	129449501	6.0652	8.09271	8.46073	5.56327
CommonPeak_1658	chr22	44215341	44222591	8.40916	8.24743	8.43948	4.19659
CommonPeak_1659	chr14	76546364	76553612	8.22274	8.57424	8.22775	4.18169
CommonPeak_1660	chr2	241118882	241126130	8.22274	8.82422	9.16958	5.6721
CommonPeak_1661	chr22	44939769	44947017	7.94973	8.38716	7.85666	4.8894
CommonPeak_1662	chr19	49555860	49563107	7.57422	8.45225	8.14617	6.43407
CommonPeak_1663	chr22	43689089	43696336	7.31896	7.61272	7.90086	5.62147
CommonPeak_1664	chr19	45715278	45722517	7.61269	8.09271	7.96769	6.02078
CommonPeak_1665	chr14	99649470	99656708	8.22274	8.09271	7.77759	5.29447
CommonPeak_1666	chr16	11539442	11546679	9.56444	9.35725	9.07905	5.80442
CommonPeak_1667	chr1	9257217	9264453	7.8242	8.70464	8.53072	5.86474
CommonPeak_1668	chr12	26273577	26280809	8.43085	7.63781	7.85023	5.65422
CommonPeak_1669	chr10	85950932	85958163	7.97947	7.56119	7.83729	5.71585
CommonPeak_1670	chr13	114811987	114819217	7.57422	8.29553	8.22775	5.83013
CommonPeak_1671	chr5	2178263	2185490	8.65017	8.18071	8.0485	4.79792
CommonPeak_1672	chr12	4549295	4556519	9.0652	8.43088	8.14091	4.82375
CommonPeak_1673	chr3	46940869	46948093	8.43085	8.47331	8.37827	5.35328
CommonPeak_1674	chr9	34517556	34524780	8.77415	8.42368	8.24255	5.56135
CommonPeak_1675	chr9	138154172	138161395	7.68669	7.72234	7.53473	5.21378
CommonPeak_1676	chr19	55666221	55673443	7.68669	7.33441	7.46073	4.79466
CommonPeak_1677	chr10	50601937	50609158	7.94973	7.83511	7.80443	5.85851
CommonPeak_1678	chr3	194722629	194729849	8.51451	8.10175	7.97361	4.84281
CommonPeak_1679	chr17	72043620	72050834	8.49405	8.71646	8.68673	5.61594
CommonPeak_1680	chr20	32452892	32460105	8.97947	8.9844	8.93466	5.29447
CommonPeak_1681	chr8	144465564	144472775	7.79103	7.57424	7.97952	6.02218
CommonPeak_1682	chr17	37768416	37775626	7.72232	7.62532	8.26688	4.9869
CommonPeak_1683	chr1	6211152	6218360	7.97947	8.29553	7.97952	5.22108
CommonPeak_1684	chr4	111549112	111556313	7.40916	7.68672	7.77759	5.64701
CommonPeak_1685	chr14	95233473	95240666	7.91935	8.07445	8.1977	6.21133
CommonPeak_1686	chr20	57794144	57801334	9.33055	9.11074	9.11166	5.9997
CommonPeak_1687	chr7	3019273	3026454	9.22274	8.53471	8.2128	4.54592
CommonPeak_1688	chr1	37896178	37903354	8.11965	8.00864	8.11434	4.78484
CommonPeak_1689	chr1	26359628	26366800	7.61269	7.76851	7.37379	5.06204
CommonPeak_1690	chr6	34490998	34498168	9.19765	8.79663	8.58591	5.07016
CommonPeak_1691	chr19	10623871	10631038	7.22274	7.46633	7.57426	5.94781
CommonPeak_1692	chr19	377776	384943	6.0652	6.63781	7.49409	5.39262
CommonPeak_1693	chr5	175108510	175115675	7.27165	8.16353	8.13034	4.35991
CommonPeak_1694	chr6	166974491	166981656	9.24741	9.29553	9.09545	5.49861
CommonPeak_1695	chr8	41762705	41769866	5.68669	7.94975	7.68673	5.10216
CommonPeak_1696	chr11	119758680	119765838	8.72232	8.38716	8.48167	4.7072
CommonPeak_1697	chr8	142483656	142490814	8.34204	8.09271	8.36931	5.8694
CommonPeak_1698	chr17	71509546	71516703	8.31896	8.43088	8.67223	4.98404
CommonPeak_1699	chr13	112570622	112577776	6.75708	7.94975	8.03156	4.88328
CommonPeak_1700	chr1	159909660	159916813	8.11965	8.36479	8.1514	5.64157
CommonPeak_1701	chr10	105248366	105255517	7.85662	8.20609	8.07078	5.9595
CommonPeak_1702	chr2	234697998	234705149	7.57422	8.66247	8.44802	5.93157
CommonPeak_1703	chr6	159547027	159554173	7.94973	8.65019	8.61273	5.08625
CommonPeak_1704	chr12	124370822	124377964	8.45223	8.52802	8.63533	5.15142
CommonPeak_1705	chr2	121186917	121194055	9.18494	8.76282	8.87577	6.37308
CommonPeak_1706	chr11	69205122	69212256	8.40916	8.19768	8.09816	5.74823
CommonPeak_1707	chr20	60478717	60485849	8.80771	8.76851	8.76739	6.41297
CommonPeak_1708	chr22	40108078	40115209	8.93462	7.63781	8.04288	4.99545
CommonPeak_1709	chr11	75869637	75876766	8.75708	8.63158	8.66493	5.68448
CommonPeak_1710	chr20	47115720	47122849	9.37599	9.30339	9.35349	5.7072
CommonPeak_1711	chr12	117761911	117769039	8.11965	7.69869	7.49409	4.77495
CommonPeak_1712	chr14	104579769	104586894	7.65017	7.81325	7.66493	5.88021
CommonPeak_1713	chr16	87074491	87081615	8.80771	8.31121	8.60512	5.28056
CommonPeak_1714	chr2	26836558	26843681	8.8242	8.90911	8.69393	5.44347
CommonPeak_1715	chr12	57631755	57638877	8.09268	8.01823	7.90086	6.26179
CommonPeak_1716	chr1	228537142	228544263	6.27165	7.53471	7.62784	5.30368
CommonPeak_1717	chr18	77344471	77351591	5.36476	7.76851	7.55067	5.86007
CommonPeak_1718	chr10	3278277	3285396	7.97947	8.24743	8.2178	5.26886
CommonPeak_1719	chr10	124890691	124897806	8.49405	7.83511	7.92552	6.64248
CommonPeak_1720	chr6	44439407	44446521	9.02298	8.94975	8.91324	5.73638
CommonPeak_1721	chr18	72111452	72118565	8.79103	7.95974	8.1514	5.4946
CommonPeak_1722	chr8	142216145	142223258	8.8405	8.74561	8.319	6.23678
CommonPeak_1723	chr16	49782256	49789358	8.97947	9.06523	8.80775	5.13347
CommonPeak_1724	chr7	100081606	100088705	7.27165	7.43804	7.25233	5.25231
CommonPeak_1725	chr6	158120662	158127760	9.09268	9.17643	8.96769	5.05661
CommonPeak_1726	chr8	142866854	142873950	8.00862	8.38716	8.2572	5.56518
CommonPeak_1727	chr17	75549593	75556685	9.83237	9.27967	9.02302	6.1244
CommonPeak_1728	chr2	3679076	3686163	8.27165	8.50093	8.59362	5.90612
CommonPeak_1729	chr11	74436833	74443916	7.49405	8.45931	8.36931	5.71067
CommonPeak_1730	chr20	45525704	45532786	9.45223	8.79663	8.66493	4.75831
CommonPeak_1731	chr22	49838368	49845448	9.18494	8.56773	8.19262	4.72444
CommonPeak_1732	chr22	43592748	43599827	5.8242	7.02775	7.35576	5.15651
CommonPeak_1733	chr20	4789565	4796640	9.05126	9.04192	9.09	6.56039
CommonPeak_1734	chr15	31689454	31696526	7.45223	7.71056	7.99124	4.94928
CommonPeak_1735	chr3	133553982	133561054	7.0652	7.57424	8.1514	5.24278
CommonPeak_1736	chr17	27295151	27302220	7.85662	7.94975	7.52669	4.85851
CommonPeak_1737	chr7	27190844	27197912	7.61269	7.20609	7.4092	5.61963
CommonPeak_1738	chr11	2441865	2448931	9.22274	8.48027	8.40043	6.22956
CommonPeak_1739	chr14	97087817	97094881	8.8405	8.25556	8.40043	5.35328
CommonPeak_1740	chr17	77040105	77047169	7.94973	8.15487	8.29554	5.9375
CommonPeak_1741	chr22	50020074	50027128	7.40916	8.53471	8.28605	6.12959
CommonPeak_1742	chr5	1215073	1222125	8.22274	8.08361	8.16182	5.70373
CommonPeak_1743	chr19	36014477	36021527	8.45223	7.68672	7.73636	4.98404
CommonPeak_1744	chr11	120108876	120115923	9.03719	8.75137	8.7153	5.94487
CommonPeak_1745	chr16	83963353	83970400	8.51451	8.54138	8.22775	5.55943
CommonPeak_1746	chr5	177730681	177737727	6.61269	7.87786	8.12503	5.55943
CommonPeak_1747	chr2	240748701	240755745	9.28363	8.75137	8.6013	5.09952
CommonPeak_1748	chr17	71518158	71525201	9.53469	8.80219	8.63159	5.02357
CommonPeak_1749	chr2	219732840	219739883	7.91935	8.43088	8.59362	6.59172
CommonPeak_1750	chrX	152829454	152836497	7.40916	7.22277	6.78434	4.83965
CommonPeak_1751	chr14	65287022	65294063	7.27165	7.82422	7.99124	5.0809
CommonPeak_1752	chr13	114503265	114510305	8.24741	8.05595	8.1773	5.58041
CommonPeak_1753	chr15	72099050	72106090	8.72232	8.01823	8.40043	5.2665
CommonPeak_1754	chr2	1073813	1080852	7.8242	7.37974	7.95577	4.64701
CommonPeak_1755	chr5	178633029	178640067	7.65017	8.07445	7.87577	5.39262
CommonPeak_1756	chr2	237144252	237151289	8.22274	8.75711	8.67223	5.89855
CommonPeak_1757	chr12	49685688	49692724	5.94973	7.80219	7.93162	6.64339
CommonPeak_1758	chr22	18917089	18924122	6.75708	7.62532	8.13034	5.87867
CommonPeak_1759	chr19	29894358	29901390	7.97947	7.62532	7.77759	5.17167
CommonPeak_1760	chr7	139204548	139211580	8.03719	7.76851	7.85023	6.00817
CommonPeak_1761	chr15	66542531	66549562	8.03719	7.60001	8.1773	6.43617
CommonPeak_1762	chr7	76060454	76067479	7.27165	7.50775	7.65759	4.31964
CommonPeak_1763	chr7	73317781	73324805	8.57422	8.31121	8.0541	4.8955
CommonPeak_1764	chr11	71050198	71057220	9.07901	8.45225	8.2908	5.27589
CommonPeak_1765	chr6	168555308	168562326	8.7398	8.22277	8.63907	4.52246
CommonPeak_1766	chr22	49825837	49832854	7.61269	7.87786	7.30966	4.92562
CommonPeak_1767	chr13	114861514	114868526	8.24741	7.22277	7.40043	5.78155
CommonPeak_1768	chr4	8148557	8155568	8.0652	8.16353	8.36931	5.17167
CommonPeak_1769	chr8	142454435	142461445	6.0652	7.23926	8.01442	5.93157
CommonPeak_1770	chr2	72228861	72235868	8.51451	8.94975	8.76055	5.10742
CommonPeak_1771	chr1	37318989	37325995	9.45223	8.27168	8.40043	4.65062
CommonPeak_1772	chr1	154807899	154814902	8.70461	8.28762	8.32828	5.18418
CommonPeak_1773	chr11	6662494	6669496	9.23513	8.57424	8.46073	5.02635
CommonPeak_1774	chr1	2862625	2869626	8.11965	8.36479	8.28128	5.74823
CommonPeak_1775	chr20	61923301	61930297	9.53469	8.82422	8.94676	6.39047
CommonPeak_1776	chr17	78499145	78506140	8.8405	8.91425	8.79442	5.32643
CommonPeak_1777	chr8	142497508	142504503	8.19765	8.20609	8.1773	6.3388
CommonPeak_1778	chr17	72915739	72922732	9.09268	8.55461	8.30027	6.98476
CommonPeak_1779	chr10	5516227	5523218	7.49405	7.60001	7.88837	4.74147
CommonPeak_1780	chr2	121709106	121716095	8.80771	8.88311	8.75024	5.88634
CommonPeak_1781	chr4	8105743	8112729	8.09268	8.04661	7.75024	5.20398
CommonPeak_1782	chr8	143003793	143010779	7.61269	8.23104	8.17216	4.91665
CommonPeak_1783	chr2	97588751	97595735	8.68669	8.70464	8.7742	6.03605
CommonPeak_1784	chr8	144157484	144164465	7.85662	7.67464	8.01442	6.1283
CommonPeak_1785	chr19	55520097	55527077	8.38713	7.85664	7.91939	4.46209
CommonPeak_1786	chr1	12132843	12139821	8.57422	8.37974	8.39161	4.31054
CommonPeak_1787	chr15	69828475	69835453	8.19765	8.34207	8.2178	5.33319
CommonPeak_1788	chr17	81079015	81085992	8.19765	7.98928	8.20778	5.9711
CommonPeak_1789	chr17	71587915	71594891	7.40916	7.98928	8.10357	5.33768
CommonPeak_1790	chr15	92616940	92623913	7.61269	7.61272	7.78434	4.00112
CommonPeak_1791	chr2	120236338	120243310	8.19765	8.12855	8.53473	5.75831
CommonPeak_1792	chr14	24835053	24842023	9.2955	9.17643	9.60321	6.92264
CommonPeak_1793	chr16	608582	615548	7.72232	7.79105	7.72938	6.57377
CommonPeak_1794	chr2	71780280	71787246	9.18494	8.54801	8.64279	4.7072
CommonPeak_1795	chr7	55083137	55090102	7.94973	7.95974	8.2178	5.74654
CommonPeak_1796	chr18	45930719	45937683	8.40916	8.13738	8.00288	5.76498
CommonPeak_1797	chr17	71425685	71432647	7.57422	8.11968	8.35122	6.05797
CommonPeak_1798	chr12	49481960	49488920	7.45223	7.96965	7.96174	5.93454
CommonPeak_1799	chr2	176984201	176991160	9.11965	8.50775	8.2128	6.15142
CommonPeak_1800	chr7	155913417	155920375	9.07901	8.28762	8.2178	5.42039
CommonPeak_1801	chr17	75763442	75770399	8.47329	9.27568	9.16182	6.42145
CommonPeak_1802	chr12	54979933	54986888	7.61269	7.84592	7.82424	5.25706
CommonPeak_1803	chr4	7146317	7153271	7.49405	7.96965	7.82424	5.28521
CommonPeak_1804	chr10	88726257	88733210	7.53469	7.56119	7.75024	6.16158
CommonPeak_1805	chr22	19134097	19141044	6.53469	7.00864	7.4092	5.92413
CommonPeak_1806	chr15	74547974	74554920	6.75708	7.45225	8.0485	4.63247
CommonPeak_1807	chr18	44332221	44339165	6.68669	6.94975	7.25233	4.88634
CommonPeak_1808	chr11	126356436	126363366	8.22274	8.00864	8.16182	4.69676
CommonPeak_1809	chr7	1684181	1691110	8.27165	7.22277	8.0485	6.30597
CommonPeak_1810	chr10	26500537	26507465	5.17212	6.42368	7.26205	5.51654
CommonPeak_1811	chr1	111146169	111153096	8.68669	8.12855	7.95577	6.3253
CommonPeak_1812	chr13	114785750	114792677	7.17212	7.34968	7.51048	5.59172
CommonPeak_1813	chr19	6015925	6022852	8.19765	7.95974	7.61273	4.67919
CommonPeak_1814	chr5	37834359	37841284	8.31896	7.39454	7.53473	5.84597
CommonPeak_1815	chr18	72816209	72823128	8.17212	8.27967	8.14617	5.42672
CommonPeak_1816	chr20	43369794	43376713	8.68669	8.82422	8.92857	6.09687
CommonPeak_1817	chr7	377732	384648	7.57422	7.60001	7.54272	4.83013
CommonPeak_1818	chr12	125728164	125735079	6.68669	7.66247	7.75024	4.91365
CommonPeak_1819	chr2	239503538	239510453	7.17212	7.96965	8.30966	5.31054
CommonPeak_1820	chr7	100812615	100819529	8.03719	8.20609	7.91324	6.30482
CommonPeak_1821	chr6	43972217	43979124	5.94973	7.36479	8.09273	5.04842
CommonPeak_1822	chr7	44360568	44367475	7.27165	7.65019	7.6795	5.73638
CommonPeak_1823	chr10	129814191	129821097	7.8242	8.07445	7.92552	5.4946
CommonPeak_1824	chr2	241044653	241051557	6.61269	8.31121	8.76055	5.25706
CommonPeak_1825	chr7	157330661	157337565	7.53469	8.04661	7.82424	4.88634
CommonPeak_1826	chr22	50238766	50245668	7.57422	7.43804	8.15662	5.70025
CommonPeak_1827	chr17	75882165	75889063	9.56444	8.72234	8.72587	5.0809
CommonPeak_1828	chrX	150342816	150349711	7.97947	7.74561	7.35576	5.33319
CommonPeak_1829	chr18	77303113	77310007	7.31896	8.03721	8.0485	6.20766
CommonPeak_1830	chr4	2287443	2294336	8.31896	8.43804	8.2128	5.35328
CommonPeak_1831	chr1	4076610	4083502	8.27165	8.16353	7.98539	4.66854
CommonPeak_1832	chr1	41845123	41852015	7.00862	7.39454	7.46914	5.73298
CommonPeak_1833	chr1	2729240	2736131	6.68669	7.68672	7.85023	4.19659
CommonPeak_1834	chr11	114189476	114196361	7.27165	7.40918	7.51048	4.7516
CommonPeak_1835	chr1	26367692	26374576	6.45223	8.04661	7.75024	6.10611
CommonPeak_1836	chr4	8725156	8732040	7.72232	8.28762	8.0485	5.55751
CommonPeak_1837	chr13	28549667	28556549	8.17212	7.36479	7.56644	5.75998
CommonPeak_1838	chr21	46149264	46156146	5.8242	7.27168	7.76398	4.84911
CommonPeak_1839	chr15	101433813	101440691	8.31896	8.18922	8.00866	5.19659
CommonPeak_1840	chr11	76365855	76372732	8.94973	8.92448	8.85986	5.98261
CommonPeak_1841	chr20	44762726	44769602	8.11965	9.18071	9.12769	5.25706
CommonPeak_1842	chr17	42059322	42066194	8.8242	8.71056	8.70109	6.28172
CommonPeak_1843	chr17	75788636	75795507	8.75708	8.46633	8.24255	5.75831
CommonPeak_1844	chr11	76345825	76352694	7.91935	8.52129	8.36481	4.60295
CommonPeak_1845	chr20	62839549	62846417	9.0652	8.90911	8.98246	6.04568
CommonPeak_1846	chr6	166943586	166950454	6.88833	8.25556	8.6539	5.2712
CommonPeak_1847	chr9	136304170	136311037	8.0652	8.38716	8.167	5.65242
CommonPeak_1848	chr1	25284095	25290959	7.94973	8.04661	8.24255	5.28056
CommonPeak_1849	chr12	31369163	31376018	9.34204	8.58718	8.59362	4.42039
CommonPeak_1850	chr14	23844296	23851151	10.079	9.95974	9.76739	6.85304
CommonPeak_1851	chr3	126923941	126930795	8.53469	8.32672	8.35122	4.96966
CommonPeak_1852	chr19	34266588	34273433	6.36476	7.13738	8.45651	5.37963
CommonPeak_1853	chr4	4868650	4875494	7.75708	7.91938	7.85666	5.67032
CommonPeak_1854	chr1	32193464	32200307	7.40916	7.92957	8.0485	5.39693
CommonPeak_1855	chr22	37690363	37697200	7.72232	7.50775	7.78434	4.68272
CommonPeak_1856	chr6	35178969	35185803	8.38713	8.68672	8.86624	6.04705
CommonPeak_1857	chr10	88449345	88456177	9.02298	8.45931	7.96769	5.08358
CommonPeak_1858	chr11	128806655	128813487	8.11965	8.08361	7.95577	5.88788
CommonPeak_1859	chr2	562461	569292	9.8405	9.29553	9.03723	5.3883
CommonPeak_1860	chr9	136511491	136518321	8.63155	8.01823	8.17216	5.03467
CommonPeak_1861	chr9	88692203	88699032	7.94973	8.54138	8.51455	4.99828
CommonPeak_1862	chr1	156813094	156819917	7.79103	7.98928	7.79776	5.05661
CommonPeak_1863	chr9	90497617	90504440	7.8242	7.79105	8.16182	5.52836
CommonPeak_1864	chr12	111282797	111289619	7.27165	7.58718	7.34666	4.16663
CommonPeak_1865	chr2	127643115	127649936	8.79103	8.76282	8.81106	5.2712
CommonPeak_1866	chr7	100658420	100665239	7.79103	7.37974	7.2327	4.84597
CommonPeak_1867	chr10	126063763	126070581	8.65017	7.75711	7.36481	4.69676
CommonPeak_1868	chr17	75046109	75052921	7.57422	8.58073	8.70821	6.21865
CommonPeak_1869	chr17	3854583	3861392	8.03719	7.54801	7.72938	5.03743
CommonPeak_1870	chr6	34480149	34486958	8.75708	8.34968	8.3375	5.91064
CommonPeak_1871	chr17	75603220	75610022	9.11965	8.9795	8.73636	4.84281
CommonPeak_1872	chr2	240436448	240443250	8.7398	8.44516	8.41792	5.3709
CommonPeak_1873	chr16	86912200	86919001	8.85662	8.34968	8.30497	4.54979
CommonPeak_1874	chr14	103590259	103597059	8.11965	7.9397	7.49409	5.68272
CommonPeak_1875	chr14	23832309	23839108	10.0372	9.62218	9.43305	7.35494
CommonPeak_1876	chr1	22559208	22565996	8.00862	8.01823	7.98539	5.32191
CommonPeak_1877	chr2	97631767	97638555	7.91935	8.32672	8.2178	5.33094
CommonPeak_1878	chr19	36345723	36352509	7.94973	8.18922	8.39161	5.82534
CommonPeak_1879	chr2	239010818	239017603	8.00862	8.16353	8.20275	5.62147
CommonPeak_1880	chr6	43218317	43225101	8.0652	8.30339	8.47333	5.85382
CommonPeak_1881	chr5	180026695	180033478	7.57422	7.62532	7.47751	5.44971
CommonPeak_1882	chr17	58212461	58219243	7.8242	7.86729	8.47751	5.4946
CommonPeak_1883	chr1	40280071	40286852	7.40916	7.49407	7.47751	4.24517
CommonPeak_1884	chr10	71559793	71566571	8.43085	8.38716	8.46073	5.7914
CommonPeak_1885	chr9	138013833	138020611	7.68669	8.14615	8.2128	4.54204
CommonPeak_1886	chr1	37497597	37504373	8.93462	8.12855	8.0818	5.5936
CommonPeak_1887	chr11	44335404	44342178	8.17212	8.11074	8.09816	6.4119
CommonPeak_1888	chr1	3667022	3673796	8.19765	8.37228	8.26205	5.04568
CommonPeak_1889	chr3	50171904	50178678	8.03719	7.81325	8.11434	5.68272
CommonPeak_1890	chr11	125237657	125244429	7.72232	7.79105	8.167	4.98118
CommonPeak_1891	chr9	127210524	127217296	6.0652	7.40918	7.06525	5.28289
CommonPeak_1892	chr1	1895237	1902007	7.11965	7.9397	7.93162	5.69151
CommonPeak_1893	chr5	149443270	149450039	8.45223	8.34968	8.38717	4.66854
CommonPeak_1894	chr16	84002677	84009443	8.63155	8.58073	8.28605	5.61779
CommonPeak_1895	chr2	240980264	240987024	7.31896	7.13738	7.4092	5.15905
CommonPeak_1896	chr3	50508635	50515394	8.0652	7.86729	8.24255	5.10216
CommonPeak_1897	chr2	219822224	219828982	9.37599	8.91938	8.97952	5.91665
CommonPeak_1898	chr14	101713008	101719763	7.68669	7.18922	7.39161	5.59922
CommonPeak_1899	chr9	88730883	88737637	9.42005	8.02775	7.75712	4.53814
CommonPeak_1900	chr20	57382724	57389477	8.17212	8.70464	8.85023	5.15905
CommonPeak_1901	chr20	60254348	60261094	9.53469	8.9795	8.99124	5.30826
CommonPeak_1902	chr17	39810164	39816909	8.65017	8.22277	8.28128	6.32982
CommonPeak_1903	chr12	133176879	133183622	7.72232	7.67464	7.46073	5.3883
CommonPeak_1904	chr20	44636113	44642856	8.91935	8.86198	8.89775	6.76914
CommonPeak_1905	chr16	84341819	84348557	7.36476	8.12855	8.45651	5.04294
CommonPeak_1906	chr1	11585965	11592702	7.65017	7.99899	7.7708	5.19905
CommonPeak_1907	chr8	21558405	21565141	6.68669	7.68672	8.20275	4.53814
CommonPeak_1908	chr10	43425848	43432582	8.59358	7.88835	8.11969	6.25469
CommonPeak_1909	chr1	21889294	21896026	7.57422	7.79105	7.51861	5.44139
CommonPeak_1910	chr2	439760	446491	8.27165	9.19345	9.07905	5.80442
CommonPeak_1911	chr1	2895048	2901778	7.27165	7.68672	7.63533	5.53228
CommonPeak_1912	chr13	112712054	112718783	6.53469	7.42368	7.2908	5.41615
CommonPeak_1913	chr12	54595026	54601752	8.68669	8.50093	8.06525	4.52246
CommonPeak_1914	chr21	43637440	43644166	8.36476	8.08361	8.44376	5.18418
CommonPeak_1915	chr2	1807121	1813843	6.94973	8.19768	8.42658	4.91965
CommonPeak_1916	chr5	139260331	139267053	7.40916	7.00864	7.48582	4.71412
CommonPeak_1917	chr8	27307567	27314289	7.75708	7.94975	7.78434	5.6452
CommonPeak_1918	chr1	4187139	4193859	9.56444	8.50775	8.41792	4.79792
CommonPeak_1919	chr9	133024766	133031485	8.49405	8.03721	7.95577	5.56709
CommonPeak_1920	chr16	66457023	66463741	7.49405	8.68672	8.6539	6.57472
CommonPeak_1921	chr6	108484586	108491302	7.65017	7.42368	7.43519	5.46209
CommonPeak_1922	chr6	168791356	168798071	8.70461	9.1592	8.87893	5.73298
CommonPeak_1923	chr16	74801842	74808556	9.10623	8.42368	8.49409	5.43303
CommonPeak_1924	chr9	137801595	137808306	7.61269	7.48027	7.51048	5.3883
CommonPeak_1925	chr19	13334144	13340852	8.61269	8.28762	8.2128	5.09422
CommonPeak_1926	chr19	47136330	47143038	9.11965	8.46633	8.65021	5.76332
CommonPeak_1927	chr20	641638	648346	8.00862	8.61903	8.89775	6.1399
CommonPeak_1928	chr11	46297313	46304018	8.65017	8.59361	8.29554	5.86319
CommonPeak_1929	chr12	132694498	132701200	6.75708	7.18922	7.72236	5.55751
CommonPeak_1930	chr2	3036994	3043695	9.2955	8.82422	8.99707	5.569
CommonPeak_1931	chr12	2139132	2145830	8.40916	8.36479	8.01442	4.51456
CommonPeak_1932	chr20	61643863	61650558	8.38713	8.92957	8.80443	7.30597
CommonPeak_1933	chr9	136477693	136484387	7.00862	8.28762	8.34666	4.77495
CommonPeak_1934	chr1	201090764	201097457	8.17212	8.03721	7.86943	5.32643
CommonPeak_1935	chr3	193997135	194003826	3.36476	7.45225	7.7153	5.20889
CommonPeak_1936	chr22	23242097	23248787	8.24741	8.55461	8.60512	5.94634
CommonPeak_1937	chr5	54525885	54532574	6.45223	8.12855	7.99707	6.37636
CommonPeak_1938	chr19	46100318	46107004	7.11965	7.17214	6.97361	5.04568
CommonPeak_1939	chr1	156388261	156394939	8.51451	8.07445	8.0763	5.86319
CommonPeak_1940	chr3	195560186	195566863	8.22274	7.90911	7.91939	5.29216
CommonPeak_1941	chr17	8213259	8219934	8.2955	8.11074	8.29554	5.85538
CommonPeak_1942	chr17	71359449	71366121	8.55459	8.71646	8.47333	6.17794
CommonPeak_1943	chr1	205422636	205429307	7.91935	7.92957	7.54272	5.84754
CommonPeak_1944	chr7	157480608	157487275	5.53469	7.11968	7.39161	6.24278
CommonPeak_1945	chr1	47943481	47950145	6.53469	7.83511	8.08727	5.56518
CommonPeak_1946	chr3	112988682	112995342	8.57422	8.37974	8.40043	4.87713
CommonPeak_1947	chr3	133609979	133616639	8.14612	8.00864	8.10897	6.1205
CommonPeak_1948	chr11	69992517	69999176	7.49405	7.54801	8.16182	4.99545
CommonPeak_1949	chr20	49615417	49622076	8.38713	9.00383	8.99707	5.78648
CommonPeak_1950	chr2	121532245	121538895	8.96468	8.45225	8.6795	5.98833
CommonPeak_1951	chr4	109087574	109094223	7.79103	7.79105	7.66493	5.66319
CommonPeak_1952	chr6	167817532	167824181	7.88833	8.50775	8.66126	5.72957
CommonPeak_1953	chr9	34549541	34556189	7.65017	8.30339	8.43519	5.86007
CommonPeak_1954	chr22	43662421	43669068	6.8242	7.15487	7.26205	4.98976
CommonPeak_1955	chr2	11241031	11247677	9.36476	9.11074	8.91939	6.16031
CommonPeak_1956	chr9	135003124	135009769	7.8242	7.71056	7.58204	5.43093
CommonPeak_1957	chr1	1004736	1011378	8.7398	8.05595	8.1977	7.17418
CommonPeak_1958	chr19	42569123	42575764	8.47329	8.05595	8.26688	5.38614
CommonPeak_1959	chr2	129447580	129454221	8.36476	8.47331	8.59747	5.33992
CommonPeak_1960	chr10	43745086	43751726	7.85662	8.60001	8.26688	5.3883
CommonPeak_1961	chr17	71342286	71348926	9.11965	9.13297	8.99998	6.32191
CommonPeak_1962	chr5	1140640	1147279	8.38713	8.41645	8.09816	5.62515
CommonPeak_1963	chr1	167421114	167427752	7.85662	8.12855	8.30497	5.44971
CommonPeak_1964	chr17	75522554	75529190	8.19765	8.16353	8.2128	6.07688
CommonPeak_1965	chr1	156374758	156381393	7.85662	7.42368	7.79107	4.72786
CommonPeak_1966	chr11	118754655	118761288	6.88833	7.48027	7.83078	4.54204
CommonPeak_1967	chr3	12914532	12921165	6.8242	7.83511	7.90086	5.41403
CommonPeak_1968	chr8	21765304	21771937	7.79103	7.82422	7.79776	5.22835
CommonPeak_1969	chr16	75237546	75244178	7.36476	7.31898	7.63533	6.91215
CommonPeak_1970	chr3	13808595	13815219	7.88833	7.79105	8.13563	4.80442
CommonPeak_1971	chr1	46929703	46936323	8.87256	8.46633	8.24255	5.94928
CommonPeak_1972	chr1	11002344	11008963	7.40916	7.46633	7.75712	5.16915
CommonPeak_1973	chr17	37377752	37384370	9.28363	8.77418	8.6465	6.92413
CommonPeak_1974	chr11	120123372	120129986	6.61269	8.32672	8.2717	4.84281
CommonPeak_1975	chr9	138188591	138195205	8.8242	8.02775	7.88208	5.69151
CommonPeak_1976	chr5	180476294	180482904	8.19765	7.72234	7.96769	5.06475
CommonPeak_1977	chr2	128363722	128370329	8.7398	8.66247	8.86306	5.76165
CommonPeak_1978	chr6	150216368	150222974	8.99412	8.82967	8.84378	4.89855
CommonPeak_1979	chr11	133842215	133848818	7.91935	7.98928	7.76398	4.77495
CommonPeak_1980	chr1	247586481	247593082	9.09268	8.53471	8.14617	5.2665
CommonPeak_1981	chr5	180553428	180560026	8.87256	8.82422	8.61273	5.56709
CommonPeak_1982	chr20	55527082	55533678	8.8405	8.76851	8.70821	5.4764
CommonPeak_1983	chr11	68450139	68456732	8.03719	8.08361	8.2178	5.74823
CommonPeak_1984	chr1	21009025	21015616	8.0652	7.89877	7.86943	5.49861
CommonPeak_1985	chr20	25061350	25067939	8.51451	8.85129	8.60512	6.26179
CommonPeak_1986	chr7	100633323	100639912	8.09268	7.77983	7.70109	4.89855
CommonPeak_1987	chr2	865753	872341	8.72232	8.39454	8.57426	5.67032
CommonPeak_1988	chr11	72975254	72981840	8.99412	8.32672	8.10897	5.5823
CommonPeak_1989	chr2	1515336	1521922	8.14612	8.23926	7.96769	5.47029
CommonPeak_1990	chr2	27166407	27172993	7.49405	8.53471	8.47751	5.19905
CommonPeak_1991	chr17	8698098	8704683	7.49405	7.22277	7.55067	5.21622
CommonPeak_1992	chr7	98254116	98260699	7.91935	8.11968	8.13563	5.39908
CommonPeak_1993	chr10	1649301	1655883	7.36476	7.83511	7.91939	4.47844
CommonPeak_1994	chr20	62148219	62154799	9.13295	8.49407	8.73984	7.05661
CommonPeak_1995	chr17	26832054	26838633	8.45223	8.37228	8.17216	6.04705
CommonPeak_1996	chr12	53212166	53218742	8.22274	7.90911	7.64279	4.54592
CommonPeak_1997	chr19	30015409	30021982	8.27165	7.98928	7.86306	5.57282
CommonPeak_1998	chr20	24562260	24568833	8.85662	8.75711	8.84054	5.30826
CommonPeak_1999	chr17	60778472	60785041	8.14612	8.31898	8.13034	6.38506
[truncated: 11,659 more rows]

## Sheet: Supp Figure 1
Supplmentary Figure 1a
Supplmentary Figure 1b
Supplmentary Figure 1c

## Sheet: Supp Figure 3b
Current means learned by signalAlign
Kmer	DNA treated with M.SssI	DNA treated with pA-Hia5	DNA treated with both M.SssI and pA-Hia5
AAAAAA	86.9844	86.7439	87.0331
AAAAAC	83.9741	85.1675	84.3108
AAAAAG	85.541	86.4105	86.127
AAAAAT	84.7496	84.3427	84.7081
AAAACA	77.3258	76.6181	76.641
AAAACC	76.0396	75.0606	75.3932
AAAACG	79.1261	76.419	78.1552
AAAACT	77.2776	76.2727	76.2915
AAAAGA	84.9043	84.9577	84.922
AAAAGC	82.8795	83.1448	83.0745
AAAAGG	84.3137	84.1361	84.5736
AAAAGT	82.963	83.0933	82.964
AAAATA	76.592	76.4041	76.6041
AAAATC	74.7177	74.3193	74.9238
AAAATG	76.1082	75.8229	75.7492
AAAATT	75.717	75.4272	75.5019
AAACAA	88.6721	89.6914	89.5769
AAACAC	87.1215	88.4825	88.1626
AAACAG	88.0169	88.2023	89.0008
AAACAT	87.547	88.365	88.6261
AAACCA	85.2365	85.3145	85.4113
AAACCC	83.9797	84.5799	84.5426
AAACCG	85.3603	84.9695	85.7232
AAACCT	84.2981	85.4801	84.9219
AAACGA	86.6034	88.0407	87.3335
AAACGC	84.7569	86.3616	85.2803
AAACGG	84.9578	87.3734	86.0748
AAACGT	85.1533	86.9384	85.3262
AAACTA	83.7987	85.165	85.0675
AAACTC	81.8367	82.5332	82.7617
AAACTG	83.1826	84.3613	84.4633
AAACTT	82.5696	83.1071	82.9431
AAAGAA	84.6262	84.8415	84.2476
AAAGAC	80.9232	80.9492	80.3666
AAAGAG	83.8151	84.7084	84.2995
AAAGAT	81.4523	81.9143	81.9494
AAAGCA	79.3375	78.1066	78.5511
AAAGCC	77.8922	76.6414	77.3731
AAAGCG	80.0649	77.9501	79.4592
AAAGCT	78.2308	77.7302	77.9536
AAAGGA	83.5018	83.4991	83.3573
AAAGGC	80.9688	80.7845	80.6963
AAAGGG	82.7202	82.2075	82.3042
AAAGGT	81.9415	81.846	81.8361
AAAGTA	78.1363	77.3677	77.5434
AAAGTC	75.4268	75.1362	75.1299
AAAGTG	77.235	76.7209	76.8273
AAAGTT	76.2837	75.9559	76.2922
AAATAA	83.0288	82.9004	83.2105
AAATAC	81.0739	82.2641	82.6066
AAATAG	82.4486	83.0246	83.5342
AAATAT	81.5622	82.9801	83.5397
AAATCA	76.5417	75.9618	76.1591
AAATCC	75.674	75.6016	75.7809
AAATCG	78.2509	77.3454	77.487
AAATCT	76.4637	76.1443	76.6192
AAATGA	80.5824	81.2969	81.3448
AAATGC	78.2112	78.0508	78.4379
AAATGG	79.9106	80.0994	79.6213
AAATGT	79.0382	79.2341	78.7964
AAATTA	70.9998	70.992	71.5088
AAATTC	68.973	68.0142	68.2024
AAATTG	70.393	69.8776	70.9145
AAATTT	69.8893	68.9736	68.9955
AACAAA	108.7	110.987	111.108
AACAAC	105.137	107.075	107.668
AACAAG	107.685	110.788	110.095
AACAAT	105.896	108.983	108.569
AACACA	100.143	101.405	101.058
AACACC	98.8402	100.179	100.262
AACACG	103.028	100.958	104.984
AACACT	99.8877	101.032	101.699
AACAGA	105.596	109.052	108.914
AACAGC	102.688	106.601	106.341
AACAGG	104.456	108.136	107.686
AACAGT	103.953	107.383	106.951
AACATA	98.9529	100.99	101.964
AACATC	97.6389	100.195	99.8647
AACATG	98.4473	101.147	100.629
AACATT	98.6884	101.619	100.823
AACCAA	108.443	110.028	110.422
AACCAC	105.746	106.898	107.18
AACCAG	107.659	109.269	109.429
AACCAT	106.73	108.08	107.783
AACCCA	105.33	105.92	106.11
AACCCC	103.468	103.821	104.315
AACCCG	105.37	105.633	106.74
AACCCT	104.262	105.172	105.385
AACCGA	105.221	108.379	107.021
AACCGC	102.387	105.168	103.679
AACCGG	104.722	106.935	105.28
AACCGT	103.146	105.912	104.529
AACCTA	103.907	104.579	104.793
AACCTC	100.626	101.75	101.851
AACCTG	102.918	103.76	103.969
AACCTT	101.908	103.528	103.646
AACGAA	103.053	106.584	104.227
AACGAC	98.5415	100.098	99.0636
AACGAG	102.033	104.679	103.014
AACGAT	99.9217	101.514	100.957
AACGCA	97.5635	99.712	98.6042
AACGCC	96.2795	98.2318	96.3597
AACGCG	100.247	99.8293	99.8274
AACGCT	97.9349	100.342	98.1627
AACGGA	102.9	105.003	102.608
AACGGC	100.14	100.405	99.7241
AACGGG	102.262	103.707	102.345
AACGGT	101.246	103.125	101.54
AACGTA	96.543	98.9214	96.7677
AACGTC	95.4128	97.0716	95.3145
AACGTG	95.8461	98.5178	96.0622
AACGTT	96.7135	99.2897	96.4274
AACTAA	102.436	103.493	102.621
AACTAC	98.5503	101.265	100.395
AACTAG	100.828	103.57	103.661
AACTAT	100.301	101.193	101.885
AACTCA	93.9514	93.9424	94.2534
AACTCC	91.8476	91.939	92.3421
AACTCG	95.2915	94.4639	96.1487
AACTCT	93.4737	93.8522	93.6504
AACTGA	98.9844	100.692	100.705
AACTGC	95.9154	96.2161	96.2865
AACTGG	98.023	98.7717	98.9433
AACTGT	96.53	97.3785	97.2014
AACTTA	89.2877	89.5192	89.3448
AACTTC	86.0302	86.3851	86.8802
AACTTG	88.1519	88.5733	88.5835
AACTTT	87.2631	87.4604	87.3176
AAGAAA	79.4027	80.7818	80.1327
AAGAAC	76.7397	78.2232	77.8742
AAGAAG	78.6087	79.989	79.0067
AAGAAT	76.3905	78.1536	78.141
AAGACA	69.2757	68.2249	68.0083
AAGACC	68.0686	66.9712	67.0876
AAGACG	72.1786	67.7606	70.0813
AAGACT	68.5223	67.4441	67.3727
AAGAGA	78.7482	78.4152	78.6257
AAGAGC	76.6402	76.9097	76.7134
AAGAGG	76.6038	76.9689	77.4439
AAGAGT	76.4208	76.9384	76.8621
AAGATA	69.2567	68.9498	68.8916
AAGATC	67.4036	66.7395	67.4965
AAGATG	68.4257	67.5884	67.6688
AAGATT	68.0088	68.3065	67.7251
AAGCAA	87.2681	87.2645	87.4084
AAGCAC	85.4209	85.3692	85.7332
AAGCAG	85.8968	87.0295	87.2741
AAGCAT	85.8424	86.4845	86.1548
AAGCCA	82.8679	82.9759	82.806
AAGCCC	81.9611	81.3427	81.7108
AAGCCG	83.5137	82.2891	83.4045
AAGCCT	82.8558	82.194	82.2711
AAGCGA	83.3103	85.0394	84.1987
AAGCGC	81.0109	82.0462	81.2749
AAGCGG	82.2674	83.1205	82.4536
AAGCGT	81.5983	82.1617	81.4523
AAGCTA	81.7496	81.8248	81.8628
AAGCTC	79.442	79.2916	79.6695
AAGCTG	80.5557	81.1387	80.9498
AAGCTT	79.7468	79.8088	80.1363
AAGGAA	78.2806	78.6993	79.4227
AAGGAC	73.1745	74.8279	74.846
AAGGAG	77.2816	78.2348	78.6839
AAGGAT	75.4489	75.8919	76.1295
AAGGCA	73.4914	73.5277	73.2292
AAGGCC	71.7379	71.7601	71.7363
AAGGCG	74.6903	73.3803	74.4316
AAGGCT	72.6208	72.7078	72.7648
AAGGGA	79.5347	79.7561	79.6323
AAGGGC	76.7693	76.3397	76.5753
AAGGGG	78.5014	78.1498	78.0399
AAGGGT	77.2697	77.5625	77.0559
AAGGTA	72.3937	72.1215	72.1234
AAGGTC	69.7659	69.99	70.4926
AAGGTG	70.9538	71.4571	71.4643
AAGGTT	71.0906	71.1939	71.3526
AAGTAA	77.2555	77.0271	77.9686
AAGTAC	74.9829	76.0002	76.7072
AAGTAG	76.252	78.9229	78.3574
AAGTAT	75.3975	77.0812	77.2496
AAGTCA	69.6832	69.6025	69.8475
AAGTCC	68.4921	68.2071	68.1249
AAGTCG	71.4643	69.6614	71.0923
AAGTCT	69.88	69.4603	70.0795
AAGTGA	73.6359	74.0885	74.3454
AAGTGC	70.673	69.4737	69.5295
AAGTGG	72.1298	72.1735	72.4582
AAGTGT	70.6871	70.2161	70.7437
AAGTTA	64.8151	64.5288	64.7696
AAGTTC	61.8897	61.3356	61.6103
AAGTTG	63.7431	64.0414	63.9571
AAGTTT	63.2149	62.6112	62.6519
AATAAA	111.395	112.927	112.901
AATAAC	109.258	111.815	112.067
AATAAG	110.977	114.131	112.418
AATAAT	111.197	113.294	113.406
AATACA	106.966	111.221	109.984
AATACC	106.056	111.199	111.12
AATACG	113.152	110.81	113.369
AATACT	108.236	112.268	112.132
AATAGA	109.816	114.803	112.778
AATAGC	107.766	111.489	112.816
AATAGG	108.759	113.019	112.834
AATAGT	109.45	114.055	113.868
AATATA	107.115	110.416	110.967
AATATC	109.358	112.128	110.665
AATATG	107.035	113.017	112.002
AATATT	110.176	113.405	113.847
AATCAA	120.053	121.83	121.991
AATCAC	117.217	118.509	118.696
AATCAG	119.843	120.39	120.954
AATCAT	118.998	120.019	121.045
AATCCA	119.422	119.491	120.307
AATCCC	117.307	118.482	117.501
AATCCG	120.686	119.938	120.616
AATCCT	119.065	119.021	119.182
AATCGA	116.727	121.405	116.981
AATCGC	112.98	118.391	114.995
AATCGG	114.912	121.036	116.715
AATCGT	115.221	120.076	116.81
AATCTA	118.16	120.826	119.609
AATCTC	118.052	119.049	119.504
AATCTG	118.412	119.87	119.178
AATCTT	120.302	120.042	120.096
AATGAA	107.892	111.163	111.842
AATGAC	105.033	106.177	107.6
AATGAG	107.894	110.284	108.858
AATGAT	107.56	108.696	109.277
AATGCA	107.985	108.517	108.952
AATGCC	106.418	109.217	109.574
AATGCG	112.657	109.478	113.279
AATGCT	108.188	111.079	111.298
AATGGA	108.775	111.759	112.07
AATGGC	107.091	108.699	110.21
AATGGG	108.405	110.855	110.702
AATGGT	109.088	111.328	112.18
AATGTA	109.453	110.499	110.515
AATGTC	110.905	112.304	113.082
AATGTG	109.467	111.452	111.448
AATGTT	112.176	113.823	115.274
AATTAA	108.069	108.509	108.999
AATTAC	104.23	105.639	105.328
AATTAG	106.959	109.237	108.018
AATTAT	105.813	106.357	106.797
AATTCA	101.768	102.5	103.058
AATTCC	100.562	100.642	100.783
AATTCG	104.306	101.901	104.31
AATTCT	102.096	102.051	102.472
AATTGA	105.979	106.586	106.611
AATTGC	102.078	102.47	103.083
AATTGG	105.411	105.36	106.352
AATTGT	103.589	103.856	104.295
AATTTA	97.6709	98.6163	98.2253
AATTTC	95.5271	96.3754	95.8763
AATTTG	97.6103	98.1914	97.9896
AATTTT	97.0759	97.8278	97.9637
ACAAAA	93.0266	93.2683	93.5297
ACAAAC	89.3367	91.4659	91.7953
ACAAAG	91.912	93.9948	94.4521
ACAAAT	90.5611	91.8825	91.5722
ACAACA	83.0693	82.5115	82.5171
ACAACC	82.306	81.2589	81.8076
ACAACG	86.6789	82.4908	85.2045
ACAACT	82.7613	82.3462	82.6718
ACAAGA	91.7679	91.8415	91.985
ACAAGC	88.9366	88.2898	88.1808
ACAAGG	90.0607	91.3369	90.6796
ACAAGT	89.2432	88.8149	89.1252
ACAATA	82.3182	81.7814	82.3908
ACAATC	80.6761	80.5298	81.1148
ACAATG	81.5418	81.748	82.2852
ACAATT	81.7658	81.509	81.0134
ACACAA	95.5739	95.7371	96.0068
ACACAC	92.6913	93.3873	93.4655
ACACAG	94.605	95.3341	95.2045
ACACAT	93.8398	94.6076	94.4583
ACACCA	92.7831	92.3469	92.9652
ACACCC	90.6748	91.2765	91.1015
ACACCG	92.1499	92.3112	92.7544
ACACCT	91.4448	92.0191	92.2571
ACACGA	94.3034	95.0177	95.7662
ACACGC	91.4647	91.9331	92.7277
ACACGG	92.9753	93.9244	94.0472
ACACGT	91.2643	93.1001	93.0379
ACACTA	90.5605	91.2517	91.1433
ACACTC	88.4224	88.6256	88.948
ACACTG	89.7757	90.1559	90.3813
ACACTT	89.0835	89.5465	89.9265
ACAGAA	88.3866	89.9929	90.6001
ACAGAC	83.4926	84.1434	83.952
ACAGAG	87.3453	89.0179	88.427
ACAGAT	84.565	85.915	85.3456
ACAGCA	82.732	84.6584	84.305
ACAGCC	81.4894	83.2275	82.9506
ACAGCG	85.3275	84.458	85.4467
[truncated: 3,801 more rows]

## Sheet: Supp Figure 4a
CUT&TAG Cell:HepG2 modification:K27me3 replicate:1							CUT&TAG Cell:HepG2 modification:K27me3 replicate:2
[truncated: 29,407 more rows]

[truncated: 6 more sheets: Supp Figure 4b, Supp Figure 4e, Supp Figure 4f, Supp Figure 5a, Supp Figure 6b and 6c, Supp Figure 6d]
